# Supplementary material for: Combining Quantitative Genetic Footprinting and Trait Enrichment Analysis to Identify Fitness Determinants of a Bacterial Pathogen
Source: PLoS Genet. 2013 Aug 22;9(8):e1003716. doi: 10.1371/journal.pgen.1003716 (PMC3749937; doi:10.1371/journal.pgen.1003716)
Supplement: Table S2 — Insertion events per 100 bp for annotated regions within the F11 chromosome. (XLSX) [file pgen.1003716.s012.xlsx]

## Sheet: Sheet1
	transposon insertions/100bp
F11 Locus_Tag	input pool 1	input pool 2	input pool 3	mean
EcF11_0777	0.574713	0	0.574713	0.383142
EcF11_1786	0	1.14943	0	0.383142
EcF11_5301	0.641026	0.641026	0	0.42735
EcF11_2518	0.543478	0.543478	0.543478	0.543478
EcF11_3558	1.25	0	0.416667	0.555556
EcF11_3396	0.574713	0	1.14943	0.574713
EcF11_2697	1.26582	0	0.632911	0.632911
EcF11_3618	0.649351	0	1.2987	0.649351
EcF11_5326	1.53061	0	0.510204	0.680272
EcF11_3184	1.66667	0.416667	0	0.694444
EcF11_1201	0.469484	1.17371	0.469484	0.704225
EcF11_0505	1.08696	0.543478	0.543478	0.724638
EcF11_0651	0.877193	0.877193	0.438596	0.730994
EcF11_1835	1.11111	1.11111	0	0.740741
EcF11_4036	0.533333	0.666667	1.06667	0.755556
EcF11_3011	0.588235	1.76471	0	0.784314
EcF11_4765	0.680272	1.02041	0.680272	0.793651
EcF11_2240	0.803213	1.40562	0.200803	0.803213
EcF11_2673	0.897436	1.15385	0.384615	0.811966
EcF11_2860	0.490196	1.47059	0.490196	0.816993
EcF11_5348	0.664452	0.664452	1.16279	0.830565
EcF11_2556	0.632911	1.26582	0.632911	0.843882
EcF11_1913	1.28205	1.28205	0	0.854701
EcF11_2501	0.925926	0.925926	0.771605	0.874486
EcF11_3148	1.75439	0.877193	0	0.877193
EcF11_1951	0.378788	1.89394	0.378788	0.883838
EcF11_3012	0	0	2.66667	0.888889
EcF11_2658	0.78125	1.5625	0.390625	0.911458
EcF11_2118	1.19048	0.396825	1.19048	0.925926
EcF11_0261	0.564972	1.41243	0.847458	0.94162
EcF11_1833	0.896057	1.07527	0.896057	0.955795
EcF11_0463	1.63934	0.819672	0.409836	0.956284
EcF11_0335	1.14943	1.72414	0	0.957854
EcF11_3985	1.66667	1.25	0	0.972222
EcF11_0520	1.40693	1.08225	0.4329	0.974026
EcF11_2769	0	2.5641	0.42735	0.997151
EcF11_3393	1.0929	1.0929	0.819672	1.00182
EcF11_2139	1.02041	1.02041	1.02041	1.02041
EcF11_2638	1.26582	1.05485	0.843882	1.05485
EcF11_3778	1.28205	1.28205	0.641026	1.06838
EcF11_1788	1.94805	1.2987	0	1.08225
EcF11_3453	0.980392	0.653595	1.63399	1.08932
EcF11_0541	0	2.63158	0.657895	1.09649
EcF11_1640	1.10294	1.83824	0.367647	1.10294
EcF11_0455	3.33333	0	0	1.11111
EcF11_0502	0.924125	1.41051	1.0214	1.11868
EcF11_4034	0.694444	1.25	1.66667	1.2037
EcF11_1395	1.00402	1.70683	0.953815	1.22155
EcF11_1979	1.48148	1.48148	0.740741	1.23457
EcF11_5118	1.2987	1.5873	0.865801	1.2506
EcF11_3456	0.292398	3.50877	0	1.26706
EcF11_4037	1.38004	0.318471	2.12314	1.27389
EcF11_3636	1.63934	0.819672	1.36612	1.27505
EcF11_1254	0.42735	2.99145	0.42735	1.28205
EcF11_4474	0.961538	2.24359	0.641026	1.28205
EcF11_5324	1.28205	1.28205	1.28205	1.28205
EcF11_0789	0.775194	1.55039	1.55039	1.29199
EcF11_3065	1.16279	2.32558	0.387597	1.29199
EcF11_3843	1.14155	1.36986	1.36986	1.29376
EcF11_1790	3.24675	0.649351	0	1.2987
EcF11_1791	3.24675	0.649351	0	1.2987
EcF11_5014	2.12766	1.41844	0.35461	1.30024
EcF11_5291	1.82292	1.04167	1.04167	1.30208
EcF11_2346	1.20482	2.00803	0.702811	1.30522
EcF11_1306	0.561798	2.05993	1.31086	1.31086
EcF11_3138	2.19298	0.438596	1.31579	1.31579
EcF11_3363	1.75439	0.438596	1.75439	1.31579
EcF11_3021	1.81159	1.08696	1.08696	1.3285
EcF11_1787	2	2	0	1.33333
EcF11_2046	1.55556	0.666667	1.77778	1.33333
EcF11_3372	1.83983	1.19048	0.974026	1.33478
EcF11_1059	1.8315	1.28205	0.915751	1.3431
EcF11_5325	2.02429	1.21457	0.809717	1.34953
EcF11_1417	2.04678	1.46199	0.584795	1.36452
EcF11_3876	1.63934	1.36612	1.0929	1.36612
EcF11_4610	1.32743	2.0649	0.737463	1.3766
EcF11_2629	1.1811	1.1811	1.77165	1.37795
EcF11_1577	0.87146	2.17865	1.08932	1.37981
EcF11_2129	1.86335	1.0352	1.24224	1.38026
EcF11_2626	1.62037	1.38889	1.15741	1.38889
EcF11_3150	1.13636	1.89394	1.13636	1.38889
EcF11_4636	2.33645	1.24611	0.623053	1.40187
EcF11_5121	1.07656	1.55502	1.5949	1.40883
EcF11_2965	1.49254	1.49254	1.24378	1.40962
EcF11_2757	1.55039	1.16279	1.55039	1.42119
EcF11_1796	1.7094	1.28205	1.28205	1.4245
EcF11_5133	1.28205	1.81624	1.17521	1.4245
EcF11_3387	1.07527	2.68817	0.537634	1.43369
EcF11_3018	1.42151	1.73053	1.17429	1.44211
EcF11_2883	2.08333	1.12179	1.12179	1.44231
EcF11_4093	0.961538	1.92308	1.44231	1.44231
EcF11_0034	2.05479	2.05479	0.228311	1.44597
EcF11_5323	1.36986	1.36986	1.59817	1.44597
EcF11_2672	1.40056	1.68067	1.2605	1.44725
EcF11_2239	1.53986	1.3587	1.44928	1.44928
EcF11_3369	1.08696	1.81159	1.44928	1.44928
EcF11_5321	0.543478	1.08696	2.71739	1.44928
EcF11_3458	1.67504	1.75879	0.921273	1.4517
EcF11_0467	2.38095	1.5873	0.396825	1.45503
EcF11_0988	1.99693	1.38249	0.998464	1.45929
EcF11_0906	0.657895	1.97368	1.75439	1.46199
EcF11_5328	1.16959	1.16959	2.04678	1.46199
EcF11_1634	1.50919	1.5748	1.31234	1.46544
EcF11_1116	1.11111	1.85185	1.48148	1.48148
EcF11_3180	1.94444	0.833333	1.66667	1.48148
EcF11_5013	1.11111	2.22222	1.11111	1.48148
EcF11_3869	1.82749	1.09649	1.53509	1.48635
EcF11_2751	1.40845	2.26917	0.782473	1.4867
EcF11_0503	1.48976	1.67598	1.30354	1.48976
EcF11_1709	1.62602	2.43902	0.406504	1.49051
EcF11_1800	1.21951	1.62602	1.62602	1.49051
EcF11_2502	0	2.03252	2.43902	1.49051
EcF11_0717	1.68862	1.45221	1.33401	1.49161
EcF11_1457	1.28205	3.20513	0	1.49573
EcF11_2261	1.28205	1.8315	1.37363	1.49573
EcF11_2401	1.28205	3.20513	0	1.49573
EcF11_4874	1.17521	1.7094	1.60256	1.49573
EcF11_3671	1.68539	1.68539	1.1236	1.49813
EcF11_4607	1.8018	1.65165	1.05105	1.5015
EcF11_4475	1.77596	1.63934	1.0929	1.50273
EcF11_2431	1.23106	1.79924	1.51515	1.51515
EcF11_2591	1.26263	2.0202	1.26263	1.51515
EcF11_2836	1.69851	1.69851	1.16773	1.52159
EcF11_3326	1.29376	1.67428	1.59817	1.52207
EcF11_3720	2.5	0.416667	1.66667	1.52778
EcF11_1815	1.7094	1.49573	1.38889	1.53134
EcF11_4521	0.862069	2.44253	1.2931	1.53257
EcF11_3996	2.27001	1.31422	1.01553	1.53325
EcF11_4552	1.40785	1.62116	1.5785	1.53584
EcF11_2999	1.52091	1.39417	1.71103	1.54204
EcF11_3137	2.20339	1.07345	1.35593	1.54426
EcF11_3273	1.71821	1.37457	1.54639	1.54639
EcF11_4888	1.74419	1.16279	1.74419	1.55039
EcF11_2535	1.98135	1.8648	0.815851	1.554
EcF11_0489	2.33333	1	1.33333	1.55556
EcF11_3017	1.67866	1.55875	1.43885	1.55875
EcF11_1945	1.97531	1.48148	1.23457	1.56379
EcF11_3518	1.7094	0.854701	2.13675	1.56695
EcF11_5292	1.81159	1.08696	1.81159	1.57005
EcF11_0990	1.35243	2.2673	1.15354	1.59109
EcF11_5073	1.49813	2.05993	1.21723	1.59176
EcF11_3945	1.66667	1.48148	1.66667	1.60494
EcF11_5232	3.07018	0.877193	0.877193	1.60819
EcF11_0342	1.69082	1.81159	1.3285	1.61031
EcF11_5334	1.6129	2.41935	0.806452	1.6129
EcF11_0989	1.65198	2.0558	1.13803	1.61527
EcF11_4035	2.25694	1.04167	1.5625	1.62037
EcF11_4853	1.72956	1.72956	1.41509	1.62474
EcF11_4865	1.72956	1.72956	1.41509	1.62474
EcF11_4879	1.72956	1.72956	1.41509	1.62474
EcF11_3665	2.03252	1.21951	1.62602	1.62602
EcF11_5280	1.21951	1.82927	1.82927	1.62602
EcF11_4566	0.905797	1.81159	2.17391	1.63043
EcF11_3371	1.73238	1.37395	1.79211	1.63282
EcF11_3630	1.85811	2.19595	0.844595	1.63288
EcF11_3676	1.85185	1.74292	1.30719	1.63399
EcF11_0202	2.18069	1.7134	1.01246	1.63551
EcF11_0711	1.42119	1.80879	1.67959	1.63652
EcF11_2589	1.96721	1.74863	1.20219	1.63934
EcF11_1893	1.89394	0.378788	2.65152	1.64141
EcF11_1750	1.44033	2.46914	1.02881	1.64609
EcF11_3360	1.23457	2.26337	1.44033	1.64609
EcF11_4854	1.64609	1.85185	1.44033	1.64609
EcF11_4866	1.64609	1.85185	1.44033	1.64609
EcF11_4880	1.64609	1.85185	1.44033	1.64609
EcF11_2676	1.04167	1.82292	2.08333	1.64931
EcF11_2675	1.81818	1.9697	1.16162	1.64983
EcF11_3849	2.32323	1.61616	1.0101	1.64983
EcF11_1042	2.55255	1.05105	1.35135	1.65165
EcF11_5116	1.42576	1.72075	1.81908	1.6552
EcF11_3367	1.75439	2.04678	1.16959	1.65692
EcF11_0264	1.94444	1.66667	1.38889	1.66667
EcF11_1695	2.33333	1	1.66667	1.66667
EcF11_2990	1.36364	2.72727	0.909091	1.66667
EcF11_3358	2.70833	1.5625	0.729167	1.66667
EcF11_5228	2.08333	1.66667	1.25	1.66667
EcF11_1633	1.3986	2.331	1.28205	1.67055
rncO_330	1.91388	1.43541	1.67464	1.67464
EcF11_1813	3.14465	0.943396	0.943396	1.67715
EcF11_4477	1.37931	1.72414	1.95402	1.68582
EcF11_1154	1.89873	2.53165	0.632911	1.68776
EcF11_5108	1.68776	2.1097	1.26582	1.68776
EcF11_3472	3.62319	1.08696	0.362319	1.69082
EcF11_3500	2.53623	1.44928	1.08696	1.69082
EcF11_3377	1.94948	1.51016	1.61999	1.69321
EcF11_1454	1.91339	1.71198	1.46022	1.6952
EcF11_3638	1.21359	2.6699	1.21359	1.69903
EcF11_2659	0.980392	2.15686	1.96078	1.69935
EcF11_3568	1.70068	1.36054	2.04082	1.70068
EcF11_3095	1.07527	2.68817	1.34409	1.70251
EcF11_0203	1.70455	2.08333	1.32576	1.70455
EcF11_5117	2.05823	1.95783	1.10442	1.70683
EcF11_2579	1.28205	1.28205	2.5641	1.7094
EcF11_2671	2.99145	1.28205	0.854701	1.7094
EcF11_3010	1.28205	3.84615	0	1.7094
EcF11_4115	1.28205	3.20513	0.641026	1.7094
EcF11_4513	1.47059	2.94118	0.735294	1.71569
EcF11_0986	1.7452	1.78883	1.61431	1.71611
EcF11_1418	2.06186	2.06186	1.03093	1.71821
EcF11_1476	2.15827	1.79856	1.19904	1.71863
EcF11_2257	1.4658	1.90011	1.79153	1.71915
EcF11_3820	1.5873	0.396825	3.1746	1.71958
EcF11_0216	1.86125	1.60745	1.69205	1.72025
EcF11_4482	1.83333	2.33333	1	1.72222
EcF11_0902	2.58503	1.36054	1.22449	1.72336
EcF11_0336	3.44828	1.72414	0	1.72414
EcF11_1493	2.02703	2.02703	1.12613	1.72673
EcF11_4520	2.02703	0.900901	2.25225	1.72673
EcF11_2534	2.29682	1.649	1.23675	1.72752
EcF11_4285	2.42826	2.09713	0.662252	1.72921
EcF11_0759	1.63934	2.18579	1.36612	1.73042
EcF11_4606	2.32975	2.15054	0.716846	1.73238
EcF11_0608	1.75439	1.96612	1.48215	1.73422
EcF11_0650	2.0864	1.54639	1.57094	1.73458
EcF11_5056	1.73611	2.43056	1.04167	1.73611
EcF11_5095	1.60256	2.16346	1.44231	1.73611
EcF11_4066	1.65394	1.14504	2.4173	1.73876
EcF11_3302	1.7134	1.7134	1.79128	1.73936
EcF11_4811	1.0101	2.18855	2.0202	1.73962
EcF11_0898	2.20884	1.80723	1.20482	1.74029
EcF11_1584	1.00402	2.40964	1.80723	1.74029
EcF11_1393	1.81531	1.99947	1.40752	1.74077
EcF11_0797	1.79104	1.89055	1.54229	1.74129
EcF11_2884	1.35659	2.51938	1.35659	1.74419
EcF11_4386	2.32558	1.74419	1.16279	1.74419
EcF11_3047	1.23457	2.46914	1.54321	1.74897
EcF11_3569	2.07612	1.38408	1.78777	1.74933
EcF11_0263	1.82648	2.05479	1.36986	1.75038
EcF11_1631	1.97287	1.89067	1.39745	1.75366
EcF11_1914	2.19298	1.31579	1.75439	1.75439
EcF11_3644	2.19298	0.877193	2.19298	1.75439
EcF11_3748	1.51515	2.15311	1.5949	1.75439
EcF11_4359	1.63934	1.99063	1.63934	1.75644
EcF11_0917	2.21713	1.6055	1.4526	1.75841
EcF11_0911	0.406504	2.03252	2.84553	1.76152
EcF11_1607	1.62602	0.813008	2.84553	1.76152
EcF11_4528	1.21951	2.43902	1.62602	1.76152
EcF11_4062	2.40385	1.12179	1.76282	1.76282
EcF11_4543	1.13636	0.757576	3.40909	1.76768
EcF11_4830	1.69851	2.44161	1.16773	1.76929
EcF11_2750	2.07156	2.02448	1.22411	1.77338
EcF11_3361	1.6323	1.54639	2.14777	1.77549
EcF11_3019	2.43902	1.91638	0.987224	1.78087
EcF11_3469	1.31148	2.40437	1.63934	1.78506
EcF11_4802	2.20264	1.68869	1.46843	1.78659
EcF11_1455	2.04342	1.91571	1.40485	1.78799
EcF11_4019	1.81675	1.97472	1.57978	1.79042
EcF11_1628	1.86404	2.96053	0.548246	1.79094
EcF11_1112	1.86846	1.56951	1.9432	1.79372
EcF11_4358	1.9174	2.21239	1.25369	1.79449
EcF11_0667	1.91993	2.04248	1.42974	1.79739
EcF11_4621	1.97368	1.57895	1.84211	1.79825
EcF11_2472	2.60708	1.8622	0.931099	1.80012
EcF11_0130	1.83983	1.69553	1.8759	1.80375
EcF11_1944	1.65945	1.94805	1.80375	1.80375
EcF11_0364	2.5641	0.887574	1.97239	1.80802
EcF11_2301	1.55039	2.13178	1.74419	1.80879
EcF11_2616	1.55039	3.10078	0.775194	1.80879
EcF11_3653	2.28571	1.90476	1.2381	1.80952
EcF11_5113	2.07743	1.983	1.36922	1.80988
EcF11_0234	3.62319	0.724638	1.08696	1.81159
EcF11_2761	3.62319	0.724638	1.08696	1.81159
EcF11_0507	1.46444	1.88285	2.09205	1.81311
EcF11_4495	1.36054	2.38095	1.70068	1.81406
EcF11_4305	2.01149	2.01149	1.43678	1.81992
EcF11_4894	1.86703	1.91257	1.68488	1.82149
EcF11_4834	2.73438	1.5625	1.17188	1.82292
EcF11_2674	1.93237	2.01288	1.52979	1.82501
EcF11_3668	1.88457	1.35453	2.23793	1.82568
EcF11_2277	1.91799	2.38095	1.19048	1.82981
EcF11_3182	2.00573	1.86246	1.62369	1.83063
EcF11_3651	2.68939	1.59091	1.21212	1.83081
EcF11_2669	2.01465	2.01465	1.4652	1.8315
EcF11_2594	1.36402	2.42967	1.70503	1.83291
EcF11_4169	1	2.5	2	1.83333
EcF11_1392	1.77994	2.26537	1.45631	1.83387
EcF11_0985	1.83532	1.88492	1.78571	1.83532
EcF11_5123	1.91022	1.76695	1.86246	1.84655
EcF11_0719	1.96078	1.96078	1.63399	1.85185
EcF11_2627	1.73611	2.43056	1.38889	1.85185
EcF11_2668	2.22222	2.5	0.833333	1.85185
EcF11_3510	1.38889	1.80556	2.36111	1.85185
EcF11_4063	1.90476	2.06349	1.5873	1.85185
EcF11_4218	1.66667	1.94444	1.94444	1.85185
EcF11_1637	1.79063	1.8595	1.92837	1.8595
EcF11_0728	1.86047	2.4031	1.31783	1.86047
EcF11_2686	2.26876	2.09424	1.22164	1.86155
EcF11_1700	1.69231	2.10256	1.79487	1.86325
EcF11_2962	1.25165	2.43742	1.91041	1.86649
EcF11_4479	2.38095	1.82073	1.40056	1.86741
EcF11_3026	2.42165	1.9943	1.18708	1.86768
EcF11_3628	1.2931	1.86782	2.44253	1.86782
EcF11_0696	1.9697	1.36364	2.27273	1.86869
EcF11_4065	1.62095	2.24439	1.74564	1.87032
EcF11_2119	2.32068	2.1097	1.1955	1.87529
EcF11_0785	1.5873	2.38095	1.65945	1.8759
EcF11_0732	1.78982	2.18391	1.65846	1.87739
EcF11_2545	1.96078	0.980392	2.69608	1.87908
EcF11_5120	2.23577	2.3374	1.06707	1.88008
EcF11_2682	1.89873	1.52954	2.21519	1.88115
EcF11_2660	2.01613	2.01613	1.6129	1.88172
EcF11_1506	2.36111	1.48148	1.80556	1.88272
EcF11_0472	2.38095	2.67857	0.595238	1.88492
EcF11_0773	1.78571	2.67857	1.19048	1.88492
EcF11_2667	2.38095	1.68651	1.5873	1.88492
EcF11_0974	1.87266	1.91948	1.87266	1.88826
EcF11_0971	1.88889	2.05556	1.72222	1.88889
EcF11_0987	1.84109	1.79264	2.03488	1.88953
EcF11_4308	3.09278	0.859107	1.71821	1.89003
EcF11_4983	2.1725	1.97795	1.52399	1.89148
EcF11_2102	2.08333	2.37069	1.22126	1.89176
EcF11_3590	1.81951	2.40175	1.4556	1.89229
EcF11_0854	2.52525	1.89394	1.26263	1.89394
EcF11_3506	2.65152	1.89394	1.13636	1.89394
EcF11_4182	2.65152	0.757576	2.27273	1.89394
EcF11_2126	1.69377	2.10027	1.89702	1.89702
EcF11_3415	1.62602	1.62602	2.43902	1.89702
EcF11_4542	1.62602	2.03252	2.03252	1.89702
EcF11_1152	1.53509	1.97368	2.19298	1.90058
EcF11_3477	2.19298	1.75439	1.75439	1.90058
EcF11_3531	1.75439	3.07018	0.877193	1.90058
EcF11_5142	2.04678	1.90058	1.75439	1.90058
EcF11_0731	1.87891	2.36604	1.46138	1.90211
EcF11_1870	2.38095	2.14286	1.19048	1.90476
EcF11_0850	2.12418	1.47059	2.12418	1.90632
EcF11_0984	2.36318	2.03151	1.3267	1.90713
EcF11_2664	1.9084	2.03562	1.78117	1.9084
EcF11_1280	2.24949	1.84049	1.63599	1.90866
EcF11_4038	1.74941	1.91489	2.08038	1.91489
EcF11_1816	2.58621	1.72414	1.43678	1.91571
EcF11_0387	2.11506	2.11506	1.52284	1.91765
EcF11_3179	2.48016	1.78571	1.4881	1.91799
EcF11_4589	1.86846	2.31689	1.56951	1.91829
EcF11_5231	2.24242	1.57576	1.93939	1.91919
EcF11_1624	2.11025	2.28252	1.37812	1.92363
EcF11_1453	2.02312	2.2158	1.54143	1.92678
EcF11_0300	0.680272	2.72109	2.38095	1.92744
EcF11_3149	3.06122	1.36054	1.36054	1.92744
EcF11_3128	0.826446	3.30579	1.65289	1.92837
EcF11_3312	2.00617	2.08333	1.69753	1.92901
EcF11_1149	1.57895	2.10526	2.10526	1.92982
EcF11_3094	2.10526	1.05263	2.63158	1.92982
EcF11_3923	2.23577	1.72764	1.82927	1.93089
EcF11_3007	2.01863	2.17391	1.60455	1.93237
EcF11_2550	2.49663	2.22672	1.07962	1.93432
EcF11_1635	2.08855	1.96324	1.75439	1.93539
EcF11_1683	2.11161	1.80995	1.88537	1.93565
EcF11_0688	2.51938	1.35659	1.93798	1.93798
EcF11_2959	1.88679	2.67296	1.25786	1.9392
EcF11_2342	1.93939	2.12121	1.75758	1.93939
EcF11_4357	1.91799	2.51323	1.38889	1.94004
EcF11_4620	2.47525	1.87019	1.48515	1.94353
EcF11_0312	2.08333	1.66667	2.08333	1.94444
EcF11_1894	2.70833	2.08333	1.04167	1.94444
EcF11_3826	1.11111	1.94444	2.77778	1.94444
EcF11_3935	2.26449	2.26449	1.31341	1.94746
EcF11_2578	0.649351	3.24675	1.94805	1.94805
EcF11_2522	1.93483	1.93483	2.00272	1.95746
EcF11_2661	2.38095	1.26984	2.22222	1.95767
EcF11_1632	2.21729	1.99557	1.66297	1.95861
EcF11_1320	1.49573	2.77778	1.60256	1.95869
EcF11_1980	1.96078	2.28758	1.63399	1.96078
EcF11_3327	1.88235	1.96078	2.03922	1.96078
EcF11_3457	2.3569	2.18855	1.3468	1.96409
EcF11_2867	2.02232	2.09205	1.77824	1.9642
EcF11_5124	1.92926	2.19721	1.76849	1.96499
EcF11_4982	2.80899	2.05993	1.02996	1.96629
EcF11_4801	1.91511	2.43271	1.5528	1.96687
EcF11_3632	2.67229	1.96906	1.26582	1.96906
EcF11_3970	2.95359	2.1097	0.843882	1.96906
EcF11_2414	2.29277	1.85185	1.76367	1.96943
EcF11_0470	1.88172	1.34409	2.68817	1.97133
EcF11_3870	2.00119	1.67264	2.24014	1.97133
EcF11_2065	2.0217	2.41617	1.47929	1.97239
EcF11_1586	2.03524	2.17175	1.71258	1.97319
EcF11_0716	1.76695	1.95798	2.19675	1.97389
EcF11_3255	1.77305	2.51773	1.63121	1.974
EcF11_0361	1.85185	2.12963	1.94444	1.97531
EcF11_1763	2.23714	1.78971	1.90157	1.97614
EcF11_3178	1.84049	2.65849	1.43149	1.97682
EcF11_4177	1.78827	2.00286	2.14592	1.97902
EcF11_1309	3.63985	1.72414	0.574713	1.97957
EcF11_5309	2.3569	1.96409	1.62738	1.98279
EcF11_1211	0.793651	1.98413	3.1746	1.98413
EcF11_2799	2.77778	0.793651	2.38095	1.98413
EcF11_5109	1.4881	2.38095	2.08333	1.98413
EcF11_3380	2.04403	2.35849	1.57233	1.99161
EcF11_0307	1.96581	1.88034	2.13675	1.9943
EcF11_1013	1.28205	4.2735	0.42735	1.9943
EcF11_3419	3.84615	1.7094	0.42735	1.9943
EcF11_4044	1.28205	1.28205	3.4188	1.9943
EcF11_0260	2.99625	1.87266	1.1236	1.9975
EcF11_4288	2.62726	1.97044	1.39573	1.99781
EcF11_1279	2.10804	1.97628	1.91041	1.99824
EcF11_0758	1.63934	1.91257	2.45902	2.00364
EcF11_4307	3.43643	1.54639	1.03093	2.00458
EcF11_2523	2.08333	2.77778	1.15741	2.00617
EcF11_2744	2.31481	2.5463	1.15741	2.00617
EcF11_3667	2.00617	2.13477	1.87757	2.00617
EcF11_0825	2.44821	1.88324	1.69492	2.00879
EcF11_4184	2.12766	1.06383	2.83688	2.00946
EcF11_5100	2.12766	1.06383	2.83688	2.00946
EcF11_0208	2.17996	1.99443	1.85529	2.00989
EcF11_0392	2.37127	2.16802	1.49051	2.00994
EcF11_3889	2.06995	2.14133	1.82013	2.01047
EcF11_0365	2.96935	1.91571	1.14943	2.01149
EcF11_2237	2.29885	1.72414	2.01149	2.01149
EcF11_1877	2.05314	2.05314	1.93237	2.01288
EcF11_0085	1.5625	1.5625	2.91667	2.01389
EcF11_3880	2.16285	2.22646	1.65394	2.01442
EcF11_4064	2.09302	3.02326	0.930233	2.0155
EcF11_0922	1.8107	2.46914	1.76955	2.01646
EcF11_3226	1.80337	2.21059	2.03607	2.01668
EcF11_0718	2.33813	2.06835	1.64868	2.01839
EcF11_1639	2.20386	1.65289	2.20386	2.0202
EcF11_1903	1.89394	2.65152	1.51515	2.0202
EcF11_4476	2.54018	1.89217	1.63297	2.02177
EcF11_1744	1.78571	2.14286	2.14286	2.02381
EcF11_2666	1.83616	2.11864	2.11864	2.02448
EcF11_5016	2.49773	1.68029	1.90736	2.02846
EcF11_1797	1.9909	1.93402	2.16155	2.02882
EcF11_1636	3.1362	1.79211	1.16487	2.03106
EcF11_1984	1.99005	2.48756	1.61692	2.03151
EcF11_2264	2.03252	1.62602	2.43902	2.03252
EcF11_2217	1.4881	1.93452	2.67857	2.03373
EcF11_2516	1.68651	2.48016	1.93452	2.03373
EcF11_3780	2.1987	2.1987	1.7101	2.03583
EcF11_1563	2.75229	1.52905	1.83486	2.03874
EcF11_3473	2.86195	1.6835	1.57127	2.03891
EcF11_3451	2.02703	2.36486	1.72673	2.03954
EcF11_3097	2.12847	2.43254	1.55834	2.03978
EcF11_2104	2.34973	2.13115	1.63934	2.04007
EcF11_4644	2.94118	1.59314	1.59314	2.04248
EcF11_2498	2.35174	2.24949	1.53374	2.04499
EcF11_2259	2.05859	2.05859	2.019	2.04539
EcF11_5102	2.44073	1.88285	1.81311	2.04556
EcF11_0926	1.75439	2.63158	1.75439	2.04678
EcF11_1434	3.07018	1.75439	1.31579	2.04678
EcF11_1947	2.63158	1.31579	2.19298	2.04678
EcF11_2651	2.33918	2.33918	1.46199	2.04678
EcF11_4235	3.33333	0.877193	1.92982	2.04678
EcF11_5079	2.63158	3.07018	0.438596	2.04678
EcF11_5105	2.41228	1.64474	2.08333	2.04678
EcF11_3048	1.76337	2.50284	1.87713	2.04778
EcF11_0400	1.39417	2.53485	2.218	2.04901
EcF11_3203	1.98087	2.73224	1.43443	2.04918
EcF11_2670	2.17718	1.76426	2.21471	2.05205
EcF11_5094	1.63043	2.35507	2.17391	2.05314
EcF11_1604	2.4031	1.86047	1.89922	2.05426
EcF11_1515	2.14923	2.35199	1.66261	2.05461
EcF11_1960	1.97531	1.35802	2.83951	2.05761
EcF11_3357	1.35802	2.83951	1.97531	2.05761
EcF11_4568	0.617284	2.46914	3.08642	2.05761
EcF11_4354	2.03426	2.28408	1.85582	2.05805
EcF11_1391	2.38095	2.15774	1.6369	2.05853
EcF11_3674	1.5997	2.41815	2.15774	2.05853
EcF11_0678	2.32019	1.97216	1.89482	2.06239
EcF11_3666	2.30159	2.22222	1.66667	2.06349
EcF11_5345	2.06612	2.47934	1.65289	2.06612
EcF11_0343	2.71318	1.55039	1.93798	2.06718
EcF11_0915	2.55814	1.70543	1.93798	2.06718
EcF11_5059	1.93798	1.93798	2.32558	2.06718
EcF11_0235	2.61438	2.61438	0.980392	2.06972
EcF11_1783	2.28758	1.30719	2.61438	2.06972
EcF11_1576	1.80467	2.17622	2.2293	2.07006
EcF11_1811	2.18069	2.57009	1.47975	2.07684
EcF11_4598	1.45688	2.50583	2.27273	2.07848
EcF11_0500	2.5	2.08333	1.66667	2.08333
EcF11_0668	2.08333	2.08333	2.08333	2.08333
EcF11_0842	2.62346	1.62037	2.00617	2.08333
EcF11_2092	3.33333	2.08333	0.833333	2.08333
EcF11_2984	2.34375	2.17014	1.73611	2.08333
EcF11_3307	2.08333	0.833333	3.33333	2.08333
EcF11_3362	0.694444	3.47222	2.08333	2.08333
EcF11_4310	2.15841	2.21471	1.87688	2.08333
EcF11_0973	2.10084	2.33427	1.82073	2.08528
EcF11_0040	1.91041	2.70092	1.6469	2.08608
EcF11_4503	1.91041	2.70092	1.6469	2.08608
EcF11_2797	2.02822	2.6455	1.5873	2.08701
EcF11_4875	2.36407	2.48227	1.41844	2.08826
EcF11_2103	2.13333	2.13333	2	2.08889
EcF11_5122	2.03874	2.34455	1.88583	2.0897
EcF11_2563	2.46032	2.02381	1.78571	2.08995
EcF11_5317	2.46032	2.02381	1.78571	2.08995
EcF11_3617	1.6129	3.40502	1.25448	2.0908
EcF11_3881	2.41875	2.00302	1.85185	2.09121
EcF11_4140	2.02429	2.09177	2.15924	2.09177
EcF11_1575	1.36612	3.00546	1.91257	2.09472
EcF11_3678	2.28208	2.3569	1.64609	2.09502
EcF11_0008	2.04678	2.77778	1.46199	2.09552
EcF11_1514	2.34848	2.27273	1.66667	2.09596
EcF11_3525	2.16728	2.47253	1.64835	2.09605
EcF11_4555	1.79739	2.53268	1.96078	2.09695
EcF11_3681	1.66667	2.96296	1.66667	2.09877
EcF11_2503	1.93798	2.61628	1.74419	2.09948
EcF11_1202	2.18723	2.51531	1.59668	2.09974
EcF11_5114	2.17778	2.04444	2.08889	2.1037
EcF11_4478	2.27273	1.51515	2.52525	2.10438
EcF11_5075	1.05263	3.68421	1.57895	2.10526
EcF11_1620	1.97869	2.89193	1.44597	2.10553
EcF11_5254	4.88506	0.287356	1.14943	2.10728
EcF11_1642	2.20726	2.22596	1.88926	2.10749
EcF11_4481	2.17755	2.42881	1.71692	2.10776
EcF11_5115	2.94486	2.19298	1.19048	2.10944
EcF11_0001	2.32068	2.1097	1.89873	2.1097
EcF11_1349	1.26582	3.16456	1.89873	2.1097
EcF11_2500	1.55039	2.45478	2.32558	2.11025
EcF11_0751	2.33333	1	3	2.11111
EcF11_2074	2.17918	1.85634	2.30024	2.11192
EcF11_1845	2.34742	2.8169	1.17371	2.11268
EcF11_0266	1.89394	2.46212	1.98864	2.1149
EcF11_1496	3.7037	1.5873	1.0582	2.1164
EcF11_5078	2.77778	1.98413	1.5873	2.1164
EcF11_2177	2.1021	2.85285	1.4014	2.11879
EcF11_1809	1.89003	2.23368	2.23368	2.11913
EcF11_5185	2.4055	2.23368	1.71821	2.11913
EcF11_2562	1.81818	2.72727	1.81818	2.12121
EcF11_5316	1.81818	2.72727	1.81818	2.12121
EcF11_1394	1.79786	2.6725	1.89504	2.1218
EcF11_0390	2.22222	2.39316	1.75214	2.12251
EcF11_0460	2.30352	2.84553	1.21951	2.12285
EcF11_0876	1.89702	2.71003	1.76152	2.12285
EcF11_2231	2.09447	2.40642	1.87166	2.12418
EcF11_2663	2.12418	2.77778	1.47059	2.12418
EcF11_2107	2.32404	1.99203	2.05843	2.12483
EcF11_0745	2.73224	1.54827	2.09472	2.12508
EcF11_1491	2.20884	2.28414	1.88253	2.12517
EcF11_3584	2.89855	2.22222	1.25604	2.1256
EcF11_0730	2.37759	2.21281	1.78908	2.12649
EcF11_4457	1.7134	2.80374	1.86916	2.12876
EcF11_0648	3.05556	2.22222	1.11111	2.12963
EcF11_0511	2.57891	2.30947	1.50115	2.12984
EcF11_0879	2.57891	2.30947	1.50115	2.12984
EcF11_1040	0.581395	2.32558	3.48837	2.13178
EcF11_4993	2.54821	1.99725	1.8595	2.13499
EcF11_4360	2.11167	2.57695	1.71797	2.13553
EcF11_1123	2.5641	0.854701	2.99145	2.13675
EcF11_4421	3.4188	0.854701	2.13675	2.13675
EcF11_4608	2.2792	2.2792	1.85185	2.13675
EcF11_0532	1.97941	2.49406	1.93983	2.13777
EcF11_0611	2.57762	2.16755	1.6696	2.13825
EcF11_2964	3.28431	1.66667	1.47059	2.14052
EcF11_4529	2.32188	2.29008	1.81298	2.14165
EcF11_1649	1.74782	2.68414	1.9975	2.14315
EcF11_1678	2.49344	1.9685	1.9685	2.14348
EcF11_4806	2.62467	2.09974	1.70604	2.14348
EcF11_2921	2.03863	2.46781	1.93133	2.14592
EcF11_1262	4.16667	1.51515	0.757576	2.14646
EcF11_1573	0.757576	1.51515	4.16667	2.14646
EcF11_3942	2.25764	2.45684	1.72643	2.14697
EcF11_4938	2.03081	2.2409	2.17087	2.14753
EcF11_1505	1.93299	2.4055	2.10481	2.14777
EcF11_1741	2	2.11111	2.33333	2.14815
EcF11_4960	2.11589	2.3763	1.95312	2.14844
EcF11_1065	1.9337	2.48619	2.02578	2.14856
EcF11_2632	2.55474	2.31144	1.58151	2.14923
EcF11_0788	1.95277	2.49773	1.99818	2.14956
EcF11_0376	2.54154	1.95503	1.95503	2.15054
EcF11_0637	1.99693	2.45776	1.99693	2.15054
EcF11_5308	2.35008	2.37709	1.7288	2.15199
EcF11_2142	2.07861	2.53212	1.85185	2.1542
EcF11_3470	2.09125	2.218	2.15463	2.15463
EcF11_1198	2.207	2.26408	1.99772	2.15627
EcF11_4411	2.20884	2.30924	1.95783	2.15863
EcF11_1606	2.26415	2.54717	1.66667	2.15933
EcF11_1653	2.10773	2.38095	1.99063	2.15977
EcF11_1795	2.35351	2.01729	2.11335	2.16138
EcF11_4847	3.15789	1.92982	1.40351	2.16374
EcF11_3181	2.67361	2.25694	1.5625	2.16435
EcF11_3655	1.9774	2.82486	1.69492	2.16573
EcF11_3600	1.99161	1.99161	2.51572	2.16632
EcF11_3154	2.11324	2.07337	2.3126	2.1664
EcF11_4988	2.13115	2.40437	1.96721	2.16758
EcF11_0575	4.06504	1.62602	0.813008	2.16802
EcF11_0646	1.21951	2.43902	2.84553	2.16802
EcF11_3071	1.21951	2.84553	2.43902	2.16802
EcF11_3709	4.06504	1.62602	0.813008	2.16802
EcF11_4656	2.03252	2.43902	2.03252	2.16802
EcF11_2360	1.77515	2.95858	1.77515	2.16963
EcF11_0377	2.86458	1.5625	2.08333	2.17014
EcF11_3546	3.2567	0.191571	3.06513	2.17114
EcF11_4141	1.91571	2.68199	1.91571	2.17114
EcF11_2276	2.14521	2.47525	1.89769	2.17272
EcF11_0568	2.1542	2.49433	1.87075	2.17309
EcF11_3994	2.3416	2.29568	1.88246	2.17325
EcF11_1895	2.38095	2.58799	1.5528	2.17391
EcF11_0983	2.77778	2.15278	1.59722	2.17593
EcF11_4813	3.37838	1.57658	1.57658	2.17718
EcF11_0179	2.65781	1.88261	1.99336	2.17793
EcF11_0356	2.28758	3.59477	0.653595	2.17865
EcF11_4138	2.56627	2.11506	1.86125	2.18086
EcF11_3631	2.63861	2.03741	1.87041	2.18214
EcF11_2505	1.4881	2.08333	2.97619	2.18254
EcF11_5132	3.1746	1.5873	1.78571	2.18254
EcF11_2519	1.84314	2.62745	2.07843	2.18301
EcF11_2737	2.43902	2.57453	1.53568	2.18308
EcF11_3201	2.54453	2.79898	1.20865	2.18405
EcF11_4979	2.51225	2.51225	1.53186	2.18546
EcF11_0265	2.18579	1.91257	2.45902	2.18579
EcF11_1585	2.04918	3.00546	1.50273	2.18579
EcF11_2044	2.18579	0.546448	3.82514	2.18579
EcF11_5012	2.27687	2.30723	1.97328	2.18579
EcF11_4946	2.67738	2.00803	1.87416	2.18652
EcF11_2966	2.12528	2.34899	2.08799	2.18742
EcF11_3174	2.59067	2.67703	1.29534	2.18768
EcF11_0375	3.3105	1.65525	1.59817	2.18798
EcF11_3441	1.82648	2.34018	2.39726	2.18798
EcF11_0129	2.0202	1.61616	2.92929	2.18855
EcF11_0367	2.16853	2.60223	1.79678	2.18918
EcF11_4889	2.60417	2.28588	1.67824	2.18943
EcF11_2683	1.86275	2.94118	1.76471	2.18954
EcF11_5134	1.91176	2.64706	2.0098	2.18954
EcF11_2662	1.85185	2.77778	1.94444	2.19136
EcF11_1288	3.07018	2.19298	1.31579	2.19298
EcF11_3153	2.63158	2.63158	1.31579	2.19298
EcF11_2275	2.71176	2.28519	1.5844	2.19378
EcF11_0242	2.49469	2.38854	1.69851	2.19391
EcF11_1128	2.17622	2.44161	1.96391	2.19391
EcF11_1297	2.67035	2.02578	1.88766	2.1946
EcF11_1037	2.71605	2.13992	1.7284	2.19479
EcF11_0155	2.71318	1.55039	2.32558	2.19638
EcF11_4347	2.32558	2.71318	1.55039	2.19638
EcF11_4720	1.16279	3.87597	1.55039	2.19638
EcF11_3634	1.75824	2.41758	2.41758	2.1978
EcF11_1287	2.41865	2.06684	2.11082	2.19877
EcF11_3551	2.10158	2.36427	2.13076	2.19887
EcF11_4294	1.69082	2.89855	2.01288	2.20075
EcF11_2427	2.16718	2.78638	1.65119	2.20158
EcF11_3365	2.72805	2.34442	1.53453	2.20233
EcF11_1940	2.33836	2.43252	1.83616	2.20234
EcF11_0207	2.24796	1.97548	2.3842	2.20254
EcF11_2300	2.73369	2.1164	1.76367	2.20459
EcF11_0599	1.98675	2.75938	1.87638	2.20751
EcF11_0215	1.49573	2.77778	2.35043	2.20798
EcF11_0238	1.68244	2.73396	2.2082	2.2082
EcF11_0310	2.26793	2.26793	2.1097	2.21519
EcF11_3147	2.82369	2.27273	1.54959	2.21534
EcF11_2305	2.4109	2.09644	2.14885	2.21873
EcF11_1035	2.58416	2.01517	2.06259	2.22064
EcF11_0366	2.77778	2.22222	1.66667	2.22222
EcF11_0692	2.04301	2.25806	2.36559	2.22222
EcF11_0757	2.96296	2.22222	1.48148	2.22222
EcF11_1175	2.42424	1.21212	3.0303	2.22222
EcF11_1542	1.21951	3.65854	1.78862	2.22222
EcF11_1846	2.91667	1.66667	2.08333	2.22222
EcF11_2183	2.5	2.08333	2.08333	2.22222
EcF11_2838	0.606061	4.24242	1.81818	2.22222
EcF11_3087	2	3.33333	1.33333	2.22222
EcF11_3550	2.08333	2.41667	2.16667	2.22222
EcF11_4117	2.5	2.91667	1.25	2.22222
EcF11_4121	2.94872	2.30769	1.41026	2.22222
EcF11_4800	2.27778	2.38889	2	2.22222
EcF11_3043	2.52	2.2	1.96	2.22667
EcF11_0272	2.72989	2.58621	1.36494	2.22701
EcF11_5093	2.53675	2.46562	1.68326	2.22854
EcF11_1574	2.45148	2.6047	1.63432	2.23017
EcF11_0763	2.61438	2.45098	1.63399	2.23312
EcF11_1985	1.99275	3.44203	1.26812	2.2343
EcF11_4290	2.32816	2.34664	2.03252	2.23577
EcF11_3052	2.20126	3.14465	1.36268	2.2362
EcF11_1572	2.93079	2.22458	1.55367	2.23635
EcF11_1889	2.33813	2.33813	2.03837	2.23821
EcF11_0874	1.36816	2.73632	2.61194	2.23881
EcF11_3104	2.28495	2.15054	2.28495	2.24014
EcF11_5307	2.15054	2.63441	1.93548	2.24014
EcF11_0088	1.90058	2.92398	1.90058	2.24172
EcF11_2916	2.63158	1.75439	2.33918	2.24172
EcF11_4446	2.33918	1.46199	2.92398	2.24172
EcF11_1643	2.06061	2.48485	2.18182	2.24242
EcF11_2892	3.10881	1.29534	2.33161	2.24525
EcF11_5044	2.14866	2.32288	2.26481	2.24545
EcF11_3438	2.31579	2	2.42105	2.24561
EcF11_2256	2.43902	2.4729	1.82927	2.24706
EcF11_1753	1.91886	2.52193	2.30263	2.24781
EcF11_2542	2.39688	2.39688	1.95095	2.24823
EcF11_2880	2.5	2.30159	1.94444	2.24868
EcF11_3368	2.1097	2.74262	1.89873	2.25035
EcF11_3598	2.96296	1.75926	2.03704	2.25309
EcF11_2269	2.47657	2.30924	1.97456	2.25346
EcF11_1957	2.30126	2.64993	1.81311	2.25477
EcF11_0341	2.25523	2.64026	1.87019	2.25523
EcF11_3853	2.08817	2.70688	1.97216	2.25574
EcF11_0975	2.70728	2.03046	2.03046	2.25606
EcF11_3384	2.39146	2.46505	1.91317	2.25656
EcF11_4956	2.34375	3.125	1.30208	2.25694
EcF11_5064	2.95139	2.95139	0.868056	2.25694
EcF11_3526	2.54042	2.77136	1.46266	2.25815
EcF11_4514	2.84553	2.03252	1.89702	2.25836
EcF11_2393	2.5641	1.64835	2.5641	2.25885
EcF11_4782	2.9304	2.5641	1.28205	2.25885
EcF11_4781	3.38983	2.25989	1.12994	2.25989
EcF11_3008	2.41851	2.05047	2.31335	2.26078
EcF11_1587	2.18987	2.3911	2.2017	2.26089
EcF11_4668	2.17391	2.39533	2.21417	2.26114
EcF11_1068	2.45821	2.16323	2.16323	2.26155
EcF11_1767	2.1021	2.73273	1.95195	2.26226
EcF11_4803	2.64901	2.48344	1.65563	2.26269
EcF11_1139	3.7037	1.76367	1.32275	2.26337
EcF11_5333	2.17391	3.53261	1.08696	2.26449
EcF11_4309	2.87582	1.83007	2.0915	2.2658
EcF11_0853	2.63158	2.19298	1.97368	2.26608
EcF11_4147	2.3135	2.17186	2.3135	2.26629
EcF11_2133	2.10728	2.58621	2.10728	2.26692
EcF11_4289	2.12585	2.72109	1.95578	2.26757
EcF11_5311	2.54065	2.50678	1.76152	2.26965
EcF11_1145	4.2029	1.15942	1.44928	2.27053
EcF11_2189	2.0436	2.86104	1.90736	2.27066
EcF11_4959	2.50317	2.15463	2.15463	2.27081
EcF11_3781	2.00458	2.77778	2.03322	2.27186
EcF11_0241	2.37842	2.41392	2.02343	2.27192
EcF11_1282	2.40347	2.12766	2.28526	2.27213
EcF11_3948	2.31729	2.1836	2.31729	2.27273
EcF11_1901	2.02936	2.72021	2.07254	2.27404
EcF11_5082	1.42857	2.22222	3.1746	2.27513
EcF11_4016	2.48227	2.57092	1.77305	2.27541
EcF11_4933	2.57092	2.30496	1.95035	2.27541
EcF11_0576	2.19164	2.95617	1.68196	2.27659
EcF11_4541	2.76796	2.29682	1.76678	2.27719
EcF11_2079	2.54533	2.64993	1.63877	2.27801
EcF11_3924	2.61603	2.40506	1.81435	2.27848
EcF11_0076	2.13675	2.06553	2.63533	2.2792
EcF11_0649	1.7094	2.13675	2.99145	2.2792
EcF11_2800	2.5641	2.77778	1.49573	2.2792
EcF11_2520	3.22061	2.41546	1.20773	2.28127
EcF11_2582	2.82738	2.60417	1.41369	2.28175
EcF11_2548	2.41461	2.39497	2.04162	2.28373
EcF11_4810	2.57532	3.01263	1.26336	2.28377
EcF11_5119	2.138	3.10982	1.6035	2.28377
EcF11_2033	1.79325	3.27004	1.79325	2.28551
EcF11_2755	1.96078	3.0112	1.89076	2.28758
EcF11_0369	2.67988	2.20264	1.98238	2.2883
EcF11_4139	2.36486	2.81532	1.68919	2.28979
EcF11_1666	1.97917	2.39583	2.5	2.29167
EcF11_4512	3.43915	0.793651	2.6455	2.29277
EcF11_0099	3.62319	1.63043	1.63043	2.29469
EcF11_1742	2.62681	2.53623	1.72101	2.29469
EcF11_4850	3.26087	1.99275	1.63043	2.29469
EcF11_4862	3.26087	1.99275	1.63043	2.29469
EcF11_2760	2.20386	3.16804	1.51515	2.29568
EcF11_2835	2.03704	2.48148	2.37037	2.2963
EcF11_0534	2.51068	2.13675	2.24359	2.29701
EcF11_3416	2.94486	2.25564	1.69173	2.29741
EcF11_2101	1.95402	2.70115	2.24138	2.29885
EcF11_4593	2.51462	2.33918	2.04678	2.30019
EcF11_1389	3.25203	1.21951	2.43902	2.30352
EcF11_4994	2.03252	2.84553	2.03252	2.30352
EcF11_0779	1.77305	2.83688	2.30496	2.30496
EcF11_2985	2.53731	2.78607	1.59204	2.30514
EcF11_2000	2.20126	2.83019	1.88679	2.30608
EcF11_4882	1.57233	3.14465	2.20126	2.30608
EcF11_1004	2.27687	2.73224	1.91257	2.30723
EcF11_3677	1.94892	2.85618	2.11694	2.30735
EcF11_0841	2.33494	2.657	1.93237	2.30811
EcF11_3944	2.14676	2.69321	2.08821	2.30939
EcF11_4605	2.05993	3.18352	1.68539	2.30961
rncO_400	1.43541	2.39234	3.11005	2.3126
EcF11_0144	1.90058	2.63158	2.41228	2.31481
EcF11_3808	1.54321	3.39506	2.00617	2.31481
EcF11_0450	1.65209	3.25559	2.04082	2.31616
EcF11_0271	2.33702	2.82903	1.78352	2.31652
EcF11_2969	2.41302	2.52525	2.0202	2.31949
EcF11_0135	1.26582	4.43038	1.26582	2.32068
EcF11_3298	5.6962	1.26582	0	2.32068
EcF11_3321	2.53165	1.26582	3.16456	2.32068
EcF11_4500	2.02851	2.24781	2.6864	2.32091
EcF11_1062	2.44048	2.55952	1.96429	2.32143
EcF11_2496	2.73632	2.301	1.92786	2.32172
EcF11_4805	2.3224	2.39071	2.2541	2.3224
EcF11_3555	2.31092	2.41597	2.2409	2.3226
EcF11_1627	2.59823	2.02788	2.34474	2.32362
EcF11_0371	2.62316	2.68714	1.66347	2.32459
EcF11_2650	3.10078	1.55039	2.32558	2.32558
EcF11_3514	2.71318	0.387597	3.87597	2.32558
EcF11_3606	2.71318	2.32558	1.93798	2.32558
EcF11_4033	2.84238	2.84238	1.29199	2.32558
EcF11_0976	2.50678	2.30352	2.16802	2.32611
EcF11_4257	2.2293	2.89278	1.85775	2.32661
EcF11_0311	2.11268	2.4061	2.46479	2.32786
EcF11_3139	1.83044	2.60116	2.55299	2.3282
EcF11_4032	2.6971	2.62794	1.65975	2.32826
EcF11_3465	2.51572	1.85185	2.62055	2.32937
EcF11_3967	4.30108	1.07527	1.6129	2.32975
EcF11_5236	1.07527	4.30108	1.6129	2.32975
EcF11_1477	2.74823	2.65957	1.59574	2.33452
EcF11_2350	1.93237	2.77778	2.29469	2.33494
EcF11_4284	3.07443	2.53506	1.40237	2.33729
EcF11_4989	1.96926	2.92988	2.11335	2.3375
EcF11_0476	2.39274	2.88779	1.73267	2.33773
EcF11_3952	2.55776	2.72277	1.73267	2.33773
EcF11_2176	2.45232	2.86104	1.703	2.33878
EcF11_0318	2.22222	2.63158	2.16374	2.33918
EcF11_1113	2.63158	2.19298	2.19298	2.33918
EcF11_3848	3.94737	2.63158	0.438596	2.33918
EcF11_5018	2.36025	2.75362	1.90476	2.33954
EcF11_2468	2.02381	1.66667	3.33333	2.34127
EcF11_1805	2.3416	3.16804	1.51515	2.3416
EcF11_0780	2.42248	2.42248	2.18023	2.34173
EcF11_3374	2.61438	2.61438	1.79739	2.34205
EcF11_1887	1.89189	2.97297	2.16216	2.34234
EcF11_3015	2.60417	2.73438	1.69271	2.34375
EcF11_0209	2.7195	2.60295	1.7094	2.34395
EcF11_3882	2.2541	3.21038	1.57104	2.34517
EcF11_0257	2.71605	2.46914	1.85185	2.34568
EcF11_0339	2.22222	2.6455	2.16931	2.34568
EcF11_2021	1.48148	2.59259	2.96296	2.34568
EcF11_2693	1.85185	1.48148	3.7037	2.34568
EcF11_4878	1.92593	3.03704	2.07407	2.34568
EcF11_0322	2.37069	2.9454	1.72414	2.34674
EcF11_4178	2.04167	2.79167	2.20833	2.34722
EcF11_4630	2.09677	3.11828	1.82796	2.34767
EcF11_3186	1.78571	3.86905	1.38889	2.34788
EcF11_0653	5.12821	0.961538	0.961538	2.35043
EcF11_0665	2.24359	2.24359	2.5641	2.35043
EcF11_1199	2.76625	2.55878	1.72891	2.35131
EcF11_1613	2.76625	2.55878	1.72891	2.35131
EcF11_1484	2.20779	2.77056	2.07792	2.35209
EcF11_1583	2.92339	2.41935	1.71371	2.35215
EcF11_0003	2.54237	3.10734	1.41243	2.35405
EcF11_1264	2.82051	2.49417	1.74825	2.35431
EcF11_4804	2.05761	2.81207	2.19479	2.35482
EcF11_4418	2.05696	2.1097	2.90084	2.35584
EcF11_3897	2.67062	2.22552	2.17606	2.3574
EcF11_4697	2.14153	2.42086	2.51397	2.35878
EcF11_5240	2.0649	2.94985	2.0649	2.35988
EcF11_4950	2.2158	2.842	2.02312	2.36031
EcF11_2940	2.27865	2.34375	2.47396	2.36545
EcF11_5248	2.16049	2.46914	2.46914	2.36626
EcF11_3560	1.68776	2.81294	2.60197	2.36756
EcF11_1948	2.41228	2.58772	2.10526	2.36842
EcF11_1548	2.05371	2.68562	2.36967	2.36967
EcF11_1543	2.29549	2.79633	2.01725	2.36969
EcF11_2842	2.30978	2.49094	2.30978	2.37017
EcF11_1749	2.61111	2.55556	1.94444	2.37037
EcF11_4952	2.73343	2.66086	1.71746	2.37059
EcF11_4490	2.43553	2.53104	2.149	2.37186
EcF11_1354	1.73611	3.64583	1.73611	2.37269
EcF11_2870	2.86458	2.43056	1.82292	2.37269
EcF11_3792	1.73611	3.64583	1.73611	2.37269
EcF11_2499	2.51029	2.59259	2.01646	2.37311
EcF11_3261	2.53165	3.32278	1.26582	2.37342
EcF11_4603	2.52525	2.37374	2.22222	2.37374
EcF11_0250	2.95894	2.17391	1.99275	2.3752
EcF11_1424	2.46212	2.77778	1.89394	2.37795
EcF11_0589	2.66138	2.66138	1.812	2.37826
EcF11_1127	3.30138	2.18317	1.65069	2.37842
EcF11_3984	2.59831	2.5515	1.9897	2.37984
EcF11_0652	3.06122	2.38095	1.70068	2.38095
EcF11_1041	2.38095	1.98413	2.77778	2.38095
EcF11_3413	3.1746	2.22222	1.74603	2.38095
EcF11_3483	3.8961	0	3.24675	2.38095
EcF11_3484	3.8961	0	3.24675	2.38095
EcF11_3874	2.27964	2.43161	2.43161	2.38095
EcF11_4008	2.08333	2.08333	2.97619	2.38095
EcF11_5060	2.77778	3.57143	0.793651	2.38095
EcF11_5338	1.2987	0.649351	5.19481	2.38095
EcF11_5072	2.06718	2.92851	2.15332	2.383
EcF11_0768	2.47312	2.7957	1.88172	2.38351
EcF11_4796	2.35921	2.96804	1.82648	2.38458
EcF11_2587	3.48399	1.9774	1.69492	2.38544
EcF11_2549	1.98537	2.3511	2.82132	2.38593
EcF11_0125	2.62172	2.66854	1.87266	2.38764
EcF11_0612	1.75439	3.94737	1.46199	2.38791
EcF11_1438	2.66015	2.38871	2.11726	2.38871
EcF11_2521	2.71416	2.4173	2.03562	2.38903
EcF11_4940	2.16155	2.78726	2.21843	2.38908
EcF11_1818	2.17391	2.82609	2.17391	2.3913
EcF11_2741	2.44969	2.3622	2.3622	2.39137
EcF11_5051	2.20751	2.42826	2.53863	2.39146
EcF11_5131	2.19907	2.77778	2.19907	2.39198
EcF11_2482	2.99043	2.59171	1.5949	2.39234
EcF11_1665	2.74725	2.60073	1.8315	2.39316
EcF11_4650	2.72727	2.45455	2	2.39394
EcF11_1518	2.29885	3.44828	1.43678	2.39464
EcF11_1953	2.41379	2.70115	2.06897	2.39464
EcF11_2395	1.72414	2.87356	2.58621	2.39464
EcF11_2735	2.22465	2.66229	2.29759	2.39485
EcF11_0269	3.21101	1.68196	2.29358	2.39551
EcF11_0729	2.4065	2.99187	1.78862	2.39566
EcF11_3248	2.29068	1.89573	3.00158	2.396
EcF11_3350	2.72512	2.1722	2.29068	2.396
EcF11_3254	2.33333	3.04762	1.80952	2.39683
EcF11_0685	2.2807	2.63158	2.2807	2.39766
EcF11_4691	2.55354	2.33388	2.30643	2.39795
EcF11_1882	2.84553	2.56098	1.78862	2.39837
EcF11_2777	2.90404	2.0202	2.27273	2.39899
EcF11_5182	2.51208	2.68116	2.00483	2.39936
EcF11_3356	2.58152	2.17391	2.44565	2.40036
EcF11_4452	2.16049	3.1893	1.85185	2.40055
EcF11_1949	2.7406	2.39006	2.07138	2.40068
EcF11_0977	2.4453	2.0592	2.7027	2.4024
EcF11_3589	1.57658	4.27928	1.35135	2.4024
EcF11_2255	2.34082	2.85581	2.01311	2.40325
EcF11_0057	2.88462	2.24359	2.08333	2.40385
EcF11_3613	2.50896	2.55376	2.15054	2.40442
EcF11_4584	2.40464	2.98507	1.82421	2.40464
EcF11_0100	3.2646	2.06186	1.89003	2.4055
EcF11_1694	2.52976	2.15774	2.52976	2.40575
EcF11_0210	2.52525	2.62626	2.07071	2.40741
EcF11_0087	3.61446	1.20482	2.40964	2.40964
EcF11_2171	3.21285	1.60643	2.40964	2.40964
EcF11_3245	2.6193	2.54754	2.06315	2.41
EcF11_1808	2.33558	2.74664	2.14873	2.41031
EcF11_2868	2.68595	2.61708	1.92837	2.41047
EcF11_2310	1.88679	3.45912	1.88679	2.4109
EcF11_3442	2.64151	2.13836	2.45283	2.4109
EcF11_2230	2.41171	2.36865	2.45478	2.41171
EcF11_3657	1.21951	4.06504	1.95122	2.41192
EcF11_1335	2.91613	2.51171	1.80928	2.41237
EcF11_2821	2.0202	3.19865	2.0202	2.41302
EcF11_3046	1.85185	3.28283	2.10438	2.41302
EcF11_3946	3.0541	2.09424	2.09424	2.41419
EcF11_0007	2.80374	2.57009	1.86916	2.41433
EcF11_0201	3.10559	1.86335	2.27743	2.41546
EcF11_4412	2.17391	3.62319	1.44928	2.41546
EcF11_0118	2.35369	3.11705	1.78117	2.4173
EcF11_3023	2.71967	2.23152	2.30126	2.41748
EcF11_4890	2.64706	2.45098	2.15686	2.4183
EcF11_1071	2.41935	1.88172	2.95699	2.41935
EcF11_1541	2.27663	3.09278	1.89003	2.41982
EcF11_1056	2.8083	2.50305	1.9536	2.42165
EcF11_2287	0.854701	1.28205	5.12821	2.42165
EcF11_0233	2.61097	2.698	1.95822	2.4224
EcF11_2937	2.80374	2.23261	2.23261	2.42298
EcF11_4677	2.61299	2.2952	2.36582	2.42467
EcF11_1909	2.60586	2.98588	1.68295	2.4249
EcF11_4951	2.8169	1.87793	2.58216	2.42567
EcF11_4009	2.43814	2.62009	2.2198	2.42601
EcF11_2473	2.82922	2.28909	2.16049	2.42627
EcF11_3552	3.19728	2.2449	1.83673	2.4263
EcF11_0567	2.40448	2.50329	2.37154	2.42644
EcF11_0765	2.39464	2.96935	1.91571	2.42656
EcF11_1956	2.73019	2.39115	2.15917	2.42684
EcF11_3627	2.83172	2.10356	2.34628	2.42718
EcF11_0220	3.125	2.43056	1.73611	2.43056
EcF11_3532	2.75298	2.38095	2.15774	2.43056
EcF11_3561	2.91667	2.5	1.875	2.43056
EcF11_4312	2.58737	2.31855	2.38575	2.43056
EcF11_0859	2.30415	2.61137	2.38095	2.43216
EcF11_1958	2.63158	2.60328	2.06565	2.4335
EcF11_2082	3.25397	2.46032	1.5873	2.43386
EcF11_0571	2.78707	2.2854	2.22965	2.43404
EcF11_3275	2.28311	2.73973	2.28311	2.43531
EcF11_0923	2.23979	3.22793	1.84453	2.43742
EcF11_1773	3.22793	1.84453	2.23979	2.43742
EcF11_2987	2.47453	2.5837	2.25619	2.43814
EcF11_2410	2.18579	3.03582	2.09472	2.43878
EcF11_2178	2.30655	2.70337	2.30655	2.43882
EcF11_0475	3.3101	2.55517	1.4518	2.43902
EcF11_2064	0.813008	2.84553	3.65854	2.43902
EcF11_4526	2.03252	0.813008	4.47154	2.43902
EcF11_4981	2.65393	2.86624	1.80467	2.44161
EcF11_2429	2.38095	2.74725	2.1978	2.442
EcF11_1748	2.25443	2.87171	2.20075	2.4423
EcF11_1544	2.48691	2.87958	1.96335	2.44328
EcF11_1892	2.6178	2.26876	2.44328	2.44328
EcF11_3140	2.84464	2.26112	2.22465	2.44347
EcF11_0764	2.22222	3.33333	1.77778	2.44444
EcF11_3157	3.35821	1.86567	2.11443	2.4461
EcF11_0430	2.15232	2.81457	2.37307	2.44665
EcF11_4100	1.98413	3.76984	1.5873	2.44709
EcF11_3224	3.24859	1.9774	2.11864	2.44821
EcF11_2801	3.1281	2.03575	2.18471	2.44952
EcF11_0613	2.26839	2.93696	2.149	2.45145
EcF11_0833	2.96896	2.22672	2.15924	2.45164
EcF11_1641	2.13836	3.01887	2.20126	2.45283
EcF11_3922	2.98246	2.45614	1.92982	2.45614
EcF11_0368	2.84757	2.38693	2.13568	2.45673
EcF11_3947	2.5	2.88462	1.98718	2.45726
EcF11_3997	2.58112	2.28614	2.50737	2.45821
EcF11_2841	2.15517	2.96935	2.25096	2.45849
EcF11_4430	2.38462	3.02564	1.97436	2.46154
EcF11_3482	2.29541	2.79441	2.29541	2.46174
EcF11_2983	2.63952	2.37557	2.37557	2.46355
EcF11_3725	2.46377	2.75362	2.17391	2.46377
EcF11_3866	2.47934	2.70891	2.20386	2.46403
EcF11_3722	1.88067	3.30739	2.20493	2.46433
EcF11_5019	3.13283	2.63158	1.62907	2.46449
EcF11_2544	2.84848	2.54545	2	2.46465
EcF11_3454	2.9697	2.54545	1.87879	2.46465
EcF11_2711	2.95019	2.41379	2.03065	2.46488
EcF11_2108	3.07808	2.1021	2.21471	2.46496
EcF11_2736	1.79128	3.03738	2.57009	2.46625
EcF11_4383	2.08333	3.52011	1.79598	2.46648
EcF11_5181	2.41228	2.41228	2.57675	2.46711
EcF11_1330	2.69151	2.84679	1.86335	2.46722
EcF11_2822	2.84679	2.74327	1.81159	2.46722
EcF11_2274	2.77778	2.96296	1.66667	2.46914
EcF11_4283	1.85185	2.59259	2.96296	2.46914
EcF11_4464	4.32099	2.26337	0.823045	2.46914
EcF11_4655	3.39506	2.46914	1.54321	2.46914
EcF11_4827	2.80584	2.63749	1.96409	2.46914
EcF11_5015	2.67094	2.52849	2.20798	2.46914
EcF11_0382	2.29022	2.94457	2.17475	2.46985
EcF11_3999	3.08458	2.68657	1.64179	2.47098
EcF11_0243	2.39234	3.34928	1.67464	2.47209
EcF11_3270	2.85388	2.05479	2.51142	2.47336
EcF11_2232	3.22129	2.52101	1.68067	2.47432
EcF11_3614	2.89855	1.99275	2.53623	2.47585
EcF11_2340	2.4531	2.95815	2.0202	2.47715
EcF11_3449	2.75191	2.68134	2.00395	2.47907
EcF11_3439	3.38983	2.35405	1.69492	2.4796
EcF11_0035	2.38095	2.08333	2.97619	2.48016
EcF11_4857	3.0137	2.23744	2.19178	2.48097
EcF11_4869	3.0137	2.23744	2.19178	2.48097
EcF11_2071	2.42718	3.23625	1.77994	2.48112
EcF11_3399	2.00321	3.36538	2.08333	2.48397
EcF11_2072	2.03252	2.84553	2.57453	2.48419
EcF11_2819	4.82456	1.75439	0.877193	2.48538
EcF11_1246	3.13076	2.02578	2.30203	2.48619
EcF11_4531	2.74804	2.31977	2.39115	2.48632
EcF11_5288	2.92729	2.36072	2.17186	2.48662
EcF11_0446	3.77907	2.03488	1.64729	2.48708
EcF11_0063	2.93333	3.06667	1.46667	2.48889
EcF11_4884	3.73333	2.4	1.33333	2.48889
EcF11_4883	2.51572	2.43711	2.51572	2.48952
EcF11_3664	1.86813	2.74725	2.85714	2.49084
EcF11_0805	2.88462	2.67094	1.92308	2.49288
EcF11_5162	2.35043	2.02991	3.09829	2.49288
EcF11_2359	2.22222	2.74074	2.51852	2.49383
EcF11_0275	2.21088	2.72109	2.55102	2.49433
EcF11_3382	1.93237	3.26087	2.29469	2.49597
EcF11_4455	2.59662	2.83816	2.05314	2.49597
EcF11_0504	2.42291	2.64317	2.42291	2.49633
EcF11_1942	1.90896	3.01028	2.56975	2.49633
EcF11_3873	2.71584	2.85878	1.91538	2.49666
EcF11_0270	2.99625	2.43446	2.05993	2.49688
EcF11_1291	2.41605	3.07125	2.00655	2.49795
EcF11_2442	2.5389	2.3751	2.57985	2.49795
EcF11_4408	2.67738	3.01205	1.80723	2.49888
EcF11_0276	2.80303	3.10606	1.59091	2.5
EcF11_0705	1.66667	3.75	2.08333	2.5
EcF11_0929	0.833333	2.5	4.16667	2.5
EcF11_2084	2.16667	3.83333	1.5	2.5
EcF11_2890	1.66667	3.88889	1.94444	2.5
EcF11_4118	3.33333	2.91667	1.25	2.5
EcF11_2428	2.2792	2.80152	2.42165	2.50079
EcF11_2241	3.24675	2.4531	1.80375	2.5012
EcF11_0586	2.30015	2.86576	2.33786	2.50126
EcF11_2260	2.26629	2.9745	2.26629	2.50236
EcF11_3130	2.74725	2.9304	1.8315	2.50305
EcF11_3597	1.64835	3.75458	2.10623	2.50305
EcF11_2525	2.96524	2.65849	1.89162	2.50511
EcF11_3297	1.63399	4.08497	1.79739	2.50545
EcF11_4955	3.92157	1.63399	1.96078	2.50545
EcF11_0398	2.55814	3.0491	1.91214	2.50646
EcF11_3883	2.55548	2.74602	2.21923	2.50691
EcF11_2796	2.93696	3.2235	1.36103	2.50716
EcF11_0824	3.1348	2.3511	2.03762	2.50784
EcF11_1360	1.88172	4.03226	1.6129	2.50896
EcF11_5164	1.82796	3.11828	2.58065	2.50896
EcF11_1817	2.18391	2.87356	2.47126	2.50958
EcF11_1714	2.03704	3.08642	2.40741	2.51029
EcF11_0010	2.96804	2.05479	2.51142	2.51142
EcF11_0160	2.96804	2.05479	2.51142	2.51142
EcF11_2304	2.47569	2.98408	2.07781	2.51253
EcF11_0383	3.02564	2.66667	1.84615	2.51282
EcF11_0381	4.16667	1.78571	1.5873	2.51323
EcF11_0451	2.08333	3.10847	2.34788	2.51323
EcF11_0949	3.16302	2.06813	2.31144	2.51419
EcF11_5135	3.10219	2.37226	2.06813	2.51419
EcF11_4142	3.39967	2.23881	1.90713	2.5152
EcF11_2592	2.75591	2.88714	1.90289	2.51531
EcF11_3669	2.98954	2.69058	1.86846	2.51619
EcF11_4311	2.77338	2.90544	1.87533	2.51805
EcF11_0852	2.77778	3	1.77778	2.51852
EcF11_0147	2.90033	2.65523	2.00163	2.51906
EcF11_1016	2.74914	2.49141	2.31959	2.52005
EcF11_2882	2.9321	2.26337	2.36626	2.52058
EcF11_1067	2.74775	2.38739	2.43243	2.52252
EcF11_3850	2.62438	2.66169	2.28856	2.52488
EcF11_0358	3.0303	2.6936	1.85185	2.52525
EcF11_1832	3.0303	3.0303	1.51515	2.52525
EcF11_4292	3.0303	2.27273	2.27273	2.52525
EcF11_5216	3.0303	2.52525	2.0202	2.52525
EcF11_2665	2.62172	2.90262	2.05993	2.52809
EcF11_1925	2.60417	2.73438	2.24609	2.52821
EcF11_4995	2.44922	3.16607	1.97133	2.52887
EcF11_2887	2.6428	2.47229	2.47229	2.52913
EcF11_4153	3.01491	2.6084	1.96477	2.52936
EcF11_1244	1.81518	3.79538	1.9802	2.53025
EcF11_3299	6.32911	1.26582	0	2.53165
EcF11_1504	3.08824	2.2549	2.2549	2.53268
EcF11_4378	2.79001	2.86344	1.94567	2.53304
EcF11_0554	2.41796	3.10881	2.07254	2.5331
EcF11_3783	2.92398	2.04678	2.63158	2.53411
EcF11_0407	2.51762	3.02115	2.06445	2.53441
EcF11_1203	2.34306	3.00619	2.25464	2.53463
EcF11_0587	2.39316	2.73504	2.47863	2.53561
EcF11_2100	2.24511	3.24881	2.11305	2.53566
EcF11_2356	2.53623	1.81159	3.26087	2.53623
EcF11_3847	2.79503	2.63975	2.17391	2.53623
EcF11_1674	2.38994	2.89308	2.32704	2.53669
EcF11_1626	2.26284	2.95909	2.39339	2.53844
EcF11_2680	2.86855	2.57807	2.17865	2.54176
EcF11_3530	2.90216	2.73632	1.99005	2.54284
EcF11_5112	2.62128	2.8169	2.19092	2.54304
EcF11_1736	2.51623	2.86797	2.24567	2.54329
EcF11_2254	2.69076	3.05221	1.88755	2.54351
EcF11_2886	3.01205	1.60643	3.01205	2.54351
EcF11_2687	2.1978	2.99145	2.442	2.54375
EcF11_2323	2.67176	3.16249	1.79935	2.54453
EcF11_2250	2.21675	3.20197	2.21675	2.54516
EcF11_2598	3.47222	2.77778	1.38889	2.5463
EcF11_1723	2.9703	2.36524	2.31023	2.54859
EcF11_0969	3.13725	2.94118	1.56863	2.54902
EcF11_4397	3.13725	2.54902	1.96078	2.54902
EcF11_1263	2.82627	2.61845	2.20283	2.54918
EcF11_0643	2.55009	3.00546	2.09472	2.55009
EcF11_3423	3.27869	2.59563	1.77596	2.55009
EcF11_1596	2.8169	2.39437	2.44131	2.55086
EcF11_1449	2.21088	2.63605	2.80612	2.55102
EcF11_2324	3.40136	2.21088	2.04082	2.55102
EcF11_2409	1.53061	3.23129	2.89116	2.55102
EcF11_3165	1.87075	3.06122	2.72109	2.55102
EcF11_2601	2.7572	2.88066	2.01646	2.55144
EcF11_2457	3.6036	1.8018	2.25225	2.55255
EcF11_1710	3.2567	2.49042	1.91571	2.55428
EcF11_1298	2.46517	3.48339	1.7149	2.55448
EcF11_5313	2.96736	2.57171	2.12661	2.55523
EcF11_1169	3.77778	2.44444	1.44444	2.55556
EcF11_4314	2.70811	3.16249	1.79935	2.55665
EcF11_1361	3.7037	0.529101	3.43915	2.55732
EcF11_4429	3.14521	2.73369	1.79306	2.55732
EcF11_4532	2.80528	2.64026	2.22772	2.55776
EcF11_0128	2.35131	2.48963	2.83541	2.55878
EcF11_2238	2.47396	2.73438	2.47396	2.56076
EcF11_1502	1.89983	2.9361	2.84974	2.56189
EcF11_0921	3.84615	1.28205	2.5641	2.5641
EcF11_1582	1.4245	2.2792	3.9886	2.5641
EcF11_2628	4.05983	1.7094	1.92308	2.5641
EcF11_2809	3.20513	0.641026	3.84615	2.5641
EcF11_3009	3.33333	1.79487	2.5641	2.5641
EcF11_3251	2.13675	2.99145	2.5641	2.5641
EcF11_3607	2.83401	2.96896	1.88934	2.5641
EcF11_4108	1.7094	3.84615	2.13675	2.5641
EcF11_2747	2.48092	3.05344	2.16285	2.56573
EcF11_0972	2.41379	2.87356	2.41379	2.56705
EcF11_4420	2.56917	2.04216	3.09618	2.56917
EcF11_0673	3.22917	2.08333	2.39583	2.56944
EcF11_1879	2.56992	2.94785	2.19199	2.56992
EcF11_2045	2.32897	2.83843	2.54731	2.57157
EcF11_0348	3.39506	2.77778	1.54321	2.57202
EcF11_3943	2.46914	3.7037	1.54321	2.57202
EcF11_1671	2.13465	3.28407	2.29885	2.57252
EcF11_4897	2.80236	2.6057	2.31072	2.57293
EcF11_2631	1.92982	4.03509	1.75439	2.5731
EcF11_0232	2.73377	2.87356	2.11246	2.57326
EcF11_2069	2.03252	3.25203	2.43902	2.57453
EcF11_1648	2.86123	2.28898	2.57511	2.57511
EcF11_1048	2.98013	2.98013	1.766	2.57542
EcF11_4784	2.53863	2.98013	2.20751	2.57542
EcF11_2832	2.37374	2.77778	2.57576	2.57576
EcF11_2653	3.25885	2.14153	2.32775	2.57604
EcF11_5039	3.11245	2.10843	2.51004	2.57697
EcF11_1907	2	3.6	2.13333	2.57778
EcF11_3027	2.17865	3.26797	2.28758	2.57807
EcF11_3159	3.05011	2.83224	1.85185	2.57807
EcF11_0132	2.58216	2.11268	3.05164	2.58216
EcF11_3591	2.76008	2.33546	2.65393	2.58316
EcF11_1081	3.48837	2.71318	1.55039	2.58398
EcF11_2024	1.74419	2.51938	3.48837	2.58398
EcF11_0787	2.87356	2.87356	2.01149	2.58621
EcF11_1847	4.31034	1.14943	2.29885	2.58621
EcF11_3851	2.69608	2.28758	2.77778	2.58715
EcF11_2249	2.48656	2.99059	2.28495	2.58737
EcF11_0394	2.28311	3.19635	2.28311	2.58752
EcF11_5158	2.71493	3.09201	1.96078	2.58924
EcF11_0791	2.92793	2.92793	1.91441	2.59009
EcF11_2156	3.27198	2.96524	1.53374	2.59032
EcF11_1702	2.72436	2.48397	2.5641	2.59081
EcF11_4985	2.53073	2.67534	2.56688	2.59099
EcF11_0748	2.77778	2.73148	2.26852	2.59259
EcF11_3832	3.61111	2.77778	1.38889	2.59259
EcF11_0133	3.17186	2.65283	1.96078	2.59516
EcF11_0236	2.49392	2.6764	2.61557	2.5953
EcF11_2776	2.80152	2.5641	2.42165	2.59576
EcF11_1535	3.26797	2.12418	2.39651	2.59622
EcF11_4176	3.44203	2.26449	2.08333	2.59662
EcF11_4405	2.80899	2.8839	2.09738	2.59675
EcF11_2740	2.91767	3.07754	1.79856	2.59792
EcF11_2606	2.83688	2.83688	2.12766	2.60047
EcF11_3459	2.68987	2.68987	2.42616	2.60197
EcF11_0802	2.83582	3.68159	1.29353	2.60365
EcF11_1377	2.86458	3.22917	1.71875	2.60417
EcF11_2018	2.43056	3.125	2.25694	2.60417
EcF11_1032	2.90456	2.35131	2.55878	2.60489
EcF11_4456	2.65487	2.80236	2.35988	2.6057
EcF11_0291	2.44898	2.85714	2.51701	2.60771
EcF11_1946	3.06122	2.21088	2.55102	2.60771
EcF11_2767	2.21088	3.06122	2.55102	2.60771
EcF11_3006	3.10982	2.62391	2.08941	2.60771
EcF11_0539	2.49577	2.58037	2.74958	2.60857
EcF11_0512	3.28283	2.77778	1.76768	2.60943
EcF11_0880	3.28283	2.77778	1.76768	2.60943
EcF11_4355	3.02594	2.59366	2.20941	2.60967
EcF11_4400	2.34899	3.13199	2.34899	2.60999
EcF11_4666	3.01205	2.51004	2.30924	2.61044
EcF11_4502	2.53759	3.3208	1.97368	2.61069
EcF11_2960	3.05771	2.62705	2.15332	2.61269
EcF11_3436	2.207	3.27245	2.35921	2.61289
EcF11_0702	2.85205	2.94118	2.04991	2.61438
EcF11_1138	3.15126	3.0112	1.68067	2.61438
EcF11_4179	3.74856	2.24913	1.84544	2.61438
EcF11_4507	2.80112	2.38095	2.66106	2.61438
EcF11_5183	2.94118	2.61438	2.28758	2.61438
EcF11_5287	3.13901	2.61584	2.09268	2.61584
EcF11_2553	5.23256	1.45349	1.16279	2.61628
EcF11_4739	3.27957	2.36559	2.2043	2.61649
EcF11_0172	2.657	2.53623	2.657	2.61675
EcF11_3633	2.84438	2.51528	2.49177	2.61714
EcF11_3559	2.24359	2.88462	2.72436	2.61752
EcF11_4208	3.125	2.5641	2.16346	2.61752
EcF11_4693	2.80971	2.74585	2.29885	2.61814
EcF11_0419	2.82738	2.76786	2.2619	2.61905
EcF11_3911	2.85714	2.38095	2.61905	2.61905
EcF11_2253	3.07517	2.61959	2.16401	2.61959
EcF11_2798	2.98742	3.30189	1.57233	2.62055
EcF11_0370	2.63158	3.03885	2.19298	2.62114
EcF11_3845	3.25203	2.78746	1.82927	2.62292
EcF11_3567	2.08333	2.80797	2.98913	2.62681
EcF11_2458	2.13178	3.03618	2.71318	2.62705
EcF11_4768	2.95567	2.46305	2.46305	2.62726
EcF11_1021	2.7027	3.6036	1.57658	2.62763
EcF11_4637	3.77778	1.88889	2.22222	2.62963
EcF11_0181	2.48227	3.19149	2.21631	2.63002
EcF11_0623	2.63158	3.21637	2.04678	2.63158
EcF11_1426	4.82456	2.63158	0.438596	2.63158
EcF11_1798	3.02144	2.76153	2.11176	2.63158
EcF11_4057	2.49663	2.69906	2.69906	2.63158
EcF11_0939	2.87958	2.92321	2.09424	2.63234
EcF11_4510	3.22211	2.53517	2.14262	2.6333
EcF11_1687	2.01149	2.87356	3.01724	2.6341
EcF11_0449	2.51225	3.30882	2.08333	2.6348
EcF11_0919	3.71429	2.38095	1.80952	2.63492
EcF11_1716	1.90476	3.2381	2.7619	2.63492
EcF11_4581	2.38095	3.31633	2.21088	2.63605
EcF11_2706	2.9661	2.25989	2.68362	2.63653
EcF11_3379	2.99539	2.84178	2.07373	2.63697
EcF11_4694	3.95683	1.79856	2.15827	2.63789
EcF11_3315	3.5	1.33333	3.08333	2.63889
EcF11_3283	2.11161	3.16742	2.63952	2.63952
EcF11_3556	2.31023	2.88779	2.72277	2.64026
EcF11_2902	3.14208	2.73224	2.04918	2.64117
EcF11_3126	2.69608	2.69608	2.53268	2.64161
EcF11_4268	3.22581	2.01613	2.68817	2.64337
EcF11_3322	3.33333	2.64368	1.95402	2.64368
EcF11_4403	1.88492	3.1746	2.87698	2.6455
EcF11_4793	3.18352	2.9588	1.79775	2.64669
EcF11_4992	3.61757	2.13178	2.19638	2.64858
EcF11_1557	2.55299	3.08285	2.31214	2.64933
EcF11_4011	2.59939	2.14067	3.21101	2.65036
EcF11_3032	2.8834	2.6616	2.40811	2.65104
EcF11_2325	2.9708	2.71903	2.26586	2.6519
EcF11_1625	4.1876	1.75879	2.01005	2.65215
EcF11_3284	2.15054	2.72401	3.08244	2.65233
EcF11_1049	2.57324	3.32542	2.05859	2.65241
EcF11_3679	3.10945	2.36318	2.48756	2.6534
EcF11_1743	2.65393	3.82166	1.4862	2.65393
EcF11_5081	2.9724	2.76008	2.2293	2.65393
EcF11_3993	2.94985	2.65487	2.35988	2.65487
EcF11_2332	2.89855	2.17391	2.89855	2.657
EcF11_2608	3.26087	2.89855	1.81159	2.657
EcF11_4484	2.80797	3.53261	1.63043	2.657
EcF11_2869	3.1362	2.41935	2.41935	2.6583
EcF11_2347	2.51029	2.88066	2.59259	2.66118
EcF11_0760	2.99401	2.69461	2.29541	2.66134
EcF11_3373	2.29541	3.12708	2.56154	2.66134
EcF11_3749	1.79641	3.09381	3.09381	2.66134
EcF11_1441	2.77778	2.77778	2.43056	2.66204
EcF11_0747	3.07692	2.74162	2.16963	2.66272
EcF11_2262	2.68595	2.96143	2.3416	2.66299
EcF11_0885	2.43665	3.11891	2.43665	2.66407
EcF11_4918	2.55102	2.72109	2.72109	2.6644
EcF11_1810	2.90698	2.85853	2.22868	2.66473
EcF11_1772	3.43468	2.59009	1.97072	2.66517
EcF11_0395	3.13333	2.66667	2.2	2.66667
EcF11_1090	3.33333	1.66667	3	2.66667
EcF11_1523	2.66667	3.33333	2	2.66667
EcF11_0978	2.53268	2.77778	2.69608	2.66885
EcF11_0945	3.33333	2.55765	2.1174	2.66946
EcF11_0448	4.14365	3.03867	0.828729	2.67035
EcF11_2289	3.01974	2.20674	2.78746	2.67131
EcF11_0741	2.45902	2.73224	2.82332	2.67152
EcF11_1986	3.6036	2.47748	1.93694	2.67267
EcF11_3164	3.13283	3.13283	1.75439	2.67335
EcF11_1001	3.02083	2.8125	2.1875	2.67361
EcF11_5111	3.33333	2.29167	2.39583	2.67361
EcF11_5103	2.9595	3.11526	1.94704	2.67394
EcF11_0068	3.39506	1.85185	2.77778	2.6749
EcF11_0473	2.77778	4.32099	0.925926	2.6749
EcF11_1630	3.29218	2.16049	2.57202	2.6749
EcF11_1737	3.08642	2.72634	2.21193	2.6749
EcF11_4059	3.00245	2.6348	2.38971	2.67565
EcF11_3366	2.38095	3.57143	2.08333	2.67857
EcF11_4492	2.38095	3.86905	1.78571	2.67857
EcF11_3250	3.52941	2.54902	1.96078	2.67974
EcF11_3281	3.92157	1.76471	2.35294	2.67974
EcF11_1859	2.34506	3.93635	1.75879	2.68007
EcF11_2157	2.04678	3.07018	2.92398	2.68031
EcF11_2719	3.08333	2.91667	2.04167	2.68056
EcF11_1943	2.68065	2.68065	2.68065	2.68065
EcF11_1915	2.45755	2.77033	2.81501	2.68097
EcF11_0345	2.23881	2.81924	2.98507	2.68104
EcF11_2986	2.4453	3.15315	2.4453	2.68125
EcF11_1058	2.218	3.42205	2.40811	2.68272
EcF11_0072	2.84679	3.02795	2.17391	2.68288
EcF11_3602	3.97727	2.84091	1.23106	2.68308
EcF11_0372	2.49433	2.94785	2.60771	2.6833
EcF11_0323	2.82486	3.53107	1.69492	2.68362
EcF11_1089	2.68456	3.24385	2.12528	2.68456
EcF11_2134	3.09017	2.73556	2.22898	2.6849
EcF11_2258	2.82792	2.52708	2.70758	2.68753
EcF11_2586	2.75229	3.49771	1.81575	2.68858
EcF11_3030	2.4	3.26667	2.4	2.68889
EcF11_0858	2.80702	3.39181	1.87135	2.69006
EcF11_5289	2.98246	2.45614	2.63158	2.69006
EcF11_0152	2.34375	2.73438	2.99479	2.69097
EcF11_1537	2.9745	2.88008	2.21907	2.69122
EcF11_1891	2.17949	2.82051	3.07692	2.69231
EcF11_3700	2.52525	2.90404	2.65152	2.6936
EcF11_2941	3.33333	3.16667	1.58333	2.69444
EcF11_0280	2.02381	3.57143	2.5	2.69841
EcF11_0078	2.38837	3.16719	2.54413	2.6999
EcF11_2125	2.81098	2.65604	2.63391	2.70031
EcF11_1465	3.21101	3.0581	1.83486	2.70133
EcF11_4438	3.44037	2.14067	2.52294	2.70133
EcF11_3729	2.10918	3.30852	2.68817	2.70196
EcF11_4180	2.49433	3.23129	2.38095	2.70219
EcF11_4839	2.94785	2.60771	2.55102	2.70219
EcF11_4181	2.81974	3.17221	2.1148	2.70225
EcF11_2775	2.4024	3.15315	2.55255	2.7027
EcF11_3293	2.43243	2.97297	2.7027	2.7027
EcF11_3769	3.22222	2.44444	2.44444	2.7037
EcF11_4346	2.70403	2.94985	2.45821	2.70403
EcF11_0313	2.70485	2.74463	2.66508	2.70485
EcF11_1057	3.30836	2.87141	1.93508	2.70495
EcF11_3995	3.0303	2.9526	2.13675	2.70655
EcF11_3846	3.19751	3.16921	1.75439	2.70704
EcF11_1876	2.9108	2.8169	2.39437	2.70736
EcF11_5000	2.70961	2.70961	2.70961	2.70961
EcF11_1754	1.52439	3.96341	2.64228	2.71003
EcF11_2248	3.2	3.2	1.73333	2.71111
EcF11_0506	2.15311	3.11005	2.87081	2.71132
rncO_430	2.39234	3.82775	1.91388	2.71132
EcF11_3258	2.84414	3.12856	2.16155	2.71141
EcF11_3978	2.32558	1.55039	4.26357	2.71318
EcF11_3099	2.68362	2.91902	2.54237	2.715
EcF11_0357	2.93631	2.48139	2.72953	2.71574
EcF11_3239	2.40741	2.03704	3.7037	2.71605
EcF11_5106	2.90745	2.98935	2.25225	2.71635
EcF11_2746	2.27606	2.64317	3.23054	2.71659
EcF11_4266	2.71739	2.53623	2.89855	2.71739
EcF11_1125	3.29041	3.07582	1.78827	2.71817
EcF11_4832	3.26389	2.39583	2.5	2.71991
EcF11_4597	2.75862	3.04598	2.35632	2.72031
EcF11_1527	2.47902	3.01297	2.66972	2.72057
EcF11_2942	2.83447	3.40136	1.92744	2.72109
EcF11_4130	3.07898	2.61044	2.47657	2.722
EcF11_0391	2.61438	3.26797	2.28758	2.72331
EcF11_4370	2.17865	2.83224	3.15904	2.72331
EcF11_2042	2.24359	3.36538	2.5641	2.72436
EcF11_2885	3.33333	2.69841	2.14286	2.72487
EcF11_0644	2.66486	3.1617	2.34869	2.72508
EcF11_3635	1.25786	5.03145	1.88679	2.72537
EcF11_3867	2.57009	2.84268	2.7648	2.72586
EcF11_2590	2.67544	3.09211	2.41228	2.72661
EcF11_5054	2.38095	2.62515	3.1746	2.7269
EcF11_4480	2.7439	3.25203	2.18496	2.72696
EcF11_0393	2.72727	3.78788	1.66667	2.72727
EcF11_2433	2.72727	0.909091	4.54545	2.72727
EcF11_3068	2.57576	2.42424	3.18182	2.72727
EcF11_1450	3.28554	2.46914	2.42931	2.728
EcF11_2559	3.125	2.72817	2.33135	2.72817
EcF11_2229	3.21637	3.07018	1.90058	2.72904
EcF11_3599	3.08908	2.51437	2.58621	2.72989
EcF11_4590	2.22701	3.52011	2.44253	2.72989
EcF11_0120	2.61905	3.04762	2.52381	2.73016
EcF11_4499	2.82486	1.9774	3.38983	2.7307
EcF11_0408	2.41302	3.14254	2.63749	2.73101
EcF11_2830	2.58137	3.14254	2.46914	2.73101
EcF11_0284	2.63889	3.19444	2.36111	2.73148
EcF11_0429	3.04233	2.6455	2.51323	2.73369
EcF11_4368	2.82187	4.14462	1.23457	2.73369
EcF11_1672	2.26131	2.76382	3.18258	2.7359
EcF11_2773	2.40325	3.05868	2.74657	2.73616
EcF11_3253	2.74841	2.88936	2.57223	2.73667
EcF11_1006	3.28407	2.21675	2.70936	2.73673
EcF11_0119	2.62945	2.99353	2.589	2.73732
EcF11_3404	3.1401	2.77778	2.29469	2.73752
EcF11_1534	3.16506	2.64423	2.40385	2.73771
EcF11_1045	2.97791	3.122	2.11335	2.73775
EcF11_4544	3.5461	2.48227	2.18676	2.73838
EcF11_2514	3.24074	2.89352	2.08333	2.7392
EcF11_1253	2.92793	3.94144	1.35135	2.74024
EcF11_2517	3.6193	2.45755	2.14477	2.74054
EcF11_2726	3.0303	3.13853	2.05628	2.7417
EcF11_4356	2.51082	3.50649	2.20779	2.7417
EcF11_3276	3.11828	2.68817	2.41935	2.74194
EcF11_4743	2.60085	3.23779	2.38854	2.74239
EcF11_1218	2.61845	3.07564	2.53533	2.74314
EcF11_0601	2.31481	3.1893	2.72634	2.74348
EcF11_0638	2.81124	2.81124	2.61044	2.74431
EcF11_0767	2.87698	3.37302	1.98413	2.74471
EcF11_0281	2.99448	2.83688	2.40347	2.74494
EcF11_0278	2.68199	3.06513	2.49042	2.74585
EcF11_0574	3.74532	2.62172	1.87266	2.74657
EcF11_0904	1.87266	3.55805	2.80899	2.74657
EcF11_3931	2.98285	2.83371	2.42356	2.74671
EcF11_1599	4.0293	1.8315	2.38095	2.74725
EcF11_3588	3.07971	3.30616	1.85688	2.74758
EcF11_4417	2.44922	3.10633	2.68817	2.74791
EcF11_2611	4.21053	1.92982	2.10526	2.74854
EcF11_0191	2.52525	2.0202	3.7037	2.74972
EcF11_1034	2.39274	3.38284	2.47525	2.75028
EcF11_3529	3.30033	3.08031	1.87019	2.75028
EcF11_2181	3.07443	2.91262	2.26537	2.75081
EcF11_0002	3.1401	2.77778	2.33494	2.75094
EcF11_5239	3.75375	1.95195	2.55255	2.75275
EcF11_0346	2.93348	2.95217	2.37294	2.75286
EcF11_0508	2.66393	3.27869	2.3224	2.75501
EcF11_4460	2.7381	3.75	1.78571	2.75794
EcF11_3833	3.6643	1.89125	2.71868	2.75808
EcF11_0615	2.9274	3.43482	1.91257	2.75826
EcF11_4748	1.95402	3.33333	2.98851	2.75862
EcF11_2327	2.72259	3.1273	2.42826	2.75938
EcF11_1365	2.60736	3.98773	1.68712	2.76074
EcF11_3727	3.08081	3.18182	2.0202	2.76094
EcF11_2234	2.31214	3.66089	2.31214	2.76172
EcF11_4230	2.42086	3.44507	2.42086	2.76226
EcF11_5083	2.79304	3.20513	2.28938	2.76252
EcF11_0259	3.01155	2.84653	2.43399	2.76403
EcF11_3787	3.22581	2.53456	2.53456	2.76498
EcF11_4849	3.82395	2.5974	1.8759	2.76575
EcF11_4861	3.82395	2.5974	1.8759	2.76575
EcF11_3747	2.3166	3.0888	2.89575	2.76705
EcF11_1801	2.58526	3.19032	2.53025	2.76861
EcF11_1611	2.95082	3.11475	2.24044	2.76867
EcF11_4961	2.9316	2.443	2.9316	2.76873
EcF11_3726	2.44941	3.14164	2.71565	2.7689
EcF11_0444	3.36488	2.57624	2.36593	2.76902
EcF11_4973	3.37362	2.46727	2.46727	2.76939
EcF11_5128	2.6087	3.33333	2.36715	2.76973
EcF11_1104	2.3406	3.5109	2.46166	2.77105
EcF11_1844	2.32647	3.77574	2.21205	2.77142
EcF11_0095	3.37691	2.61438	2.34205	2.77778
EcF11_0174	3.53535	2.52525	2.27273	2.77778
EcF11_0255	4.46429	2.08333	1.78571	2.77778
EcF11_0385	4.16667	1.78571	2.38095	2.77778
EcF11_0588	2.63158	3.94737	1.75439	2.77778
EcF11_0744	2.91667	2.91667	2.5	2.77778
EcF11_0851	2.94715	3.04878	2.3374	2.77778
EcF11_1011	2.13964	4.05405	2.13964	2.77778
EcF11_1093	2.91667	2.08333	3.33333	2.77778
EcF11_1402	2.77778	4.36508	1.19048	2.77778
EcF11_1431	3.53535	1.51515	3.28283	2.77778
EcF11_1531	1.75439	3.94737	2.63158	2.77778
EcF11_1675	3.6385	2.58216	2.11268	2.77778
EcF11_1676	2.08333	4.46429	1.78571	2.77778
EcF11_1721	3.36879	2.65957	2.30496	2.77778
EcF11_1794	0.416667	5.83333	2.08333	2.77778
EcF11_2415	3.96825	2.77778	1.5873	2.77778
EcF11_2621	3.01724	2.9454	2.37069	2.77778
EcF11_2714	2.71318	3.68217	1.93798	2.77778
EcF11_2924	3	2.33333	3	2.77778
EcF11_3205	2.88462	3.31197	2.13675	2.77778
EcF11_3355	2.45726	2.99145	2.88462	2.77778
EcF11_3407	2.96986	3.14716	2.21631	2.77778
EcF11_3615	2.24359	4.16667	1.92308	2.77778
EcF11_3735	2.97619	1.78571	3.57143	2.77778
EcF11_3982	2.23881	3.60697	2.48756	2.77778
EcF11_4401	2.40741	3.20988	2.71605	2.77778
EcF11_4984	2.71991	3.06713	2.5463	2.77778
EcF11_5237	2.08333	4.07197	2.17803	2.77778
EcF11_0327	2.89371	2.89371	2.55982	2.78242
EcF11_1878	2.46166	3.63196	2.25989	2.7845
EcF11_3075	2.99252	2.36908	2.99252	2.7847
EcF11_2252	3.37027	3.00092	1.98523	2.78547
EcF11_2326	3.41644	2.95476	1.98523	2.78547
EcF11_4336	2.86533	3.05635	2.43553	2.78574
EcF11_0298	2.98143	2.98143	2.39492	2.78592
EcF11_3431	2.63425	3.19149	2.53293	2.78622
EcF11_2699	2.98686	2.92712	2.44922	2.78773
EcF11_4223	3.34728	3.06834	1.95258	2.7894
EcF11_4586	2.55319	3.26241	2.55319	2.7896
EcF11_0105	2.91121	2.76565	2.69287	2.78991
EcF11_5071	3.40314	3.0541	1.91972	2.79232
EcF11_0306	2.42674	3.61722	2.33516	2.79304
EcF11_3706	2.93501	2.09644	3.3543	2.79525
EcF11_4987	3.1364	2.91758	2.33406	2.79601
EcF11_4127	2.97001	2.99885	2.42215	2.797
EcF11_2724	3.04136	2.98054	2.37226	2.79805
EcF11_3540	2.54453	3.43511	2.4173	2.79898
EcF11_0636	2.67349	3.14752	2.57869	2.7999
EcF11_2504	2.64722	3.24149	2.51216	2.80029
EcF11_5265	2.39437	3.33333	2.67606	2.80125
EcF11_1762	3.15315	3.3033	1.95195	2.8028
EcF11_2105	2.55255	3.4034	2.45245	2.8028
EcF11_1137	2.83688	3.03951	2.53293	2.80311
EcF11_4231	2.44648	3.0581	2.9052	2.80326
EcF11_4998	2.5974	3.52505	2.28819	2.80355
EcF11_1881	2.49587	3.2797	2.64026	2.80528
EcF11_2020	3.50877	3.85965	1.05263	2.80702
EcF11_1734	2.79255	3.28014	2.34929	2.80733
EcF11_1448	3.08989	2.99625	2.34082	2.80899
EcF11_5066	2.05993	3.37079	2.99625	2.80899
EcF11_2369	2.72497	3.42205	2.28137	2.80946
EcF11_4760	2.72497	3.42205	2.28137	2.80946
EcF11_4766	3.54406	2.49042	2.39464	2.80971
EcF11_1204	2.35294	4.11765	1.96078	2.81046
EcF11_3861	2.89093	3.17565	2.36531	2.81063
EcF11_2642	3.01205	2.20884	3.21285	2.81124
EcF11_4256	3.41365	4.01606	1.00402	2.81124
EcF11_3949	3.44585	3.02391	1.96906	2.81294
EcF11_2162	3.24675	3.1746	2.0202	2.81385
EcF11_2392	2.38095	3.0303	3.0303	2.81385
EcF11_3485	3.8961	0	4.54545	2.81385
EcF11_1663	3.17982	2.96053	2.30263	2.81433
EcF11_2068	2.57675	3.23465	2.63158	2.81433
EcF11_1610	3.31565	2.78515	2.34306	2.81462
EcF11_2743	3.19635	3.19635	2.05479	2.81583
EcF11_4978	2.96804	2.96804	2.51142	2.81583
EcF11_4797	3.22581	2.76498	2.45776	2.81618
EcF11_1503	3.81944	2.5463	2.08333	2.81636
EcF11_2604	1.96759	3.7037	2.77778	2.81636
EcF11_1268	3.48837	2.24806	2.71318	2.81654
EcF11_3505	2.90698	3.25581	2.28682	2.81654
EcF11_3292	2.89515	2.73865	2.8169	2.8169
EcF11_2713	3.15956	3.15956	2.1327	2.81727
EcF11_3161	3.17073	3.08943	2.19512	2.81843
EcF11_3447	2.90888	3.19086	2.35975	2.81983
EcF11_2070	2.80326	3.16004	2.49745	2.82025
EcF11_3238	2.22222	4.18803	2.05128	2.82051
EcF11_2267	2.66323	3.2646	2.53436	2.82073
EcF11_2779	2.15889	3.97237	2.33161	2.82096
EcF11_2536	3.62776	2.2082	2.62881	2.82159
EcF11_1283	3.00546	3.44262	2.02186	2.82332
EcF11_4679	2.96296	2.5463	2.96296	2.82407
EcF11_2543	2.9661	2.68362	2.82486	2.82486
EcF11_1147	2.01149	2.87356	3.59195	2.82567
EcF11_3521	3.48993	2.84116	2.14765	2.82625
EcF11_0674	3.50877	4.38596	0.584795	2.82651
EcF11_2754	2.69608	3.13725	2.64706	2.8268
EcF11_2155	2.62626	3.33333	2.52525	2.82828
EcF11_4396	2.98701	3.33333	2.1645	2.82828
EcF11_4228	2.70062	3.00926	2.77778	2.82922
EcF11_0924	3.05383	3.31263	2.12215	2.82954
EcF11_3391	2.54777	3.39703	2.54777	2.83086
EcF11_3738	2.40385	3.20513	2.88462	2.8312
EcF11_3571	2.1879	3.2175	3.0888	2.8314
EcF11_0814	2.36559	3.01075	3.11828	2.83154
EcF11_2448	2.28758	3.75817	2.45098	2.83224
EcF11_1955	2.83251	3.40722	2.2578	2.83251
EcF11_3412	3.044	3.1947	2.2604	2.83303
EcF11_4407	3.20413	3.41085	1.8863	2.83376
EcF11_0206	4.60993	1.06383	2.83688	2.83688
EcF11_2185	2.90374	3.10263	2.50597	2.83744
EcF11_4426	3.62319	3.17029	1.72101	2.83816
EcF11_1696	3.42679	2.90758	2.18069	2.83835
EcF11_1153	3.26519	2.95287	2.29983	2.8393
EcF11_4391	4.44444	2.59259	1.48148	2.83951
EcF11_3400	2.60814	3.49873	2.4173	2.84139
EcF11_1546	3.56932	3.12684	1.82891	2.84169
EcF11_3554	3.46535	2.64026	2.42024	2.84195
EcF11_0618	2.13178	3.10078	3.29457	2.84238
EcF11_0815	2.19638	3.35917	2.97158	2.84238
EcF11_2030	2.45478	4.13437	1.93798	2.84238
EcF11_2035	2.13178	3.10078	3.29457	2.84238
EcF11_2481	2.32558	3.48837	2.71318	2.84238
EcF11_3774	2.32558	3.48837	2.71318	2.84238
EcF11_5251	2.38095	4.16667	1.98413	2.84392
EcF11_4493	3.25767	2.96343	2.3119	2.84433
EcF11_0875	2.59563	3.4153	2.52732	2.84608
EcF11_2154	2.72887	3.2277	2.58216	2.84624
EcF11_1341	3.17657	2.76403	2.59901	2.84653
EcF11_3420	2.52902	3.56551	2.4461	2.84688
EcF11_2954	2.8125	3.38542	2.34375	2.84722
EcF11_4980	3.125	2.70833	2.70833	2.84722
EcF11_2054	2.35043	4.2735	1.92308	2.849
EcF11_3096	4.70085	1.28205	2.5641	2.849
EcF11_3585	2.99145	2.5641	2.99145	2.849
EcF11_5238	3.75218	2.35602	2.44328	2.85049
EcF11_0483	2.87141	3.55805	2.12235	2.8506
EcF11_1522	3.26279	2.73369	2.55732	2.85126
EcF11_4617	3.26279	2.73369	2.55732	2.85126
EcF11_0663	2.65487	2.87611	3.0236	2.85152
EcF11_5080	2.73488	3.12098	2.7027	2.85285
EcF11_2085	2.59939	3.74618	2.21713	2.85423
EcF11_2127	2.68931	3.14933	2.7247	2.85445
EcF11_3122	3.22284	2.67035	2.67035	2.85451
EcF11_0116	3.26421	2.49616	2.80338	2.85458
EcF11_4575	3.18287	2.95139	2.43056	2.85494
EcF11_1387	3.44507	2.51397	2.60708	2.85537
EcF11_0249	2.91375	2.85548	2.7972	2.85548
EcF11_1638	2.99296	2.93427	2.64085	2.85603
EcF11_4904	4.10798	2.69953	1.76056	2.85603
EcF11_0772	2.96896	3.10391	2.49663	2.8565
EcF11_1692	3.90476	2.57143	2.09524	2.85714
EcF11_2437	3.61905	2.38095	2.57143	2.85714
EcF11_2447	4.19048	2.85714	1.52381	2.85714
EcF11_0442	3.14922	2.90698	2.51938	2.85853
EcF11_0868	2.82903	3.13653	2.61378	2.85978
EcF11_0190	3.24532	2.91529	2.42024	2.86029
EcF11_3342	3.29341	3.14371	2.14571	2.86094
EcF11_4345	3.01205	2.96185	2.61044	2.86145
EcF11_1471	4.0404	2.52525	2.0202	2.86195
EcF11_1739	3.89831	2.25989	2.42938	2.86252
EcF11_2106	2.97122	2.83194	2.78552	2.86289
EcF11_1745	3.06748	3.16973	2.35174	2.86299
EcF11_3819	2.68234	3.49608	2.41109	2.86317
EcF11_2759	2.23368	3.78007	2.57732	2.86369
EcF11_1623	2.55208	2.91667	3.125	2.86458
EcF11_2774	2.72727	3.25758	2.61364	2.86616
EcF11_2338	2.80797	2.35507	3.44203	2.86836
EcF11_4144	2.9179	2.9179	2.76954	2.86845
EcF11_2078	2.9919	3.0095	2.60472	2.86871
EcF11_0359	3.27869	3.00546	2.3224	2.86885
EcF11_2637	3.18592	3.32858	2.09225	2.86892
EcF11_4039	3.5865	3.24895	1.77215	2.8692
EcF11_4194	3.09051	2.86976	2.64901	2.86976
EcF11_2695	2.08333	3.47222	3.05556	2.87037
EcF11_2894	3.05556	2.36111	3.19444	2.87037
EcF11_2398	2.63035	3.65456	2.32775	2.87089
EcF11_0991	3.13199	2.62864	2.85235	2.87099
EcF11_1316	3.71622	2.81532	2.08333	2.87162
EcF11_4453	2.7027	3.71622	2.19595	2.87162
EcF11_2912	3.49593	2.92683	2.19512	2.87263
EcF11_0396	2.58621	3.16092	2.87356	2.87356
EcF11_2339	2.87356	4.02299	1.72414	2.87356
EcF11_2354	5.17241	3.44828	0	2.87356
EcF11_5029	2.49042	3.2567	2.87356	2.87356
EcF11_1478	3.52261	3.102	1.9979	2.87417
EcF11_1727	3.11594	3.91304	1.5942	2.8744
EcF11_0642	3.56551	2.57048	2.48756	2.87452
EcF11_4286	2.04678	2.92398	3.65497	2.87524
EcF11_4600	3.05164	3.28638	2.28873	2.87559
EcF11_2879	3.13725	2.15686	3.33333	2.87582
EcF11_4150	3.01455	3.3264	2.2869	2.87595
EcF11_3799	3.01418	3.4279	2.18676	2.87628
EcF11_1705	3.10502	2.96804	2.55708	2.87671
EcF11_1227	2.97619	3.72024	1.93452	2.87698
EcF11_2905	2.38095	4.46429	1.78571	2.87698
EcF11_3274	3.57143	3.27381	1.78571	2.87698
EcF11_4896	3.29736	2.8777	2.45803	2.8777
EcF11_0314	2.95476	2.77008	2.90859	2.87781
EcF11_4414	3.6676	2.73909	2.22841	2.87837
EcF11_3348	2.6766	3.36645	2.59382	2.87896
EcF11_2130	2.79472	2.89634	2.94715	2.8794
EcF11_3894	2.6178	3.57766	2.44328	2.87958
EcF11_0163	3.39506	2.82187	2.42504	2.88066
EcF11_4252	3.08642	2.16049	3.39506	2.88066
EcF11_1961	3.73832	3.15421	1.75234	2.88162
EcF11_3200	2.70833	3.64583	2.29167	2.88194
EcF11_1036	3.13808	3.13808	2.37099	2.88238
EcF11_3637	3.43643	2.80641	2.4055	2.88278
EcF11_0640	3.36976	3.18761	2.09472	2.88403
EcF11_4148	2.87226	3.02343	2.75888	2.88486
EcF11_0629	3.35917	3.35917	1.93798	2.88544
EcF11_3611	2.96748	3.53659	2.15447	2.88618
EcF11_1825	3.03771	2.86313	2.75838	2.88641
EcF11_0509	2.98935	3.23505	2.43653	2.88698
EcF11_2174	3.74016	2.75591	2.16535	2.88714
EcF11_2872	2.98886	3.03951	2.63425	2.88754
EcF11_3156	3.40909	2.55682	2.69886	2.88826
EcF11_0682	2.38095	3.72405	2.5641	2.8897
EcF11_4596	4.20875	2.0202	2.44108	2.89001
EcF11_0273	3.38753	2.84553	2.43902	2.8907
EcF11_2818	3.39367	3.46908	1.80995	2.8909
EcF11_4030	1.82648	4.79452	2.05479	2.89193
EcF11_2099	3.35052	3.09278	2.23368	2.89233
EcF11_4365	2.95139	4.16667	1.5625	2.89352
EcF11_3719	2.79898	3.56234	2.32188	2.8944
EcF11_0737	3.1339	2.42165	3.1339	2.89649
EcF11_1918	3.15186	2.81757	2.72206	2.89717
EcF11_3375	3.85305	2.95699	1.88172	2.89725
EcF11_1339	2.79107	3.50877	2.39234	2.8974
EcF11_1931	3.80747	2.37069	2.51437	2.89751
EcF11_0388	3.72549	2.61438	2.35294	2.8976
EcF11_0031	4.8913	2.53623	1.26812	2.89855
EcF11_0188	2.98913	3.53261	2.17391	2.89855
EcF11_1481	3.71377	2.71739	2.26449	2.89855
EcF11_1829	2.05314	3.26087	3.38164	2.89855
EcF11_2390	3.15564	2.72672	2.81863	2.90033
EcF11_0226	2.58621	2.99672	3.11987	2.90093
EcF11_0497	3.98148	2.22222	2.5	2.90123
EcF11_4942	3.7155	2.54777	2.44161	2.90163
EcF11_4320	3.73134	2.23881	2.73632	2.90216
EcF11_3683	2.66854	3.34738	2.69195	2.90262
EcF11_4083	3.49794	2.46914	2.74348	2.90352
EcF11_3524	3.0303	3.2197	2.46212	2.90404
EcF11_5305	3.06618	3.43048	2.21615	2.90427
EcF11_1792	3.35884	3.27381	2.08333	2.90533
EcF11_2609	2.4735	3.2391	3.00353	2.90538
EcF11_1301	3.56577	2.6149	2.53566	2.90544
EcF11_4427	2.68199	3.78352	2.25096	2.90549
EcF11_4461	2.88248	3.32594	2.51293	2.90712
EcF11_5062	4.20561	2.49221	2.02492	2.90758
EcF11_1629	3.31384	2.82651	2.58285	2.90773
EcF11_4579	2.61708	3.21396	2.89256	2.90787
EcF11_0083	2.87698	4.06746	1.78571	2.91005
EcF11_0934	2.50627	4.0518	2.1721	2.91005
EcF11_3151	3.11355	3.47985	2.13675	2.91005
EcF11_4577	2.71084	3.51406	2.51004	2.91165
EcF11_1251	3.57737	2.77316	2.38491	2.91181
EcF11_0944	2.64368	2.75862	3.33333	2.91188
EcF11_4185	3.81791	2.64317	2.27606	2.91238
EcF11_4653	2.91328	4.26829	1.55827	2.91328
EcF11_0183	2.44755	3.4965	2.7972	2.91375
EcF11_1247	3.83436	2.96524	1.94274	2.91411
EcF11_1385	2.35174	3.62986	2.76074	2.91411
EcF11_2424	3.11861	3.01636	2.60736	2.91411
EcF11_2172	2.56831	3.82514	2.34973	2.91439
EcF11_3903	3.35161	3.26021	2.13285	2.91489
EcF11_4530	2.9304	3.38828	2.42674	2.91514
EcF11_1941	3.75	3.33333	1.66667	2.91667
EcF11_4945	3.19444	3.05556	2.5	2.91667
EcF11_0112	3.0888	3.3462	2.3166	2.9172
EcF11_4196	3.08123	2.52101	3.15126	2.91783
EcF11_0218	4.04896	1.88324	2.82486	2.91902
EcF11_3566	4.1289	3.17221	1.46022	2.92044
EcF11_3394	2.81863	3.43137	2.51225	2.92075
EcF11_2593	3.17901	3.11728	2.46914	2.92181
EcF11_1278	3.59649	3.59649	1.57895	2.92398
EcF11_5200	2.5	3.03922	3.23529	2.92484
EcF11_0609	2.6716	3.53473	2.56885	2.92506
EcF11_1452	3.63475	3.28014	1.8617	2.92553
EcF11_0352	3.25444	2.5641	2.95858	2.92571
EcF11_2245	3.56653	2.53772	2.6749	2.92638
EcF11_1597	2.75298	3.72024	2.30655	2.92659
EcF11_4602	3.07692	3.91026	1.79487	2.92735
EcF11_4348	3.27635	3.03894	2.46914	2.92814
EcF11_1337	3.50679	2.94118	2.33786	2.92861
EcF11_2617	3.28798	3.57143	1.92744	2.92895
EcF11_1768	2.42782	2.82152	3.54331	2.93088
EcF11_2753	3.61111	2.40741	2.77778	2.9321
EcF11_4155	3.11526	2.9595	2.72586	2.93354
EcF11_4549	3.16477	3.06158	2.57998	2.93544
EcF11_0069	3.125	2.46212	3.2197	2.93561
EcF11_0595	2.91328	3.45528	2.43902	2.93586
EcF11_2228	2.98103	3.25203	2.57453	2.93586
EcF11_4807	4.02299	2.49042	2.29885	2.93742
EcF11_2341	3.85675	2.89256	2.06612	2.93848
EcF11_0672	2.38908	3.81115	2.61661	2.93895
EcF11_0992	2.50896	3.7276	2.58065	2.93907
EcF11_3797	2.73369	3.04233	3.04233	2.93945
EcF11_3014	3.75527	3.29114	1.77215	2.93952
EcF11_2136	2.69187	3.20733	2.92096	2.94005
EcF11_1236	3.59477	3.43137	1.79739	2.94118
EcF11_2992	2.77778	3.15904	2.88671	2.94118
EcF11_4594	3.35596	3.35596	2.11161	2.94118
EcF11_4665	3.59477	3.59477	1.63399	2.94118
EcF11_4932	2.66106	3.5014	2.66106	2.94118
EcF11_2067	3.05281	3.13531	2.64026	2.94279
EcF11_0274	3.23383	2.73632	2.8607	2.94362
EcF11_4852	2.94397	3.18139	2.70655	2.94397
EcF11_4864	2.94397	3.18139	2.70655	2.94397
EcF11_3623	3.16667	2.95833	2.70833	2.94444
EcF11_0801	2.53968	3.06878	3.22751	2.94533
EcF11_4601	3.18182	3.13131	2.52525	2.94613
EcF11_0925	4.10628	2.56039	2.17391	2.94686
EcF11_1651	2.6087	3.18841	3.04348	2.94686
EcF11_0438	3.12989	2.58216	3.12989	2.94731
EcF11_0830	3.05164	2.58216	3.20814	2.94731
EcF11_2026	3.67762	2.58216	2.58216	2.94731
EcF11_0477	3.75134	2.62594	2.46517	2.94748
EcF11_4099	0.680272	5.10204	3.06122	2.94785
EcF11_0993	3.39885	3.1122	2.33415	2.9484
EcF11_0115	3.67107	2.79001	2.3862	2.94909
EcF11_4149	3.75514	3.34362	1.74897	2.94925
EcF11_2907	2.95056	3.34928	2.55183	2.95056
EcF11_0447	3.125	2.86458	2.86458	2.95139
EcF11_0905	2.60417	2.70833	3.54167	2.95139
EcF11_5101	3.29861	3.125	2.43056	2.95139
EcF11_3320	3.67133	3.37995	1.80653	2.9526
EcF11_0146	4.05405	2.7027	2.1021	2.95295
EcF11_1735	3.3033	2.4024	3.15315	2.95295
EcF11_0585	2.96862	3.30789	2.58694	2.95448
EcF11_2584	2.65957	3.36879	2.83688	2.95508
EcF11_3658	3.90071	1.77305	3.19149	2.95508
EcF11_1225	2.97419	3.81594	2.07632	2.95548
EcF11_1747	2.76923	2.87179	3.23077	2.95726
EcF11_2184	2.81775	3.95683	2.09832	2.95763
EcF11_1920	2.85494	4.08951	1.92901	2.95782
EcF11_0492	2.65152	3.78788	2.43506	2.95815
EcF11_0806	3.24675	3.67965	1.94805	2.95815
EcF11_3755	3.17029	3.62319	2.08333	2.95894
EcF11_4737	3.26087	3.07971	2.53623	2.95894
EcF11_0720	1.86916	5.45171	1.55763	2.9595
EcF11_1910	2.89649	3.1339	2.849	2.9598
EcF11_0410	3.43674	3.28467	2.15937	2.96026
EcF11_3279	2.42236	3.56108	2.89855	2.96066
EcF11_4599	2.83663	3.17797	2.87194	2.96218
EcF11_1063	2.80129	3.60742	2.47884	2.96252
EcF11_0781	3.46405	3.52941	1.89542	2.96296
EcF11_1883	3.33333	3.33333	2.22222	2.96296
EcF11_3842	3.33333	3.33333	2.22222	2.96296
EcF11_4540	2.96296	2.96296	2.96296	2.96296
EcF11_5041	1.85185	4.44444	2.59259	2.96296
EcF11_1647	3.12912	3.35968	2.40448	2.96443
EcF11_4287	2.43742	4.01845	2.43742	2.96443
EcF11_3662	2.98954	4.26009	1.64425	2.96462
EcF11_0401	2.99824	3.52734	2.38095	2.96884
EcF11_3654	3.44353	2.95378	2.50995	2.96908
EcF11_1359	3.44418	3.20665	2.25653	2.96912
EcF11_1814	2.58621	4.02299	2.29885	2.96935
EcF11_0583	3.48837	2.71318	2.71318	2.97158
EcF11_0829	3.48837	2.32558	3.10078	2.97158
EcF11_2930	5.42636	1.55039	1.93798	2.97158
EcF11_3086	3.68217	1.84109	3.39147	2.97158
EcF11_2721	3.21285	2.85141	2.85141	2.97189
EcF11_3035	3.04467	3.28698	2.58639	2.97268
EcF11_4682	3.60134	2.88945	2.42881	2.9732
EcF11_3155	2.62681	3.62319	2.6721	2.97403
EcF11_2296	3.30969	3.30969	2.30496	2.97478
EcF11_4923	2.82738	3.27381	2.82738	2.97619
EcF11_1266	1.9337	3.68324	3.31492	2.97729
EcF11_2117	2.83505	2.92096	3.17869	2.97824
EcF11_3421	3.62319	3.50242	1.81159	2.97907
EcF11_0959	3.33333	3.18182	2.42424	2.9798
EcF11_3163	2.86976	3.64238	2.42826	2.98013
EcF11_0014	4.47154	2.43902	2.03252	2.98103
EcF11_0411	2.03252	2.84553	4.06504	2.98103
EcF11_1388	3.25203	4.87805	0.813008	2.98103
EcF11_0846	2.4453	3.7323	2.76705	2.98155
EcF11_3864	3.15315	3.28185	2.50965	2.98155
EcF11_0931	2.63158	3.24561	3.07018	2.98246
EcF11_3166	2.50947	3.74053	2.69886	2.98295
EcF11_4431	3.1893	3.47222	2.28909	2.98354
EcF11_3410	3.78457	3.20233	1.96507	2.98399
EcF11_4934	3.23383	4.72637	0.995025	2.98507
EcF11_2949	1.875	3.54167	3.54167	2.98611
EcF11_3037	2.5	3.02083	3.4375	2.98611
EcF11_4747	3.35968	2.89855	2.70092	2.98639
EcF11_2551	3.30821	2.9732	2.68007	2.98716
EcF11_3433	3.38645	3.12085	2.45684	2.98805
EcF11_4335	3.30722	3.26371	2.39339	2.98811
EcF11_4835	2.98851	3.90805	2.06897	2.98851
EcF11_3685	3.04233	3.7037	2.22222	2.98942
EcF11_2725	4.00763	2.22646	2.73537	2.98982
EcF11_1296	3.39394	2.90909	2.66667	2.9899
EcF11_0496	3.8736	3.36391	1.73293	2.99015
EcF11_2919	2.5	4.26471	2.20588	2.9902
EcF11_1936	2.95993	3.82514	2.18579	2.99029
EcF11_0961	2.13675	4.2735	2.5641	2.99145
EcF11_1044	3.26923	2.5641	3.14103	2.99145
EcF11_2756	3.84615	1.28205	3.84615	2.99145
EcF11_3359	4.2735	2.99145	1.7094	2.99145
EcF11_3779	2.66272	3.45168	2.85996	2.99145
EcF11_4332	3.56125	2.5641	2.849	2.99145
EcF11_4826	2.88462	2.88462	3.20513	2.99145
EcF11_0877	3.15381	3.32363	2.49879	2.99208
EcF11_0762	3.60544	3.19728	2.17687	2.9932
EcF11_4162	3.65297	3.04414	2.28311	2.9934
EcF11_0089	2.39521	3.49301	3.09381	2.99401
EcF11_3608	3.59281	3.79242	1.59681	2.99401
EcF11_2583	2.17391	4.05797	2.75362	2.99517
EcF11_0075	3.44	3.22667	2.32	2.99556
EcF11_2557	5.61798	3.37079	0	2.99625
EcF11_4277	3.73737	3.53535	1.71717	2.99663
EcF11_3434	2.6971	4.14938	2.14385	2.99677
EcF11_0517	3.78549	2.83912	2.36593	2.99685
EcF11_1384	3.21782	2.88779	2.88779	2.9978
EcF11_1670	3.52734	3.1746	2.29277	2.99824
EcF11_4504	2.88351	4.03691	2.07612	2.99885
EcF11_0399	3.63475	2.7039	2.65957	2.99941
EcF11_0894	3.29707	3.21464	2.48928	3.00033
EcF11_2585	3.16456	3.3052	2.53165	3.00047
EcF11_1224	3.60565	2.824	2.57186	3.0005
EcF11_2007	3.0303	3.29768	2.6738	3.00059
EcF11_4432	3.27381	2.64137	3.0878	3.00099
EcF11_4715	4.09226	2.38095	2.52976	3.00099
EcF11_0913	2.74674	4.027	2.23464	3.00279
EcF11_3289	3.9075	2.15311	2.95056	3.00372
EcF11_3064	3.95062	1.85185	3.20988	3.00412
EcF11_4020	2.46914	3.95062	2.59259	3.00412
EcF11_2251	3.14735	2.93276	2.93276	3.00429
EcF11_3280	2.46599	3.7415	2.80612	3.00454
EcF11_3639	3.07397	3.47422	2.46558	3.00459
EcF11_0292	3.13725	2.15686	3.72549	3.00654
EcF11_2182	3.66013	2.61438	2.7451	3.00654
EcF11_4384	4.98282	2.57732	1.46048	3.00687
EcF11_3672	2.76565	3.34789	2.91121	3.00825
EcF11_2439	2.49538	3.51201	3.0191	3.00883
EcF11_1240	2.77778	4.46429	1.78571	3.00926
EcF11_4243	4.02778	2.63889	2.36111	3.00926
EcF11_1444	3.55721	3.18408	2.28856	3.00995
EcF11_4239	2.78638	3.09598	3.14757	3.00998
EcF11_3450	2.98303	3.53038	2.51779	3.0104
EcF11_4136	2.50305	3.5409	2.99145	3.0118
EcF11_4167	3.21285	3.61446	2.20884	3.01205
EcF11_4394	2.61044	3.61446	2.81124	3.01205
EcF11_0282	3.86064	2.54237	2.63653	3.01318
EcF11_3527	2.31638	4.0678	2.65537	3.01318
EcF11_4442	2.89548	3.67232	2.47175	3.01318
EcF11_0049	3.37691	3.26797	2.39651	3.0138
EcF11_3478	3.26679	3.17604	2.60133	3.01472
EcF11_2789	4.19682	2.53256	2.31548	3.01495
EcF11_0641	3.51759	3.09883	2.42881	3.01508
EcF11_0617	3.38542	3.77604	1.88802	3.01649
EcF11_3892	2.73438	3.77604	2.53906	3.01649
EcF11_4219	3.22455	3.14685	2.68065	3.01735
EcF11_1885	3.14164	3.46113	2.44941	3.01739
EcF11_1667	2.87648	3.6379	2.53807	3.01748
EcF11_0523	3.76812	3.04348	2.24638	3.01932
EcF11_1002	2.63975	3.41615	3.00207	3.01932
EcF11_3446	3.98551	3.44203	1.63043	3.01932
EcF11_4585	2.17391	4.34783	2.53623	3.01932
EcF11_4587	3.89493	3.07971	2.08333	3.01932
EcF11_2623	3.91499	2.74049	2.40492	3.02013
EcF11_4146	2.71164	4.10053	2.24868	3.02028
EcF11_2904	2.61557	3.28467	3.16302	3.02109
EcF11_4856	2.92398	3.36257	2.77778	3.02144
EcF11_4868	2.92398	3.36257	2.77778	3.02144
EcF11_1973	2.94118	3.43137	2.69608	3.02288
EcF11_4822	2.69608	3.43137	2.94118	3.02288
EcF11_5190	3.51474	2.83447	2.72109	3.02343
EcF11_4126	3.37553	2.95359	2.74262	3.02391
EcF11_1440	3.40237	3.25444	2.41617	3.02433
EcF11_3341	2.68972	2.88184	3.50624	3.02594
EcF11_3323	3.4188	3.52564	2.13675	3.02707
EcF11_2961	3.20592	3.20592	2.6716	3.02781
EcF11_1487	3.18589	3.02791	2.86993	3.02791
EcF11_4113	3.11383	3.11383	2.8586	3.02876
EcF11_0529	2.84091	3.40909	2.84091	3.0303
EcF11_0766	2.65152	4.92424	1.51515	3.0303
EcF11_1038	3.0303	2.65152	3.40909	3.0303
EcF11_2466	4.54545	2.42424	2.12121	3.0303
EcF11_5143	3.58127	3.71901	1.79063	3.0303
EcF11_3481	3.41131	3.18389	2.50162	3.03227
EcF11_0664	4.25844	2.79001	2.0558	3.03475
EcF11_0353	3.28358	3.73134	2.08955	3.03483
EcF11_0647	3.42163	3.53201	2.15232	3.03532
EcF11_2489	3.15006	2.69187	3.2646	3.03551
EcF11_1131	2.78515	3.80195	2.51989	3.03566
EcF11_2087	3.48837	2.77778	2.84238	3.03618
EcF11_1668	2.96896	3.4413	2.69906	3.03644
EcF11_4812	3.20911	2.27743	3.62319	3.03658
EcF11_1028	3.17003	3.07397	2.86583	3.03661
EcF11_0004	3.33333	3.55556	2.22222	3.03704
EcF11_3435	3.77778	4	1.33333	3.03704
EcF11_5068	3.06122	3.40136	2.65306	3.03855
EcF11_0849	4.10798	2.9734	2.03443	3.0386
EcF11_3328	3.77468	2.43902	2.9036	3.0391
EcF11_1860	2.20126	2.83019	4.08805	3.03983
EcF11_2388	4.40252	2.51572	2.20126	3.03983
EcF11_3061	2.51572	2.51572	4.08805	3.03983
EcF11_0645	2.65036	3.36391	3.10907	3.04111
EcF11_2596	3.09735	3.43447	2.59166	3.04116
EcF11_2588	2.08333	4.16667	2.87698	3.04233
EcF11_4976	3.67725	3.20106	2.24868	3.04233
EcF11_3601	2.94944	2.85581	3.32397	3.04307
EcF11_1540	2.69656	4.12606	2.30669	3.0431
EcF11_5022	2.53623	3.55072	3.04348	3.04348
EcF11_0231	2.96804	1.82648	4.3379	3.04414
EcF11_0254	4.79452	2.16895	2.16895	3.04414
EcF11_0328	2.73973	4.10959	2.28311	3.04414
EcF11_4485	3	3.46667	2.66667	3.04444
EcF11_2595	3.35113	2.87663	2.90629	3.04468
EcF11_2918	3.99177	2.6749	2.46914	3.04527
EcF11_1598	4.23012	2.79188	2.11506	3.04569
EcF11_2956	3.27422	2.93315	2.93315	3.04684
EcF11_3290	2.89855	3.31661	2.92642	3.04719
EcF11_2006	4.09524	3.33333	1.71429	3.04762
EcF11_4254	3.11111	3.14286	2.88889	3.04762
EcF11_2132	3.58899	3.78564	1.76991	3.04818
EcF11_0871	4.13534	1.8797	3.13283	3.04929
EcF11_0033	3.59477	3.59477	1.96078	3.05011
EcF11_3743	4.57516	2.77778	1.79739	3.05011
EcF11_4143	3.34967	3.51307	2.28758	3.05011
EcF11_4488	2.50522	3.86221	2.78358	3.05034
EcF11_0493	3.42262	2.60417	3.125	3.0506
EcF11_1007	3.11987	3.85878	2.1757	3.05145
EcF11_4390	3.20814	3.28638	2.66041	3.05164
EcF11_0631	2.95359	3.67089	2.53165	3.05204
EcF11_0296	2.96443	3.35968	2.83267	3.05226
EcF11_0299	3.59246	3.00353	2.56184	3.05261
EcF11_3772	2.25225	4.2042	2.7027	3.05305
EcF11_2017	2.92621	4.19847	2.03562	3.05344
EcF11_1396	2.98628	3.02663	3.1477	3.05354
EcF11_1055	2.95031	3.46791	2.74327	3.05383
EcF11_4338	3.25866	3.49627	2.41005	3.05499
EcF11_0927	3.75	2.5	2.91667	3.05556
EcF11_2831	2.76667	3.73333	2.66667	3.05556
EcF11_3543	3.58974	2.94872	2.62821	3.05556
EcF11_4415	2.97101	3.47826	2.71739	3.05556
EcF11_4612	3.75	2.8125	2.60417	3.05556
EcF11_0180	3.34572	2.97398	2.85006	3.05659
EcF11_0006	4.01606	2.94511	2.20884	3.05667
EcF11_3564	3.42903	3.18979	2.55183	3.05688
EcF11_3879	2.96421	3.3557	2.85235	3.05742
EcF11_0482	3.1258	3.54855	2.49808	3.05748
EcF11_4574	3.29457	3.58527	2.29328	3.05771
EcF11_2313	3.26835	2.69495	3.21101	3.0581
EcF11_1761	3.20304	3.14875	2.82302	3.05827
EcF11_4997	3.54839	3.36918	2.25806	3.05854
EcF11_1972	2.89855	0.966184	5.31401	3.05958
EcF11_4302	2.74854	2.69006	3.74269	3.06043
EcF11_2605	3.7415	2.38095	3.06122	3.06122
EcF11_1952	3.85305	3.27061	2.06093	3.06153
[truncated: 3,314 more rows]
