# Supplementary material for: Combining Quantitative Genetic Footprinting and Trait Enrichment Analysis to Identify Fitness Determinants of a Bacterial Pathogen
Source: PLoS Genet. 2013 Aug 22;9(8):e1003716. doi: 10.1371/journal.pgen.1003716 (PMC3749937; doi:10.1371/journal.pgen.1003716)
Supplement: Table S3 — Listing of bacterial strains, accession numbers and traits maintained within the TEA-metaproteome database. (XLSX) [file pgen.1003716.s013.xlsx]

## Sheet: Sheet1
Strain	Chr. GenBank Accession	Plasmid GenBank Accession	Habitat	Niche	Phylum	Phenotype
Acetobacter_pasteurianus_IFO3283-01	AP011121	AP011122, AP011123, AP011124, AP011125, AP011126, AP011127	Environment	Plant	Proteobacteria	non-Pathogen
Acinetobacter_baumannii_AB0057	CP001182	CP001183	Human	Systemic	Proteobacteria	Pathogen
Actinosynnema_mirum_DSM43827	CP001630		Environment	Soil	Actinobacteria	non-Pathogen
Agrobacterium_H13-3	CP002248, CP002249	CP002250	Environment	Plant	Proteobacteria	non-Pathogen
Agrobacterium_tumefaciens_C58	AE007869, AE007870	AE007872, AE007871	Environment	Plant	Proteobacteria	Pathogen
Bacillus_anthracis_A0248	CP001598	CP001599, CP001597	Human	Respiratory Tract	Firmicutes	Pathogen
Bacillus_anthracis_Ames	AE016879		Animal	Respiratory Tract	Firmicutes	Pathogen
Bacillus_cereus_ATCC10987	AE017194	AE017195	Human	Intestinal Tract	Firmicutes	Pathogen
Bacillus_halodurans_C-125	BA000004		Environment	Soil	Firmicutes	non-Pathogen
Bacillus_mycoides_DSM2048	CM000742		Environment	Soil	Firmicutes	non-Pathogen
Bacillus_subtilis_168	AL009126		Environment	Soil	Firmicutes	non-Pathogen
Bacillus_thuringiensis_AlHakam	CP000485	CP000486	Animal	Invertebrate	Firmicutes	Pathogen
Bacteroides_fragilis_NCTC9343	CR626927	CR626928	Human	Intestinal Tract	Bacteroidetes	Pathogen
Bacteroides_thetaiotaomicron_VPI-5482	AE015928	AY171301	Human	Intestinal Tract	Bacteroidetes	non-Pathogen
Bacteroides_vulgatus_ATCC8482	CP000139		Human	Intestinal Tract	Bacteroidetes	Pathogen
Beutenbergia_cavernae_DSM12333	CP001618		Environment	Soil	Actinobacteria	non-Pathogen
Bifidobacterium_adolescentis_ATCC15703	AP009256		Human	Intestinal Tract	Actinobacteria	non-Pathogen
Bifidobacterium_bifidum_S17	CP002220		Human	Intestinal Tract	Actinobacteria	non-Pathogen
Bifidobacterium_dentium_Bd1	CP001750		Human	Oral Cavity	Actinobacteria	non-Pathogen
Blattabacterium_germanica_Bge	CP001487	CP002849	Animal	Invertebrate	Bacteroidetes	non-Pathogen
Bordetella_bronchiseptica_RB50	BX470250		Animal	Respiratory Tract	Proteobacteria	Pathogen
Bordetella_pertussis_TohamaI	BX470248		Human	Respiratory Tract	Proteobacteria	Pathogen
Bradyrhizobium_japonicum_USDA110	BA000040		Environment	Plant	Proteobacteria	non-Pathogen
Brevibacterium_linens_BL2	AAGP00000000		Human	Skin	Actinobacteria	non-Pathogen
Brucella_pinnipedialis_2/94	CP002078, CP002079		Animal	Systemic	Proteobacteria	Pathogen
Brucella_suis_ATCC23445	CP00091, CP000912		Animal	Systemic	Proteobacteria	Pathogen
Burkholderia_cenocepacia_HI2424	CP000459, CP000460, CP000458	CP000461	Human	Respiratory Tract	Proteobacteria	Pathogen
Burkholderia_phymatum_STM815	CP001043, CP001044	CP001045, CP001046	Environment	Plant	Proteobacteria	non-Pathogen
Campylobacter_jejuni_NCTC11168	AL111168		Human	Intestinal Tract	Proteobacteria	Pathogen
Catenulispora_acidiphila_DSM44928	CP001700		Environment	Soil	Actinobacteria	non-Pathogen
Caulobacter_K31	CP000927	CP000928, CP000929	Environment	Fresh Water	Proteobacteria	non-Pathogen
Cellulomonas_flavigena_DSM20109	CP001964		Environment	Soil	Actinobacteria	non-Pathogen
Cellulophaga_algicola_DSM14237	CP002453		Environment	Salt Water	Bacteroidetes	non-Pathogen
Chitinophaga_pinensis_DSM2588	CP001699		Environment	Soil	Bacteroidetes	non-Pathogen
Chlamydia_muridarum_Nigg	AE002160		Animal	Mucosa	Chlamydiae	Pathogen
Chlamydia_trachomatis_434/Bu	AM884176		Human	Mucosa	Chlamydiae	Pathogen
Chlamydophila_felis_C-56	AP006861	AP006862	Animal	Mucosa	Chlamydiae	Pathogen
Chlamydophila_pneumoniae_J138	BA000008		Human	Respiratory Tract	Chlamydiae	Pathogen
Citrobacter_rodentium_ICC168	FN543502	FN543503, FN543504, FN543505	Animal	Intestinal Tract	Proteobacteria	Pathogen
Clostridium_botulinum_A2Kyoto	CP001581		Human	Intestinal Tract	Firmicutes	Pathogen
Clostridium_difficile_630	AM180355	AM180356	Human	Intestinal Tract	Firmicutes	Pathogen
Collinsella_aerofaciens_ATCC25986	AAVN00000000		Human	Intestinal Tract	Actinobacteria	non-Pathogen
Corynebacterium_diphtheriae_NCTC13129	BX248353		Human	Respiratory Tract	Actinobacteria	Pathogen
Corynebacterium_glutamicum_R	AP009044	AP009045	Environment	Soil	Actinobacteria	non-Pathogen
Coxiella_burnetii_CbuGQ212	CP001019		Human	Respiratory Tract	Proteobacteria	Pathogen
cyanobacterium_UCYN-A	CP001842		Environment	Salt Water	Cyanobacteria	non-Pathogen
Cytophaga_hutchinsonii_ATCC33406	CP000383		Environment	Salt Water	Bacteroidetes	non-Pathogen
Edwardsiella_tarda_EIB202	CP001135	CP001136	Animal	Systemic	Proteobacteria	Pathogen
Ehrlichia_canis_Jake	CP000107		Animal	Systemic	Proteobacteria	Pathogen
Enterobacter_638	CP000653	CP000654	Environment	Plant	Proteobacteria	non-Pathogen
Enterococcus_faecalis_V583	AE016830	AE016832, AE01683, AE016833	Human	Systemic	Firmicutes	Pathogen
Erwinia_amylovora_ATCC49946	FN666575	FN666576, FN666577	Environment	Plant	Proteobacteria	Pathogen
Erwinia_tasmaniensis_Et1/99	CU468135	CU468128, CU468130, CU468132, CU468133, CU468131	Environment	Plant	Proteobacteria	non-Pathogen
Escherichia_coli_536	CP000247		Human	Urinary Tract	Proteobacteria	Pathogen
Escherichia_coli_APECO1	CP000468	DQ381420, DQ517526	Animal	Respiratory Tract	Proteobacteria	Pathogen
Escherichia_coli_BL21	CP001665		Human	Intestinal Tract	Proteobacteria	non-Pathogen
Escherichia_coli_BW2952	CP001396		Human	Intestinal Tract	Proteobacteria	non-Pathogen
Escherichia_coli_CFT073	AE014075		Human	Urinary Tract	Proteobacteria	Pathogen
Escherichia_coli_DH10B	CP000948		Human	Intestinal Tract	Proteobacteria	non-Pathogen
Escherichia_coli_ED1a	CU928162		Human	Intestinal Tract	Proteobacteria	non-Pathogen
Escherichia_coli_F11	AAJU00000000		Human	Urinary Tract	Proteobacteria	Pathogen
Escherichia_coli_HS	CP000802		Human	Intestinal Tract	Proteobacteria	non-Pathogen
Escherichia_coli_IAI1	CU928160		Human	Intestinal Tract	Proteobacteria	non-Pathogen
Escherichia_coli_IAI39	CU928164		Human	Urinary Tract	Proteobacteria	Pathogen
Escherichia_coli_MG1655	U00096		Human	Intestinal Tract	Proteobacteria	non-Pathogen
Escherichia_coli_O103:H2_12009	AP010958	AP010959	Human	Intestinal Tract	Proteobacteria	Pathogen
Escherichia_coli_O127:H6_E2348/69	FM180568	FM180570, FM180569	Human	Intestinal Tract	Proteobacteria	Pathogen
Escherichia_coli_O157:H7_EDL933	AE005174	AF074613	Human	Intestinal Tract	Proteobacteria	Pathogen
Escherichia_coli_O157:H7_Sakai	BA000007	AB011549,AB011548	Human	Intestinal Tract	Proteobacteria	Pathogen
Escherichia_coli_O26:H11_11368	AP010953	AP010954, AP010955, AP010956, AP010957	Human	Intestinal Tract	Proteobacteria	Pathogen
Escherichia_coli_O55:H7_CB9615	CP001846	CP001847	Human	Intestinal Tract	Proteobacteria	Pathogen
Escherichia_coli_REL606	CP000819		Human	Intestinal Tract	Proteobacteria	non-Pathogen
Escherichia_coli_S88	CU928161	CU928146	Human	Cerebrospinal fluid	Proteobacteria	Pathogen
Escherichia_coli_SE11	AP009240	AP00924, AP009242, AP009243, AP009244, AP009245, AP009246	Human	Intestinal Tract	Proteobacteria	non-Pathogen
Escherichia_coli_SMS-3-5	CP000970	CP000971 ,CP000974, CP000973, CP000972	Environment	Fresh Water	Proteobacteria	non-Pathogen
Escherichia_coli_UMN026	CU928163	CU928148, CU928149	Human	Urinary Tract	Proteobacteria	Pathogen
Escherichia_coli_UTI89	CP000243	CP000244	Human	Urinary Tract	Proteobacteria	Pathogen
Escherichia_fergusonii_ATCC35469	CU928158	CU928144	Human	Intestinal Tract	Proteobacteria	non-Pathogen
Eubacterium_rectale_ATCC33656	CP001107		Human	Intestinal Tract	Firmicutes	non-Pathogen
Flavobacteria_bacterium_MS0242A	ABVV00000000		Environment	Fresh Water	Bacteroidetes	non-Pathogen
Flavobacteriaceae_bacterium_3519-10	CP001673		Environment	Ice Core	Bacteroidetes	non-Pathogen
Flavobacterium_psychrophilum_JIP02/86	AM398681		Animal	Systemic	Bacteroidetes	Pathogen
Francisella_tularensis_FSC198	AM286280		Animal	Respiratory Tract	Proteobacteria	Pathogen
Frankia_alni_ACN14a	CT573213		Environment	Plant	Actinobacteria	non-Pathogen
Gardnerella_vaginalis_409-05	CP001849		Human	Urogenital Tract	Actinobacteria	non-Pathogen
Gemella_moribillum_M424	ACRX00000000		Human	Oral Cavity	Firmicutes	non-Pathogen
Geobacillus_C56-T3	CP002050		Environment	Geothermal	Firmicutes	non-Pathogen
Geobacter_lovleyi_SZ	CP001089	CP001090	Environment	Soil	Proteobacteria	non-Pathogen
Gramella_forsetii_KT0803	CU207366		Environment	Salt Water	Bacteroidetes	non-Pathogen
Haemophilus_influenzae_F3031	FQ670178		Human	Respiratory Tract	Proteobacteria	Pathogen
Helicobacter_acinonychis_Sheeba	AM260522	AM260523	Animal	Intestinal Tract	Proteobacteria	Pathogen
Helicobacter_pylori_J99	AE001439		Human	Intestinal Tract	Proteobacteria	Pathogen
Klebsiella_pneumoniae_342	CP000964	CP000965, CP000966	Environment	Plant	Proteobacteria	non-Pathogen
Lactobacillus_helveticus_DPC4571	CP000517		Human	Intestinal Tract	Firmicutes	non-Pathogen
Lactobacillus_plantarum_ST-III	CP002222	CP002223	Environment	Plant	Firmicutes	non-Pathogen
Lactococcus_lactis_KF147	CP001834	CP001835	Environment	Plant	Firmicutes	non-Pathogen
Legionella_pneumophila_Philadelphia19	AE017354		Human	Respiratory Tract	Proteobacteria	Pathogen
Leifsonia_xyli_CTCB07	AE016822		Environment	Plant	Actinobacteria	Pathogen
Leuconostoc_citreum_KM20	DQ489736	DQ489740, DQ489737, DQ489738, DQ489739	Environment	Soil	Firmicutes	non-Pathogen
Listeria_monocytogenes_HCC23	CP001175		Animal	Intestinal Tract	Firmicutes	Pathogen
Listeria_monocytogenes_serotype_CLIP80459	FM242711		Human	Intestinal Tract	Firmicutes	Pathogen
Listeria_seeligeri_SLCC3954	FN557490		Environment	Soil	Firmicutes	non-Pathogen
Maribacter_HTCC2170	CP002157		Environment	Salt Water	Bacteroidetes	non-Pathogen
Mesorhizobium_ciceri_biserrulae	CP002447	CP002448	Environment	Plant	Proteobacteria	non-Pathogen
Methylobacterium_chloromethanicum_CM4	CP001298	CP001299, CP001300	Environment	Soil	Proteobacteria	non-Pathogen
Micrococcus_luteus_NCTC_2665	CP001628		Environment	Soil	Actinobacteria	non-Pathogen
Mobiluncus_curtisii_ATCC43063	CP001992		Human	Urogenital Tract	Actinobacteria	non-Pathogen
Mycobacterium_avium_104	CP000479		Animal	Systemic	Actinobacteria	Pathogen
Mycobacterium_bovis_AF2122/97	BX248333		Animal	Respiratory Tract	Actinobacteria	Pathogen
Mycobacterium_leprae_TN	AL450380		Human	Skin	Actinobacteria	Pathogen
Mycobacterium_marinum_M	CP000854	CP000895	Animal	Systemic	Actinobacteria	Pathogen
Mycobacterium_tuberculosis_CDC1551	AE000516		Human	Systemic	Actinobacteria	Pathogen
Neisseria_gonorrhoeae_FA1090	AE004969		Human	Skin	Proteobacteria	Pathogen
Neisseria_meningitidis_MC58	AE002098		Human	Systemic	Proteobacteria	Pathogen
Nitrobacter_hamburgensis_X14	CP000319	CP000320, CP000321, CP000322	Environment	Soil	Proteobacteria	non-Pathogen
Nostoc_azollae_0708	CP002059	CP002060, CP002061	Environment	Plant	Cyanobacteria	non-Pathogen
Paenibacillus_polymyxa_SC2	CP002213	CP002214	Environment	Soil	Firmicutes	non-Pathogen
Parabacteroides_distasonis_ATCC8503	CP000140		Human	Intestinal Tract	Bacteroidetes	Pathogen
Pedobacter_saltans_DSM12145	CP002545		Environment	Soil	Bacteroidetes	non-Pathogen
Photorhabdus_luminescens_laumondiiTTO1	BX470251		Animal	Invertebrate	Proteobacteria	Pathogen
Porphyromonas_endodontalis_ATCC35406	ACNN00000000		Human	Oral Cavity	Bacteroidetes	Pathogen
Porphyromonas_gingivalis_ATCC33277	AP009380		Human	Oral Cavity	Bacteroidetes	Pathogen
Porphyromonas_gingivalis_W83	AE015924		Human	Oral Cavity	Bacteroidetes	Pathogen
Prevotella_denticola_F0289	CP002589		Human	Oral Cavity	Bacteroidetes	Pathogen
Prochlorococcus_marinus_MIT9211	CP000878		Environment	Salt Water	Cyanobacteria	non-Pathogen
Proteus_mirabilis	AM942759	AM942760	Human	Urinary Tract	Proteobacteria	Pathogen
Pseudomonas_aeruginosa_PAO1	AE004091		Human	Skin	Proteobacteria	Pathogen
Psychroflexus_torquis_ATCC700755	CP003879		Environment	Salt Water	Bacteroidetes	non-Pathogen
Rhizobium_etli_CFN42	CP000133	CP000134, CP000135, CP000136, CP000137, CP000138, U80928	Environment	Plant	Proteobacteria	non-Pathogen
Rhodobacter_sphaeroides_ATCC17025	CP000661	CP000662, CP000663, CP000664, CP000665, CP000666	Environment	Fresh Water	Proteobacteria	non-Pathogen
Rhodococcus_equi_103S	FN563149		Animal	Respiratory Tract	Actinobacteria	Pathogen
Rhodopseudomonas_palustris_BisA53	CP000463		Environment	Soil	Proteobacteria	non-Pathogen
Rhodothermus_marinus_DSM42520	CP001807	CP001808	Environment	Geothermal	Bacteroidetes	non-Pathogen
Rickettsia_africae_ESF-5	CP001612	CP001613	Human	Systemic	Proteobacteria	Pathogen
Rickettsia_japonica_YH	AP011533		Human	Systemic	Proteobacteria	Pathogen
Robiginitalea_biformata_HTCC2501	CP001712		Environment	Salt Water	Bacteroidetes	non-Pathogen
Roseobacter_denitrificans_OCh114	CP000362	CP000464, CP000465, CP000466, CP000467	Environment	Salt Water	Proteobacteria	non-Pathogen
Ruminococcus_albus7	CP002403	CP002404, CP002405, CP002406, CP002407	Animal	Intestinal Tract	Firmicutes	non-Pathogen
Salmonella_enterica_arizonae_serovarRSK2980	CP000880		Animal	Intestinal Tract	Proteobacteria	Pathogen
Salmonella_enterica_serovarTyphiTy2	AE014613		Human	Intestinal Tract	Proteobacteria	Pathogen
Shewanella_amazonensis_SB2B	CP000507		Environment	Soil	Proteobacteria	non-Pathogen
Shewanella_baltica_OS195	CP000891	CP000892, CP000893, CP000894	Environment	Salt Water	Proteobacteria	non-Pathogen
Shigella_boydii_CDC3083-94	CP001063	CP001058, CP001062, CP001059, CP001060, CP001061	Human	Intestinal Tract	Proteobacteria	Pathogen
Shigella_flexneri_2a_301	AE005674	AF386526	Human	Intestinal Tract	Proteobacteria	Pathogen
Staphylococcus_aureus_COL	CP000046	CP000045	Human	Systemic	Firmicutes	Pathogen
Staphylococcus_aureus_MRSA252	BX571856		Human	Systemic	Firmicutes	Pathogen
Staphylococcus_epidermidis_ATCC12228	AE015929	AE015931, AE015933, AE015935, AE015930, AE015932, AE015934	Human	Systemic	Firmicutes	Pathogen
Staphylococcus_saprophyticus_ATCC15305	AP008934	AP008935, AP008936	Human	Urinary Tract	Firmicutes	Pathogen
Streptococcus_mutans_NN2025	AP010655		Human	Oral Cavity	Firmicutes	non-Pathogen
Streptococcus_oralis_Uo5	FR720602		Human	Oral Cavity	Firmicutes	Pathogen
Streptococcus_pneumoniae_TIGR4	AE005672		Human	Systemic	Firmicutes	Pathogen
Streptococcus_pyogenes_M1GAS	AE004092		Human	Systemic	Firmicutes	Pathogen
Streptomyces_avermitilis_MA-4680	BA000030	AP005645	Environment	Soil	Actinobacteria	non-Pathogen
Streptomyces_coelicolor_A3	AL645882	AL645771, AL589148	Environment	Soil	Actinobacteria	non-Pathogen
Streptomyces_SirexAA-E	CP002993		Environment	Soil	Actinobacteria	non-Pathogen
Synechococcus_CC9311	CP000435		Environment	Salt Water	Cyanobacteria	non-Pathogen
Thermomonospora_curvata_DSM43183	CP001738		Environment	Soil	Actinobacteria	non-Pathogen
Vibrio_cholerae_M66-2	CP001233, CP001234		Human	Intestinal Tract	Proteobacteria	Pathogen
Waddlia_chondrophila_WSU	CP001928	CP001929	Animal	Mucosa	Chlamydiae	Pathogen
Wolbachia_endosymbiont_Drosophila	AE017196		Animal	Invertebrate	Proteobacteria	non-Pathogen
Wolbachia_endosymbiont_malayi	AE017321		Animal	Invertebrate	Proteobacteria	non-Pathogen
Xanthomonas_oryzae_MAFF311018	AP008229		Environment	Plant	Proteobacteria	Pathogen
Yersinia_pestis_KIM10	AE009952	AF074611	Human	Systemic	Proteobacteria	Pathogen
Yersinia_pseudotuberculosis_PIII	CP000950		Human	Intestinal Tract	Proteobacteria	Pathogen
Zunongwangia_profunda_SM-A87	CP001650		Environment	Salt Water	Bacteroidetes	non-Pathogen
