# Supplementary material for: Combining Quantitative Genetic Footprinting and Trait Enrichment Analysis to Identify Fitness Determinants of a Bacterial Pathogen
Source: PLoS Genet. 2013 Aug 22;9(8):e1003716. doi: 10.1371/journal.pgen.1003716 (PMC3749937; doi:10.1371/journal.pgen.1003716)
Supplement: Table S7 — Raw calculated metrics used to rank fitness contributions for all annotated regions within F11 by Tn-seq. (XLSX) [file pgen.1003716.s017.xlsx]

## Sheet: Replicate 1
Replciate 1 PC					Replciate 1 Blood
F11 locus_tag	transposon pairs measured	wilcoxon p value	Log2 change		F11 locus_tag	transposon pairs measured	wilcoxon p value	Log2 change
EcF11_0001	4	0.0678892	-1.52714		EcF11_0001	2	0.654721	-3.79744
EcF11_0002	25	0.315526	-0.101427		EcF11_0002	11	0.00691043	-3.18081
EcF11_0003	11	0.328065	-0.470698		EcF11_0003	4	0.273322	-2.09459
EcF11_0004	8	0.865772	0.158437		EcF11_0004	5	0.0431144	1.70727
EcF11_0005	7	0.735317	-0.112348		EcF11_0005	3	0.108809	-3.4427
EcF11_0006	22	0.638906	0.145325		EcF11_0006	11	0.476907	-0.527079
EcF11_0007	9	0.138641	-1.111		EcF11_0007	4	0.144127	-3.40181
EcF11_0008	3	1	0.160838		EcF11_0008	3	0.108809	-1.26832
EcF11_0009	4	0.0678892	-2.68982		EcF11_0009	4	0.108809	-3.95396
EcF11_0010	6	0.68583	-0.933354		EcF11_0010	2	0.179712	-4.72278
EcF11_0011	5	0.892738	0.092362		EcF11_0011	2	0.179712	-4.7459
EcF11_0012	10	0.646462	1.04936		EcF11_0012	5	0.0431144	-3.38224
EcF11_0013	13	0.196051	-0.701763		EcF11_0013	5	0.0431144	-4.17835
EcF11_0014	9	0.51467	0.062045		EcF11_0014	5	0.500184	0.849664
EcF11_0015	7	0.498962	0.359799		EcF11_0015	2	0.179712	0.607423
EcF11_0016	24	0.377759	0.306451		EcF11_0016	24	0.0777207	0.77282
EcF11_0017	10	0.386271	-0.0828766		EcF11_0017	3	0.285049	-3.41213
EcF11_0018	15	0.690945	-0.0040272		EcF11_0018	3	0.285049	-0.835759
EcF11_0019	60	0.245078	-0.577933		EcF11_0019	27	0.0535452	-2.04077
EcF11_0020	32	0.289958	0.0995071		EcF11_0020	14	0.550924	-0.977129
EcF11_0021	39	0.00923692	0.430957		EcF11_0021	19	0.9679	-1.00136
EcF11_0022	53	0.409448	0.204499		EcF11_0022	23	0.113746	-0.663824
EcF11_0023	13	0.480177	-0.750161		EcF11_0023	9	0.194924	-1.86995
EcF11_0024	0	0	0		EcF11_0024	0	0	0
EcF11_0025	20	0.0793217	1.02324		EcF11_0025	6	0.248864	-3.18038
EcF11_0026	41	0.0769246	0.196427		EcF11_0026	9	0.213524	-1.60747
EcF11_0027	13	0.0868601	0.549645		EcF11_0027	7	0.735317	0.304922
EcF11_0028	13	0.421579	-0.175451		EcF11_0028	3	0.285049	-0.419408
EcF11_0029	36	0.694494	0.0858392		EcF11_0029	20	0.411465	-0.869444
EcF11_0030	9	0.015156	-1.79341		EcF11_0030	5	0.0678892	-0.631421
EcF11_0031	8	0.888638	-1.41945		EcF11_0031	1	0.317311	0.430221
EcF11_0032	27	0.516548	0.0305874		EcF11_0032	20	0.7475	0.0464201
EcF11_0033	8	0.400814	-1.39502		EcF11_0033	4	0.144127	-4.08881
EcF11_0034	3	0.108809	0.862591		EcF11_0034	2	0.179712	-0.66751
EcF11_0035	4	0.465209	0.349724		EcF11_0035	1	0.317311	2.99723
EcF11_0036	4	0.465209	0.571619		EcF11_0036	2	0.654721	0.333203
EcF11_0037	31	0.116946	-1.02609		EcF11_0037	20	0.0619528	-0.0684017
EcF11_0038	25	0.509755	-0.679421		EcF11_0038	20	0.350656	0.039795
EcF11_0039	29	0.82039	0.257976		EcF11_0039	11	0.109511	-1.30639
EcF11_0040	13	0.463071	0.426118		EcF11_0040	13	0.806766	-0.855832
EcF11_0041	43	0.000189706	-2.19253		EcF11_0041	30	0.00024118	-4.18929
EcF11_0042	16	0.690945	-0.445123		EcF11_0042	6	0.463071	-1.49658
EcF11_0043	48	0.140744	0.274912		EcF11_0043	22	0.125859	0.308004
EcF11_0044	8	0.0250618	-1.23674		EcF11_0044	10	0.138641	0.827511
EcF11_0045	12	0.136097	0.346175		EcF11_0045	5	0.68583	-0.391516
EcF11_0046	31	0.367354	-0.273938		EcF11_0046	17	0.227385	0.540563
EcF11_0047	52	0.152778	0.0163604		EcF11_0047	27	0.736607	-0.651647
EcF11_0048	30	0.54809	0.408018		EcF11_0048	11	0.109511	-1.71266
EcF11_0049	8	0.400814	-0.233446		EcF11_0049	6	0.345448	1.37314
EcF11_0050	91	0.594318	0.127616		EcF11_0050	44	0.00223124	-1.98894
EcF11_0051	57	0.808525	0.128184		EcF11_0051	28	0.923441	-0.419396
EcF11_0052	0	0	0		EcF11_0052	1	0.317311	-1.28066
EcF11_0053	18	0.420426	0.781107		EcF11_0053	7	0.176296	-0.993822
EcF11_0054	38	0.0269811	-0.754505		EcF11_0054	18	0.00841877	-1.77601
EcF11_0055	24	0.605118	-0.0564911		EcF11_0055	12	0.328065	0.371417
EcF11_0056	11	0.373945	-0.0243899		EcF11_0056	8	0.398025	-0.8408
EcF11_0057	4	0.715001	-0.322703		EcF11_0057	3	0.59298	1.05485
EcF11_0058	10	0.721277	-0.169209		EcF11_0058	5	0.224916	-1.04792
EcF11_0059	43	0.483671	0.139684		EcF11_0059	23	0.935311	-0.89503
EcF11_0060	16	0.13373	-0.249269		EcF11_0060	14	0.924978	-1.26603
EcF11_0061	24	0.16809	-0.307353		EcF11_0061	14	0.0456141	1.54912
EcF11_0062	3	0.108809	0.309156		EcF11_0062	0	0	0
EcF11_0063	8	0.0250618	-1.35008		EcF11_0063	9	0.0381517	-2.08287
EcF11_0064	83	0.733061	-0.0386059		EcF11_0064	47	0.33901	-0.60944
EcF11_0065	31	0.393334	0.493835		EcF11_0065	16	0.700703	-0.112639
EcF11_0066	17	0.308788	1.24626		EcF11_0066	13	0.972125	-0.426271
EcF11_0067	97	0.180413	-0.270268		EcF11_0067	54	0.0030891	-1.06744
EcF11_0068	3	0.108809	-1.18534		EcF11_0068	1	0.317311	1.32702
EcF11_0069	15	0.426528	-0.150587		EcF11_0069	6	0.0747355	-4.3247
EcF11_0070	10	0.0468533	1.19806		EcF11_0070	5	0.224916	1.2432
EcF11_0071	17	0.0173784	-0.812042		EcF11_0071	7	0.498962	0.200956
EcF11_0072	29	0.399484	-0.315985		EcF11_0072	12	0.114128	-1.82032
EcF11_0073	6	0.916512	0.470806		EcF11_0073	3	1	-0.0703491
EcF11_0074	8	0.498962	-0.139268		EcF11_0074	3	0.317311	0.279411
EcF11_0075	42	0.112961	-0.226624		EcF11_0075	19	0.9679	-0.584085
EcF11_0076	7	0.916512	-0.163439		EcF11_0076	3	0.59298	-2.67691
EcF11_0077	34	0.0238039	-0.649405		EcF11_0077	16	0.111769	-1.20545
EcF11_0078	18	0.472399	0.180228		EcF11_0078	8	0.61209	0.383591
EcF11_0079	50	0.81517	-0.222534		EcF11_0079	30	0.732674	-0.486723
EcF11_0080	43	0.837358	0.052636		EcF11_0080	19	0.74395	-1.21346
EcF11_0081	21	0.05939	0.525519		EcF11_0081	16	1	0.0576251
EcF11_0082	41	0.00344202	-0.658599		EcF11_0082	16	0.717381	-1.19474
EcF11_0083	10	0.0926007	-0.446435		EcF11_0083	4	0.465209	0.537789
EcF11_0084	14	0.132957	-0.0682281		EcF11_0084	8	0.575403	1.46233
EcF11_0085	5	0.224916	0.430847		EcF11_0085	2	0.179712	0.214442
EcF11_0086	23	0.390533	0.25608		EcF11_0086	7	0.463071	-0.230279
EcF11_0087	2	0.179712	-2.29248		EcF11_0087	0	0	0
EcF11_0088	2	0.654721	-1.19493		EcF11_0088	2	0.179712	-6.99408
EcF11_0089	36	0.456093	0.353232		EcF11_0089	25	0.106964	0.0906304
EcF11_0090	35	0.721554	0.00724809		EcF11_0090	20	0.313463	-0.205184
EcF11_0091	46	0.180141	-0.583739		EcF11_0091	22	0.0666081	-1.66191
EcF11_0092	12	0.875329	-0.3237		EcF11_0092	12	0.00370175	-1.47561
EcF11_0093	28	0.873354	0.350625		EcF11_0093	11	0.959354	-0.0255388
EcF11_0094	22	0.00985091	1.2665		EcF11_0094	8	0.48384	-1.02939
EcF11_0095	20	0.872118	9.3837e-05		EcF11_0095	13	0.196051	-0.706857
EcF11_0096	17	0.0386071	-1.31473		EcF11_0096	10	0.0366579	-3.05754
EcF11_0097	13	0.972125	0.441019		EcF11_0097	4	1	1.24882
EcF11_0098	15	0.096197	-0.905713		EcF11_0098	6	0.248864	0.438349
EcF11_0099	8	0.0356919	-1.41717		EcF11_0099	4	1	-0.000250628
EcF11_0100	9	0.858955	0.793204		EcF11_0100	2	0.179712	-3.27531
EcF11_0101	5	0.892738	0.538718		EcF11_0101	3	0.59298	-2.36078
EcF11_0102	20	0.0673546	-0.735563		EcF11_0102	5	0.68583	-1.16554
EcF11_0103	26	0.675167	-0.0716323		EcF11_0103	15	0.460302	-0.358363
EcF11_0104	21	0.851925	0.147667		EcF11_0104	16	0.27753	-0.212659
EcF11_0105	7	0.115851	-0.896497		EcF11_0105	6	0.646355	0.261983
EcF11_0106	90	0.0517184	-0.124475		EcF11_0106	50	0.0743582	-0.590951
EcF11_0107	32	0.638128	-0.1087		EcF11_0107	15	0.683239	0.296494
EcF11_0108	17	0.0113224	1.42831		EcF11_0108	14	0.649644	0.884343
EcF11_0109	17	0.917632	0.0382147		EcF11_0109	7	0.176296	-1.02541
EcF11_0110	36	0.0332304	-0.63813		EcF11_0110	26	0.000266472	-1.76102
EcF11_0111	47	0.589411	-0.128927		EcF11_0111	22	0.0629514	-1.05983
EcF11_0112	12	0.328065	-0.424171		EcF11_0112	10	0.066316	-0.724381
EcF11_0113	23	0.108043	-0.568165		EcF11_0113	18	0.917632	-0.856832
EcF11_0114	54	0.595982	0.181749		EcF11_0114	29	0.942542	-0.523737
EcF11_0115	33	0.108073	0.356569		EcF11_0115	21	0.556579	-0.814
EcF11_0116	38	0.671431	0.158508		EcF11_0116	22	0.520213	-0.310774
EcF11_0117	32	0.543524	-0.0655866		EcF11_0117	18	0.777118	-0.257071
EcF11_0118	13	0.115851	0.352721		EcF11_0118	7	0.865772	1.09147
EcF11_0119	20	0.736875	0.0813054		EcF11_0119	12	0.239317	-0.698352
EcF11_0120	18	0.331832	-0.350915		EcF11_0120	13	0.0868601	1.52235
EcF11_0121	34	0.263246	0.11993		EcF11_0121	21	0.0218017	0.757795
EcF11_0122	30	0.0189701	0.230886		EcF11_0122	20	0.262722	-0.806119
EcF11_0123	22	0.305198	0.573697		EcF11_0123	11	0.593955	0.681071
EcF11_0124	23	0.0170223	1.04111		EcF11_0124	14	0.463071	-0.370466
EcF11_0125	16	0.460302	-0.35094		EcF11_0125	11	0.373945	0.172715
EcF11_0126	12	0.0618838	-0.848671		EcF11_0126	8	0.0172903	-0.973042
EcF11_0127	8	0.498962	0.0379047		EcF11_0127	5	0.0796158	-0.62637
EcF11_0128	12	0.373945	0.664714		EcF11_0128	8	0.61209	-0.242614
EcF11_0129	6	0.345448	-1.11524		EcF11_0129	4	0.465209	0.809447
EcF11_0130	16	0.469113	0.254876		EcF11_0130	9	0.575403	-0.353034
EcF11_0131	16	0.172848	-0.164683		EcF11_0131	15	0.550924	-1.15539
EcF11_0132	4	1	0.592266		EcF11_0132	2	0.654721	0.323824
EcF11_0133	13	0.875329	0.357548		EcF11_0133	11	0.373945	-1.47429
EcF11_0134	10	0.00768579	-2.04325		EcF11_0134	5	0.0431144	-6.68242
EcF11_0135	1	0.317311	0.27323		EcF11_0135	1	0	0
EcF11_0136	8	0.0356919	-0.90736		EcF11_0136	0	0	0
EcF11_0137	6	0.753152	-0.699388		EcF11_0137	3	0.108809	-2.68835
EcF11_0138	13	0.182338	-0.850501		EcF11_0138	7	0.61209	0.177041
EcF11_0139	37	0.908719	-0.0234203		EcF11_0139	29	0.0503593	0.352821
EcF11_0140	26	0.777543	-0.185237		EcF11_0140	11	0.646462	-0.113246
EcF11_0141	82	0.953598	-0.0487676		EcF11_0141	44	0.657129	-0.0566092
EcF11_0142	71	0.642496	-0.279447		EcF11_0142	45	0.0233112	-0.655355
EcF11_0143	36	0.432144	-0.0824327		EcF11_0143	22	0.48517	0.041487
EcF11_0144	8	0.888638	0.247627		EcF11_0144	6	0.224916	-1.41337
EcF11_0145	33	0.264106	-0.30981		EcF11_0145	20	0.1454	-0.843859
EcF11_0146	11	0.722108	0.418039		EcF11_0146	6	0.600179	-1.48552
EcF11_0147	21	0.844628	0.303631		EcF11_0147	13	0.307821	-0.160382
EcF11_0148	92	0.793073	0.299769		EcF11_0148	43	0.637185	-0.16184
EcF11_0149	54	0.80577	0.0787448		EcF11_0149	31	0.216986	-0.643835
EcF11_0150	45	0.128148	-0.345553		EcF11_0150	30	0.0201961	-1.37105
EcF11_0151	21	0.313463	-0.452752		EcF11_0151	15	0.0468265	-1.85974
EcF11_0152	5	0.0796158	-1.20902		EcF11_0152	4	0.715001	-2.53653
EcF11_0153	6	0.892738	1.05449		EcF11_0153	0	0	0
EcF11_0154	32	0.680796	0.309046		EcF11_0154	18	0.00451405	-1.60988
EcF11_0155	3	0.285049	-0.270231		EcF11_0155	1	0.317311	0.203943
EcF11_0156	6	0.172955	0.902234		EcF11_0156	6	0.0277078	0.967738
EcF11_0157	21	0.278965	-1.29832		EcF11_0157	13	0.0911608	-2.94696
EcF11_0158	59	0.00225111	-0.734913		EcF11_0158	36	0.965908	-0.51627
EcF11_0159	19	0.000737748	-1.45876		EcF11_0159	10	0.0172903	-3.07326
EcF11_0160	6	0.68583	-0.933354		EcF11_0160	2	0.179712	-4.72278
EcF11_0161	71	0.00802942	-0.615906		EcF11_0161	34	0.00784875	-1.88039
EcF11_0162	17	0.492459	0.146461		EcF11_0162	8	0.207578	-2.07486
EcF11_0163	28	0.239106	0.0789114		EcF11_0163	18	0.586174	-0.413336
EcF11_0164	34	0.0268006	-1.07757		EcF11_0164	27	0.638453	-0.76822
EcF11_0165	19	0.214537	-0.230177		EcF11_0165	14	0.509797	-0.239583
EcF11_0166	41	0.0695892	-0.215166		EcF11_0166	27	0.592813	0.0974492
EcF11_0167	24	0.0177195	-1.01847		EcF11_0167	13	0.172955	-1.39514
EcF11_0168	38	0.377481	0.270811		EcF11_0168	29	0.626597	-0.153396
EcF11_0169	45	0.01084	-0.553796		EcF11_0169	26	0.0321246	-1.6365
EcF11_0170	32	0.643517	-0.527057		EcF11_0170	14	0.0413269	-1.95161
EcF11_0171	11	0.308954	0.995792		EcF11_0171	7	0.916512	0.819327
EcF11_0172	8	0.262618	-0.173694		EcF11_0172	4	0.144127	0.921726
EcF11_0173	54	0.982826	-0.0787441		EcF11_0173	31	0.829013	-0.364785
EcF11_0174	4	0.465209	-0.649642		EcF11_0174	3	0.108809	-2.26399
EcF11_0175	27	0.394863	-0.345234		EcF11_0175	24	0.807758	0.0626004
EcF11_0176	35	0.407002	0.0131325		EcF11_0176	20	0.778177	-0.767284
EcF11_0177	11	0.0366579	-1.61384		EcF11_0177	7	0.248864	-1.32781
EcF11_0178	39	0.410962	-0.00484075		EcF11_0178	28	0.0321246	0.694422
EcF11_0179	12	0.694887	0.625157		EcF11_0179	5	0.0431144	0.718107
EcF11_0180	23	0.190927	0.933702		EcF11_0180	12	0.059739	-2.69625
EcF11_0181	10	0.878482	0.327475		EcF11_0181	4	0.465209	1.07836
EcF11_0182	26	0.00541786	-1.34657		EcF11_0182	15	0.172848	-1.85295
EcF11_0183	10	0.0744618	-1.28697		EcF11_0183	3	0.285049	-1.58944
EcF11_0184	10	0.114128	0.909854		EcF11_0184	4	0.465209	-0.150669
EcF11_0185	19	0.0641494	-0.654333		EcF11_0185	8	0.161429	-1.25489
EcF11_0186	58	0.597252	0.379834		EcF11_0186	25	0.0185549	-2.17028
EcF11_0187	27	0.269095	0.260253		EcF11_0187	17	0.407434	0.0961392
EcF11_0188	12	0.813945	0.163317		EcF11_0188	9	0.262618	-1.26981
EcF11_0189	31	0.205887	0.518445		EcF11_0189	20	0.398063	-1.27516
EcF11_0190	25	0.56627	0.554287		EcF11_0190	15	0.118503	-1.77722
EcF11_0191	2	0.179712	0.666978		EcF11_0191	0	0	0
EcF11_0192	21	0.543016	0.167856		EcF11_0192	13	0.0330469	-2.20082
EcF11_0193	52	0.0147911	-0.560693		EcF11_0193	21	0.0242237	-1.70832
EcF11_0194	25	0.317311	-0.837594		EcF11_0194	10	0.241121	-2.3991
EcF11_0195	44	0.0588978	0.442325		EcF11_0195	22	0.733518	0.140256
EcF11_0196	17	0.162673	-0.610314		EcF11_0196	10	0.721277	-0.127952
EcF11_0197	2	0.179712	0.533311		EcF11_0197	1	0.317311	0.260931
EcF11_0198	7	0.0909689	-1.09112		EcF11_0198	9	0.678402	-0.409151
EcF11_0199	23	0.0885237	0.536096		EcF11_0199	11	0.213223	0.0688531
EcF11_0200	7	1	0.223393		EcF11_0200	4	0.144127	-3.19612
EcF11_0201	14	0.97496	-0.0302795		EcF11_0201	11	0.476907	-0.553784
EcF11_0202	8	0.326989	0.45796		EcF11_0202	4	0.59298	0.0488599
EcF11_0203	3	1	0.0644326		EcF11_0203	2	0.654721	0.331928
EcF11_0204	30	0.0132917	-0.579532		EcF11_0204	15	0.421579	-0.646058
EcF11_0205	34	0.662865	-0.0834507		EcF11_0205	25	0.065311	-1.19912
EcF11_0206	4	0.0928919	-0.9614		EcF11_0206	1	0	0
EcF11_0207	10	0.138641	-0.6149		EcF11_0207	6	0.0431144	-1.4992
EcF11_0208	16	0.53213	-0.12248		EcF11_0208	12	1	-0.862382
EcF11_0209	24	0.0727362	-0.685702		EcF11_0209	13	0.694887	-1.59499
EcF11_0210	15	0.0354647	0.794706		EcF11_0210	9	0.51467	-1.11083
EcF11_0211	18	0.522781	-0.455787		EcF11_0211	7	0.176296	-3.92631
EcF11_0212	10	0.441268	-0.529794		EcF11_0212	4	1	-1.23569
EcF11_0213	7	0.0747355	-0.90467		EcF11_0213	5	0.0796158	-5.68274
EcF11_0214	28	0.469163	0.374852		EcF11_0214	12	0.0387867	-1.6991
EcF11_0215	2	0.317311	-1.75128		EcF11_0215	1	0	0
EcF11_0216	5	0.68583	0.627656		EcF11_0216	4	0.59298	0.105057
EcF11_0217	67	0.532807	-0.131569		EcF11_0217	45	0.680343	-0.385199
EcF11_0218	25	0.165837	0.165791		EcF11_0218	14	0.140146	-0.373078
EcF11_0219	46	0.617852	0.318958		EcF11_0219	22	0.247145	-1.15372
EcF11_0220	8	0.398025	-0.407413		EcF11_0220	5	0.138011	1.87516
EcF11_0221	33	0.0483368	-0.302293		EcF11_0221	23	0.0308144	-1.36042
EcF11_0222	24	0.951495	0.121469		EcF11_0222	13	0.813945	0.548289
EcF11_0223	25	0.484212	0.154409		EcF11_0223	18	0.687409	-0.804036
EcF11_0224	44	0.0124363	-0.917408		EcF11_0224	25	0.0011254	-3.69222
EcF11_0225	30	0.0556645	0.423782		EcF11_0225	14	0.972125	-0.942007
EcF11_0226	24	0.737954	-0.0258957		EcF11_0226	23	0.161787	0.30751
EcF11_0227	32	0.03778	-0.724034		EcF11_0227	23	0.270985	0.023733
EcF11_0228	13	0.0277078	-1.96184		EcF11_0228	10	0.0593361	0.441454
EcF11_0229	20	0.647471	0.0536856		EcF11_0229	12	0.0218243	-1.31301
EcF11_0230	11	0.578185	0.332176		EcF11_0230	5	0.892738	-0.550638
EcF11_0231	2	0.179712	0.886482		EcF11_0231	2	0.179712	1.08454
EcF11_0232	62	0.786524	0.180922		EcF11_0232	37	0.975387	-0.152783
EcF11_0233	18	0.586174	0.581692		EcF11_0233	10	0.262618	0.480411
EcF11_0234	5	0.345231	-0.261823		EcF11_0234	3	0.285049	2.12468
EcF11_0235	3	0.285049	0.268372		EcF11_0235	1	0.317311	-1
EcF11_0236	15	0.130325	-0.373307		EcF11_0236	6	0.753152	0.0334278
EcF11_0237	35	0.84418	-0.0131005		EcF11_0237	16	0.17881	-0.0953065
EcF11_0238	12	0.58292	0.157305		EcF11_0238	5	0.465209	-1.47017
EcF11_0239	12	0.328065	-0.457205		EcF11_0239	8	0.0928919	-1.43645
EcF11_0240	11	0.139414	-0.493284		EcF11_0240	4	1	-1.18432
EcF11_0241	46	0.291746	-0.453647		EcF11_0241	26	0.13535	-1.38798
EcF11_0242	18	0.586174	0.240537		EcF11_0242	10	0.507624	-0.930934
EcF11_0243	5	0.273322	0.0804246		EcF11_0243	4	1	0.558096
EcF11_0244	14	0.683239	0.100439		EcF11_0244	13	0.0341705	1.14787
EcF11_0245	55	0.350196	-0.358936		EcF11_0245	33	0.0410366	-1.00046
EcF11_0246	8	0.236724	1.10007		EcF11_0246	1	0.317311	-0.378466
EcF11_0247	9	0.747203	0.158028		EcF11_0247	8	0.161429	1.62321
EcF11_0248	25	0.0875271	0.401551		EcF11_0248	18	0.982627	0.353624
EcF11_0249	15	0.211476	-0.612684		EcF11_0249	9	0.066316	-0.798002
EcF11_0250	19	0.334138	-0.107573		EcF11_0250	8	0.207578	-1.49293
EcF11_0251	23	0.23555	-0.2425		EcF11_0251	14	0.656642	-0.18169
EcF11_0252	11	0.373945	-0.807808		EcF11_0252	2	0.179712	-2.57348
EcF11_0253	17	0.0615039	-0.847809		EcF11_0253	11	0.0408598	-0.563072
EcF11_0254	11	0.0753682	-0.206333		EcF11_0254	5	0.0431144	-2.33135
EcF11_0255	5	0.345231	-1.01765		EcF11_0255	4	0.273322	0.599624
EcF11_0256	6	0.115851	-0.580218		EcF11_0256	4	0.144127	1.77925
EcF11_0257	8	0.207578	0.59968		EcF11_0257	5	0.500184	-0.685701
EcF11_0258	11	0.373945	-0.325931		EcF11_0258	8	0.262618	-1.24387
EcF11_0259	26	0.328162	-0.0299049		EcF11_0259	10	0.374259	0.0740581
EcF11_0260	4	0.465209	0.0963829		EcF11_0260	4	0.144127	-1.096
EcF11_0261	1	0.317311	-0.638656		EcF11_0261	0	0	0
EcF11_0262	22	0.715145	0.878618		EcF11_0262	13	0.196051	-1.07875
EcF11_0263	2	0.654721	1.33565		EcF11_0263	2	0.654721	-0.00987972
EcF11_0264	2	0.179712	-3.18033		EcF11_0264	2	0.179712	1.87912
EcF11_0265	3	1	-0.470675		EcF11_0265	4	0.108809	-0.670333
EcF11_0266	5	0.500184	0.956061		EcF11_0266	0	0	0
EcF11_0267	12	0.239317	-0.467293		EcF11_0267	7	0.0425225	-2.0804
EcF11_0268	7	0.0909689	-0.579208		EcF11_0268	8	0.176296	0.798388
EcF11_0269	9	0.109745	-0.542298		EcF11_0269	5	0.0431144	-1.08741
EcF11_0270	5	0.144127	0.962637		EcF11_0270	3	0.179712	1.44986
EcF11_0271	10	0.575062	0.0825248		EcF11_0271	7	0.735317	-1.17357
EcF11_0272	5	0.68583	0.372566		EcF11_0272	2	0.179712	0.361456
EcF11_0273	10	0.0166049	-1.3963		EcF11_0273	7	0.236724	-1.21135
EcF11_0274	16	0.14766	1.16561		EcF11_0274	6	0.115851	2.5498
EcF11_0275	2	0.179712	-0.10124		EcF11_0275	4	0.465209	1.58346
EcF11_0276	15	0.0124533	-0.62693		EcF11_0276	4	0.273322	-2.26048
EcF11_0277	25	0.0172535	-0.670434		EcF11_0277	10	0.0506124	-3.37266
EcF11_0278	3	0.108809	0.711003		EcF11_0278	2	0.654721	0.899108
EcF11_0279	4	0.0678892	-3.71102		EcF11_0279	4	0.0678892	-4.7382
EcF11_0280	6	0.172955	-0.583106		EcF11_0280	4	0.715001	-0.730272
EcF11_0281	25	0.761014	-0.300181		EcF11_0281	11	0.501542	0.113492
EcF11_0282	19	0.0989574	-0.471163		EcF11_0282	8	0.674424	-0.676721
EcF11_0283	45	0.00736476	-0.387887		EcF11_0283	31	0.177907	-0.977228
EcF11_0284	11	0.284503	0.156957		EcF11_0284	6	0.248864	0.301528
EcF11_0285	43	0.0184262	-0.819912		EcF11_0285	23	0.061933	-1.88804
EcF11_0286	40	0.315013	0.0489912		EcF11_0286	22	0.684874	0.435699
EcF11_0287	22	0.741251	0.201814		EcF11_0287	12	0.530285	0.16154
EcF11_0288	47	0.925616	-0.0650894		EcF11_0288	27	0.977206	-0.0893771
EcF11_0289	18	0.437967	0.277551		EcF11_0289	6	0.600179	-0.838974
EcF11_0290	13	0.972125	-0.31777		EcF11_0290	6	0.345448	-2.07185
EcF11_0291	15	0.30029	-0.254936		EcF11_0291	8	0.575403	-0.387883
EcF11_0292	6	0.600179	0.0130563		EcF11_0292	3	0.59298	1.05852
EcF11_0293	43	0.0187139	-0.552457		EcF11_0293	23	0.794337	-0.580133
EcF11_0294	21	0.390533	0.488842		EcF11_0294	11	0.593712	-0.870618
EcF11_0295	21	1	0.475134		EcF11_0295	12	0.722108	-0.73213
EcF11_0296	14	0.63787	-0.136446		EcF11_0296	7	0.753152	-1.09774
EcF11_0297	23	0.167651	-0.598712		EcF11_0297	17	0.687409	-0.405379
EcF11_0298	23	0.052222	0.997434		EcF11_0298	12	0.575062	-1.06134
EcF11_0299	42	0.0853441	-0.133751		EcF11_0299	29	0.15371	-0.561241
EcF11_0300	0	0	0		EcF11_0300	0	0	0
EcF11_0301	43	0.446823	0.0898513		EcF11_0301	25	0.407347	-0.221519
EcF11_0302	18	0.085389	-0.301223		EcF11_0302	11	0.858863	-0.525759
EcF11_0303	31	0.556602	0.0939977		EcF11_0303	21	0.247145	-0.262912
EcF11_0304	40	0.0989162	0.334312		EcF11_0304	26	0.459451	0.0766609
EcF11_0305	4	0.144127	0.996638		EcF11_0305	2	0.179712	-1.6112
EcF11_0306	16	0.756369	-0.541291		EcF11_0306	11	0.722108	-1.02592
EcF11_0307	6	0.0796158	-1.15671		EcF11_0307	8	0.865772	-0.116908
EcF11_0308	7	0.753152	-0.355853		EcF11_0308	7	0.138011	0.440892
EcF11_0309	51	0.337579	0.168051		EcF11_0309	17	0.162572	0.39239
EcF11_0310	8	0.398025	-0.365993		EcF11_0310	4	0.108809	-2.34681
EcF11_0311	12	0.878482	-0.0566113		EcF11_0311	7	0.0425225	-2.00523
EcF11_0312	9	0.51467	-0.52748		EcF11_0312	4	0.715001	0.0784123
EcF11_0313	16	0.53213	0.648997		EcF11_0313	11	0.862728	0.447502
EcF11_0314	20	0.00427403	1.23626		EcF11_0314	9	0.207578	0.889514
EcF11_0315	17	0.00309008	-1.92851		EcF11_0315	13	0.00877463	-1.6776
EcF11_0316	12	0.0843794	-2.37343		EcF11_0316	10	0.109745	-2.53189
EcF11_0317	13	0.136097	-0.8917		EcF11_0317	7	0.236724	-1.80564
EcF11_0318	15	0.777565	-0.504031		EcF11_0318	7	0.735317	0.0954302
EcF11_0319	4	0.0678892	1.99334		EcF11_0319	0	0	0
EcF11_0320	39	0.0187293	0.341435		EcF11_0320	25	0.715127	0.445814
EcF11_0321	10	0.386271	-0.32859		EcF11_0321	8	0.310494	-0.502051
EcF11_0322	9	0.374259	-0.335893		EcF11_0322	5	0.138011	0.955625
EcF11_0323	4	0.273322	-0.250493		EcF11_0323	3	0.108809	1.03325
EcF11_0324	32	0.231935	-0.220318		EcF11_0324	22	0.569934	-0.201385
EcF11_0325	10	0.0744618	-0.645147		EcF11_0325	7	0.0909689	-1.59891
EcF11_0326	25	0.797068	0.214222		EcF11_0326	14	0.177114	1.32401
EcF11_0327	45	0.455129	0.0342624		EcF11_0327	21	0.629162	0.217874
EcF11_0328	4	0.144127	-1.62009		EcF11_0328	0	0	0
EcF11_0329	45	0.207257	-0.228971		EcF11_0329	20	0.0363855	-2.6602
EcF11_0330	95	0.902327	0.158913		EcF11_0330	55	0.340854	-0.0374094
EcF11_0331	33	0.410648	-0.121201		EcF11_0331	16	0.306624	-2.45199
EcF11_0332	14	0.177114	-0.387287		EcF11_0332	4	0.144127	-1.86694
EcF11_0333	28	0.693826	-0.115575		EcF11_0333	18	0.156955	0.562532
EcF11_0334	26	0.277064	-0.281684		EcF11_0334	21	0.314389	-0.976609
EcF11_0335	1	0.317311	-0.0739195		EcF11_0335	0	0	0
EcF11_0336	1	0.317311	-0.0739195		EcF11_0336	0	0	0
EcF11_0337	24	0.273544	-0.297584		EcF11_0337	11	0.959354	-0.0459008
EcF11_0338	9	0.901382	-0.367001		EcF11_0338	5	0.345231	-0.217242
EcF11_0339	13	0.346522	-0.161419		EcF11_0339	5	0.138011	-2.3774
EcF11_0340	25	0.0455003	-0.811693		EcF11_0340	17	0.286827	-0.178346
EcF11_0341	11	0.182314	-0.166942		EcF11_0341	4	0.285049	0.261981
EcF11_0342	4	0.465209	-0.996687		EcF11_0342	3	0.59298	-0.28557
EcF11_0343	3	0.108809	-6.53511		EcF11_0343	3	0.285049	-4.34211
EcF11_0344	16	0.795987	0.0614216		EcF11_0344	11	0.0163685	-3.06046
EcF11_0345	23	0.858282	-0.411418		EcF11_0345	12	0.286003	-0.235415
EcF11_0346	53	0.330168	0.022831		EcF11_0346	30	0.42788	-0.626621
EcF11_0347	25	0.00610646	1.52824		EcF11_0347	17	0.683239	-0.0906701
EcF11_0348	3	0.108809	-1.55526		EcF11_0348	1	0.317311	-1.93957
EcF11_0349	44	0.861038	0.134708		EcF11_0349	21	0.940481	-0.696281
EcF11_0350	21	0.627446	0.161361		EcF11_0350	6	0.916512	-1.15989
EcF11_0351	30	0.50957	0.18339		EcF11_0351	13	0.0692176	0.543064
EcF11_0352	16	0.32587	-0.0916868		EcF11_0352	8	0.326989	-1.06338
EcF11_0353	22	0.883846	-0.00384626		EcF11_0353	12	0.753684	-1.16547
EcF11_0354	15	0.58292	0.252615		EcF11_0354	9	0.345448	-0.267588
EcF11_0355	20	0.100458	0.49893		EcF11_0355	12	0.722108	-1.10345
EcF11_0356	1	0.317311	0.444981		EcF11_0356	1	0.317311	3.48193
EcF11_0357	25	0.172113	0.102196		EcF11_0357	14	0.97496	0.744676
EcF11_0358	6	0.248864	1.03777		EcF11_0358	0	0	0
EcF11_0359	9	0.123485	-0.148383		EcF11_0359	7	0.715001	-0.0735252
EcF11_0360	17	0.286827	-0.770942		EcF11_0360	11	0.286003	-0.00341374
EcF11_0361	8	0.865772	0.462206		EcF11_0361	5	0.0431144	0.49973
EcF11_0362	18	0.605095	0.432529		EcF11_0362	9	0.0928919	-0.267231
EcF11_0363	15	0.826091	0.284388		EcF11_0363	10	0.0926007	1.76617
EcF11_0364	9	0.374259	0.0701932		EcF11_0364	3	0.108809	1.34157
EcF11_0365	6	0.463071	-0.50915		EcF11_0365	5	0.500184	-1.20104
EcF11_0366	3	0.59298	1.12697		EcF11_0366	0	0	0
EcF11_0367	11	0.0328542	0.893483		EcF11_0367	6	0.0747355	0.627694
EcF11_0368	24	0.41153	-0.480575		EcF11_0368	14	0.362686	-0.732355
EcF11_0369	25	0.605118	0.0561879		EcF11_0369	11	0.646462	0.168853
EcF11_0370	29	0.394128	-0.238298		EcF11_0370	13	0.506746	-0.251936
EcF11_0371	21	0.638906	0.134729		EcF11_0371	12	0.813945	-0.0866029
EcF11_0372	15	0.729891	-0.00211519		EcF11_0372	5	0.465209	-2.3839
EcF11_0373	12	0.0498602	-0.926271		EcF11_0373	4	0.465209	-0.00708429
EcF11_0374	51	0.311378	0.126314		EcF11_0374	30	0.0432002	-1.56052
EcF11_0375	16	0.155635	-1.10869		EcF11_0375	10	0.241121	-2.50082
EcF11_0376	17	0.148792	-0.651072		EcF11_0376	14	0.396726	0.205356
EcF11_0377	4	0.59298	0.713328		EcF11_0377	6	0.224916	0.345894
EcF11_0378	17	0.722563	-0.386656		EcF11_0378	7	0.12819	-1.16154
EcF11_0379	21	0.573169	-0.458658		EcF11_0379	5	0.0678892	-3.0145
EcF11_0380	28	0.638453	0.131797		EcF11_0380	14	0.593618	-0.470588
EcF11_0381	6	0.916512	0.358975		EcF11_0381	4	0.465209	0.103121
EcF11_0382	42	0.665527	0.41344		EcF11_0382	24	0.807624	-0.171785
EcF11_0383	18	0.139756	-0.909962		EcF11_0383	11	0.51467	-1.52571
EcF11_0384	2	0.654721	-0.266772		EcF11_0384	1	0.317311	1.41295
EcF11_0385	6	0.115851	1.33146		EcF11_0385	3	0.108809	2.33739
EcF11_0386	68	0.0534906	-0.106308		EcF11_0386	40	0.0358763	-0.389457
EcF11_0387	10	0.313938	0.506051		EcF11_0387	4	1	0.0414659
EcF11_0388	13	0.345448	-0.0589806		EcF11_0388	11	0.0911608	0.435508
EcF11_0389	14	0.0783626	0.777715		EcF11_0389	12	0.536365	0.239408
EcF11_0390	14	0.0354647	-1.07145		EcF11_0390	7	0.0310192	-2.01048
EcF11_0391	2	0.179712	0.174632		EcF11_0391	1	0.317311	0.716228
EcF11_0392	13	0.157939	0.613935		EcF11_0392	10	0.507624	-1.41906
EcF11_0393	3	1	0.0814205		EcF11_0393	2	0.179712	1.97993
EcF11_0394	3	0.654721	0.094077		EcF11_0394	1	0.317311	2.58023
EcF11_0395	25	0.581228	0.201079		EcF11_0395	11	1	0.454685
EcF11_0396	0	0	0		EcF11_0396	0	0	0
EcF11_0397	52	0.0606519	-0.446089		EcF11_0397	36	0.656356	-0.692431
EcF11_0398	29	0.264508	-0.293883		EcF11_0398	17	0.140146	-1.10665
EcF11_0399	30	0.0351303	-0.93904		EcF11_0399	17	0.139756	-1.1841
EcF11_0400	8	0.888638	-0.231532		EcF11_0400	6	0.463071	-3.87452
EcF11_0401	12	0.247746	0.22814		EcF11_0401	5	0.715001	-0.339626
EcF11_0402	23	0.851925	0.186294		EcF11_0402	12	0.789675	-0.805934
EcF11_0403	78	1.27959e-05	-0.598201		EcF11_0403	40	0.667107	-0.897699
EcF11_0404	35	0.376449	0.286175		EcF11_0404	17	0.649563	-0.0452508
EcF11_0405	30	0.211178	-0.228694		EcF11_0405	19	0.354669	0.459366
EcF11_0406	23	0.00608163	-0.969303		EcF11_0406	17	0.32587	-0.187009
EcF11_0407	11	0.789675	0.710611		EcF11_0407	7	0.12819	-3.23856
EcF11_0408	10	0.109745	0.0698932		EcF11_0408	5	0.138011	-1.90869
EcF11_0409	26	0.909007	-0.186358		EcF11_0409	10	0.444587	-1.04829
EcF11_0410	35	0.764796	-0.266384		EcF11_0410	18	0.943392	0.0960939
EcF11_0411	3	0.285049	1.29395		EcF11_0411	2	0.317311	0.997314
EcF11_0412	5	0.500184	0.374823		EcF11_0412	1	0.317311	-0.881196
EcF11_0413	29	0.354272	-0.685633		EcF11_0413	15	0.157811	-0.030533
EcF11_0414	21	0.0117378	0.982469		EcF11_0414	9	0.085831	-0.868391
EcF11_0415	3	0.59298	-0.633546		EcF11_0415	7	0.735317	0.468907
EcF11_0416	16	0.569494	1.17122		EcF11_0416	12	0.182338	-0.69842
EcF11_0417	17	0.717381	-0.244757		EcF11_0417	9	0.678402	-0.58338
EcF11_0418	5	0.68583	-0.706269		EcF11_0418	4	1	0.629059
EcF11_0419	37	0.489399	0.388982		EcF11_0419	15	0.271948	-0.100825
EcF11_0420	36	0.17666	-0.25544		EcF11_0420	19	0.0311038	-1.65588
EcF11_0421	20	0.0363855	-0.95627		EcF11_0421	14	0.582537	-1.47396
EcF11_0422	25	0.05113	-0.86013		EcF11_0422	11	0.721277	-0.330629
EcF11_0423	27	0.00296418	0.994137		EcF11_0423	14	0.550924	0.682749
EcF11_0424	13	0.0711892	0.857482		EcF11_0424	9	0.455011	0.342393
EcF11_0425	43	0.609513	0.23542		EcF11_0425	23	0.223429	-0.356902
EcF11_0426	74	0.018992	-0.4532		EcF11_0426	46	4.37524e-05	-2.26265
EcF11_0427	17	0.280531	-0.29734		EcF11_0427	8	0.236724	0.0194784
EcF11_0428	7	0.236724	0.784264		EcF11_0428	4	0.273322	-4.86346
EcF11_0429	13	0.0546239	1.65414		EcF11_0429	4	0.0678892	2.77007
EcF11_0430	9	0.176296	0.662196		EcF11_0430	3	1	-0.557858
EcF11_0431	20	0.910825	0.298136		EcF11_0431	9	0.374259	-0.505512
EcF11_0432	45	0.037247	-0.0750103		EcF11_0432	26	0.0298914	-1.31007
EcF11_0433	29	0.885382	0.233847		EcF11_0433	19	0.778177	0.0796069
EcF11_0434	37	0.0256748	-0.729964		EcF11_0434	13	0.22133	-0.292792
EcF11_0435	11	1	0.159559		EcF11_0435	7	0.0629791	-1.9768
EcF11_0436	22	0.75776	0.214811		EcF11_0436	17	0.868406	-0.684862
EcF11_0437	29	0.1011	-0.945271		EcF11_0437	17	0.876722	-0.673031
EcF11_0438	20	0.052222	0.784859		EcF11_0438	5	0.892738	-0.175547
EcF11_0439	23	0.648229	0.175214		EcF11_0439	17	0.83131	-0.0868148
EcF11_0440	39	0.264657	0.345963		EcF11_0440	19	0.74395	-0.514745
EcF11_0441	40	0.00260517	-1.11719		EcF11_0441	25	0.121828	-0.717728
EcF11_0442	24	0.230474	-0.527926		EcF11_0442	15	0.278707	-1.27679
EcF11_0443	10	0.959354	-0.419055		EcF11_0443	5	0.500184	-0.627586
EcF11_0444	16	0.958761	-0.189195		EcF11_0444	7	0.498962	-2.41692
EcF11_0445	10	0.48384	-0.455373		EcF11_0445	10	0.313938	0.565751
EcF11_0446	12	0.209427	0.6593		EcF11_0446	8	0.735317	-0.167308
EcF11_0447	5	0.465209	-0.1255		EcF11_0447	3	0.179712	-1.86003
EcF11_0448	2	0.179712	-1.73404		EcF11_0448	3	0.285049	1.30559
EcF11_0449	13	0.753152	-0.11937		EcF11_0449	7	0.865772	0.40348
EcF11_0450	9	0.51467	-0.514316		EcF11_0450	6	0.224916	-0.959122
EcF11_0451	12	0.182338	-1.40787		EcF11_0451	7	0.916512	-1.52712
EcF11_0452	13	0.157939	-0.937913		EcF11_0452	3	1	0.29429
EcF11_0453	31	0.0135429	-0.465431		EcF11_0453	18	0.958761	-0.198151
EcF11_0454	39	0.177131	-0.0370864		EcF11_0454	18	0.00285252	-2.19761
EcF11_0455	0	0	0		EcF11_0455	0	0	0
EcF11_0457	33	0.754518	0.0346971		EcF11_0457	20	0.616491	-0.438807
EcF11_0458	27	0.301569	-0.0822786		EcF11_0458	19	0.619154	0.236503
EcF11_0459	2	0.654721	-0.540101		EcF11_0459	2	0.179712	1.57839
EcF11_0460	7	0.236724	-0.00327216		EcF11_0460	7	0.498962	0.15653
EcF11_0461	9	0.0381517	1.76382		EcF11_0461	9	0.48384	-0.139853
EcF11_0462	20	0.0822248	-0.263167		EcF11_0462	12	0.530285	0.140594
EcF11_0463	0	0	0		EcF11_0463	0	0	0
EcF11_0464	93	0.407392	0.206921		EcF11_0464	65	0.784204	-0.151791
EcF11_0465	8	0.916512	0.0327037		EcF11_0465	5	0.0412268	0.565079
EcF11_0466	17	0.687409	-0.344306		EcF11_0466	14	0.330536	-0.840487
EcF11_0467	1	0.317311	-1.01586		EcF11_0467	2	0.317311	-0.978121
EcF11_0468	18	0.0278571	-0.904224		EcF11_0468	15	0.220899	-0.0613643
EcF11_0469	61	0.0302906	-0.647125		EcF11_0469	37	0.00150594	-0.909659
EcF11_0470	1	0.317311	-0.146581		EcF11_0470	1	0.317311	-0.727962
EcF11_0471	5	0.68583	-0.24738		EcF11_0471	3	0.108809	-0.885581
EcF11_0472	5	0.892738	-0.521981		EcF11_0472	0	0	0
EcF11_0473	3	0.108809	-1.48908		EcF11_0473	0	0	0
EcF11_0474	338	0.0282687	-0.0566156		EcF11_0474	201	0.00407073	-0.269656
EcF11_0475	12	0.722108	-0.214744		EcF11_0475	5	0.465209	0.0669496
EcF11_0476	8	0.326989	-0.245154		EcF11_0476	6	0.892738	-1.50891
EcF11_0477	19	0.22733	0.110756		EcF11_0477	14	0.826091	0.424193
EcF11_0478	40	0.56136	-0.0747247		EcF11_0478	20	0.132971	-0.648635
EcF11_0479	2	0.654721	0.661895		EcF11_0479	0	0	0
EcF11_0480	23	0.951495	-0.0979252		EcF11_0480	15	0.776425	0.0332859
EcF11_0481	13	0.346522	-0.624658		EcF11_0481	6	0.753152	-2.29495
EcF11_0482	84	0.72664	0.0822416		EcF11_0482	45	0.118859	-0.718568
EcF11_0483	9	0.085831	1.04165		EcF11_0483	2	0.654721	0.333095
EcF11_0484	34	0.56144	0.143051		EcF11_0484	12	0.286003	-0.9308
EcF11_0485	14	0.637767	0.0767525		EcF11_0485	6	0.753152	0.69187
EcF11_0486	15	1	-0.43886		EcF11_0486	11	0.575062	0.254036
EcF11_0487	10	0.575062	-0.742828		EcF11_0487	1	0.317311	0.137687
EcF11_0488	10	0.952765	-0.0826541		EcF11_0488	4	0.144127	-3.10238
EcF11_0489	1	0.317311	0.757509		EcF11_0489	0	0	0
EcF11_0490	6	0.600179	-0.0585527		EcF11_0490	2	0.179712	2.32088
EcF11_0491	47	0.763836	0.214617		EcF11_0491	33	0.0170193	0.748633
EcF11_0492	23	0.407742	0.100194		EcF11_0492	11	0.789675	0.161409
EcF11_0493	35	0.333859	0.329191		EcF11_0493	18	0.868406	0.147014
EcF11_0494	58	0.706148	-0.00488214		EcF11_0494	31	0.108073	-1.16661
EcF11_0495	10	0.901382	-0.0610234		EcF11_0495	3	0.317311	-0.582243
EcF11_0496	15	0.394246	0.541684		EcF11_0496	14	0.463071	-0.399849
EcF11_0497	17	0.868406	0.380022		EcF11_0497	12	0.0229091	-1.90119
EcF11_0498	19	0.266769	0.232644		EcF11_0498	9	0.0279918	-2.90809
EcF11_0499	9	0.173071	-0.792438		EcF11_0499	5	0.500184	0.348241
EcF11_0500	4	0.0412268	1.23321		EcF11_0500	2	0	-1.13698
EcF11_0501	25	0.253098	-0.14812		EcF11_0501	17	0.355959	-0.769326
EcF11_0502	7	0.498962	-1.15092		EcF11_0502	6	0.273322	-1.45761
EcF11_0503	4	0.465209	-1.26442		EcF11_0503	5	0.715001	0.140901
EcF11_0504	21	0.940481	0.360379		EcF11_0504	11	0.751076	-0.76753
EcF11_0505	0	0	0		EcF11_0505	0	0	0
EcF11_0506	4	0.715001	-0.132929		EcF11_0506	4	0.715001	0.502715
EcF11_0507	4	0.465209	-0.799427		EcF11_0507	2	0.654721	-4.35529
EcF11_0508	10	0.0926007	-0.802865		EcF11_0508	5	0.224916	-3.13054
EcF11_0509	42	0.861286	-0.00748423		EcF11_0509	18	0.148792	-1.22159
EcF11_0510	7	0.248864	-1.10315		EcF11_0510	5	0.138011	-1.08635
EcF11_0511	18	0.777118	-0.072334		EcF11_0511	12	0.58292	-0.922574
EcF11_0512	5	0.465209	-1.38417		EcF11_0512	1	0.317311	1.70947
EcF11_0513	33	0.202743	-0.000932274		EcF11_0513	17	0.756369	0.244834
EcF11_0514	35	0.195682	-0.112184		EcF11_0514	18	0.0641854	-1.85157
EcF11_0515	24	0.951495	-0.763035		EcF11_0515	16	0.876722	-0.0971192
EcF11_0516	6	0.0277078	1.66226		EcF11_0516	2	0.179712	-2.42639
EcF11_0517	11	0.0125153	-1.0656		EcF11_0517	4	0.0678892	-3.25993
EcF11_0518	64	0.660351	0.267346		EcF11_0518	25	0.978436	-1.29246
EcF11_0519	40	0.911109	-0.487222		EcF11_0519	24	0.96116	-1.38406
EcF11_0520	4	0.144127	1.75241		EcF11_0520	2	0.179712	0.894421
EcF11_0521	39	0.273551	0.779237		EcF11_0521	17	0.756369	-0.186282
EcF11_0522	20	0.331723	0.497579		EcF11_0522	18	0.122095	1.28042
EcF11_0523	15	0.125153	-0.0985349		EcF11_0523	13	0.284503	-0.136
EcF11_0524	18	0.947915	0.202096		EcF11_0524	6	0.0277078	-4.80734
EcF11_0525	1	0.317311	-0.0382471		EcF11_0525	1	0.317311	-0.161768
EcF11_0526	44	0.427444	-0.0728692		EcF11_0526	28	0.891324	-0.495678
EcF11_0527	37	0.139731	0.782231		EcF11_0527	13	0.272095	-0.925269
EcF11_0528	55	0.0157981	-0.240278		EcF11_0528	34	0.652191	-0.505391
EcF11_0529	4	0.273322	1.60939		EcF11_0529	0	0	0
EcF11_0530	5	0.138011	1.45693		EcF11_0530	0	0	0
EcF11_0531	33	0.224202	-0.662413		EcF11_0531	12	0.307821	-0.479253
EcF11_0532	19	0.872118	-0.375448		EcF11_0532	14	0.729891	-0.0992603
EcF11_0533	21	0.00171302	1.03456		EcF11_0533	11	0.646462	-1.05788
EcF11_0534	19	0.308788	0.37973		EcF11_0534	9	0.260393	-1.32794
EcF11_0535	36	0.085467	-0.424501		EcF11_0535	20	0.935852	0.47662
EcF11_0536	4	0.248213	0.0934234		EcF11_0536	2	0.654721	-0.495259
EcF11_0537	14	0.470338	-0.356426		EcF11_0537	13	0.0413894	1.53198
EcF11_0538	32	0.866355	-0.120769		EcF11_0538	13	0.00713241	-2.22442
EcF11_0539	15	0.954708	-0.441007		EcF11_0539	9	0.593955	-1.3492
EcF11_0540	41	0.000706081	-1.14167		EcF11_0540	30	0.786937	-1.08928
EcF11_0541	0	0	0		EcF11_0541	0	0	0
EcF11_0542	21	0.180841	0.121918		EcF11_0542	10	0.386271	0.345027
EcF11_0543	80	0.0394742	0.303159		EcF11_0543	31	0.386866	-0.534742
EcF11_0544	28	0.312951	0.310476		EcF11_0544	26	0.41184	-0.136821
EcF11_0545	13	0.656642	0.100022		EcF11_0545	9	0.123485	2.55552
EcF11_0546	42	0.448413	0.325428		EcF11_0546	22	0.249103	-0.684197
EcF11_0547	34	0.0258596	0.843502		EcF11_0547	19	0.105909	-0.612835
EcF11_0548	31	0.0752133	-0.0747638		EcF11_0548	19	0.629162	-0.591547
EcF11_0549	30	0.611351	0.094932		EcF11_0549	8	0.0250618	-1.6828
EcF11_0550	32	0.0998654	-0.661849		EcF11_0550	12	0.157939	-1.49296
EcF11_0551	27	0.819095	-0.187756		EcF11_0551	21	0.525653	0.0174396
EcF11_0552	44	0.0412566	-0.38874		EcF11_0552	34	0.875424	-0.320458
EcF11_0553	18	0.135922	0.0549656		EcF11_0553	5	0.345231	-0.549979
EcF11_0554	6	0.248864	-0.208589		EcF11_0554	6	0.115851	0.258106
EcF11_0555	91	0.00543508	-0.386122		EcF11_0555	55	0.396379	-0.900728
EcF11_0556	53	0.160155	-0.192233		EcF11_0556	34	0.437011	-0.446475
EcF11_0557	22	0.338196	0.302784		EcF11_0557	12	0.272095	-0.209844
EcF11_0558	75	0.646201	-0.0658975		EcF11_0558	36	0.817468	-0.43395
EcF11_0559	70	0.801962	0.157422		EcF11_0559	37	0.689314	-0.264964
EcF11_0560	42	0.0320026	-0.588383		EcF11_0560	17	0.379375	-1.79813
EcF11_0561	28	0.178496	0.021264		EcF11_0561	26	0.13535	0.718342
EcF11_0562	15	0.139756	-0.864624		EcF11_0562	9	0.173071	-1.54022
EcF11_0563	58	0.000737609	-0.611318		EcF11_0563	36	0.682188	-0.887569
EcF11_0564	50	0.142315	0.677696		EcF11_0564	20	0.519657	-0.766026
EcF11_0565	2	0.654721	-1.1985		EcF11_0565	0	0	0
EcF11_0566	13	0.916512	-0.54645		EcF11_0566	7	0.310494	-2.52535
EcF11_0567	21	0.231059	-0.798667		EcF11_0567	12	0.176596	0.290481
EcF11_0568	8	0.575403	-0.298615		EcF11_0568	9	0.213524	1.02095
EcF11_0569	37	0.911515	0.108307		EcF11_0569	23	0.947915	-0.298703
EcF11_0570	30	0.715602	0.0798909		EcF11_0570	18	0.758312	-0.43756
EcF11_0571	19	0.197833	-0.881962		EcF11_0571	7	0.498962	-0.311148
EcF11_0572	14	0.330536	-0.911176		EcF11_0572	11	0.533695	-0.381447
EcF11_0573	16	0.584886	0.111116		EcF11_0573	10	0.214327	0.464779
EcF11_0574	9	0.260393	0.452291		EcF11_0574	3	1	0.564758
EcF11_0575	1	0.317311	-3.1992		EcF11_0575	0	0	0
EcF11_0576	14	0.916512	0.0281916		EcF11_0576	8	0.0117187	1.72593
EcF11_0577	16	0.0150858	-1.26086		EcF11_0577	10	0.374259	-2.45254
EcF11_0578	11	0.0262312	-0.911331		EcF11_0578	7	0.248864	-0.337838
EcF11_0579	50	0.853994	0.260935		EcF11_0579	20	0.0168122	-1.45646
EcF11_0580	87	0.669218	-0.0641497		EcF11_0580	48	0.136484	-0.851406
EcF11_0581	17	0.943392	-0.446868		EcF11_0581	6	0.248864	0.732804
EcF11_0582	30	0.544006	0.353193		EcF11_0582	15	0.177114	-1.62767
EcF11_0583	2	0.179712	-1.9316		EcF11_0583	0	0	0
EcF11_0584	36	0.680796	-0.153811		EcF11_0584	20	0.0777674	-1.77285
EcF11_0585	27	0.929167	0.29051		EcF11_0585	16	0.0437329	1.3439
EcF11_0586	31	0.567348	-0.180039		EcF11_0586	17	0.89081	-0.256769
EcF11_0587	9	0.400814	0.0837188		EcF11_0587	5	0.892738	-1.49248
EcF11_0588	1	0.317311	-1.19368		EcF11_0588	1	0.317311	2.78574
EcF11_0589	17	0.619154	0.036269		EcF11_0589	12	0.247746	1.06513
EcF11_0592	30	0.859855	0.113573		EcF11_0592	12	0.63787	-0.793223
EcF11_0593	15	0.255989	0.0250948		EcF11_0593	7	0.176296	-2.72483
EcF11_0594	15	0.570061	-0.399949		EcF11_0594	9	0.678402	-0.918176
EcF11_0595	16	0.00716973	-1.78725		EcF11_0595	8	0.0172903	-5.38397
EcF11_0596	23	0.975736	0.232377		EcF11_0596	17	0.214602	0.54207
EcF11_0597	59	0.476355	0.240806		EcF11_0597	24	0.733187	-0.21427
EcF11_0598	25	0.38186	0.550338		EcF11_0598	12	0.753684	-0.993979
EcF11_0599	13	0.700703	0.459747		EcF11_0599	5	0.138011	-1.45593
EcF11_0600	39	0.204459	-0.191433		EcF11_0600	15	0.069144	-1.64819
EcF11_0601	13	0.116664	-0.286802		EcF11_0601	8	0.48384	-0.524051
EcF11_0602	11	0.139414	-0.771475		EcF11_0602	9	0.0928919	-0.986834
EcF11_0603	36	0.817468	-0.111359		EcF11_0603	18	0.0928595	-1.36328
EcF11_0604	55	0.110222	-0.165828		EcF11_0604	38	0.815111	0.153204
EcF11_0605	50	0.783225	-0.153272		EcF11_0605	27	0.414014	-0.474909
EcF11_0606	14	0.0711892	-0.00243168		EcF11_0606	7	0.0277078	-0.996571
EcF11_0607	33	0.583209	0.0233004		EcF11_0607	22	0.102708	0.134892
EcF11_0608	18	0.0758683	-1.00453		EcF11_0608	16	0.509797	-1.61767
EcF11_0609	44	0.624029	0.213423		EcF11_0609	19	0.9679	-0.459664
EcF11_0610	20	0.052222	-1.0944		EcF11_0610	13	0.136097	0.390405
EcF11_0611	31	0.308643	0.0231707		EcF11_0611	14	0.248864	-0.601183
EcF11_0612	1	0.317311	-0.232956		EcF11_0612	1	0.317311	1.48305
EcF11_0613	24	0.0321246	-0.355627		EcF11_0613	20	0.170114	-0.693329
EcF11_0614	27	0.750883	-0.00297786		EcF11_0614	16	0.756369	0.783024
EcF11_0615	30	0.294876	0.0830136		EcF11_0615	15	0.069144	-1.70039
EcF11_0616	24	0.00679084	-0.992275		EcF11_0616	19	0.810697	-1.04308
EcF11_0617	21	0.0123742	0.853635		EcF11_0617	8	0.61209	-0.478364
EcF11_0618	5	0.68583	-0.515927		EcF11_0618	2	0.654721	1.0839
EcF11_0619	20	0.7475	-0.212976		EcF11_0619	13	0.753152	-1.58859
EcF11_0620	26	0.54491	0.232346		EcF11_0620	16	0.191446	-0.022569
EcF11_0621	24	0.548506	0.608505		EcF11_0621	22	0.180841	-0.649135
EcF11_0622	0	0	0		EcF11_0622	1	0.317311	5.27812
EcF11_0623	8	0.779435	0.0598531		EcF11_0623	4	0.108809	-2.51964
EcF11_0624	11	0.286003	-0.338106		EcF11_0624	9	0.374259	-0.938686
EcF11_0625	42	0.00217924	-0.614732		EcF11_0625	28	0.68189	-0.745322
EcF11_0626	30	0.616286	0.128906		EcF11_0626	14	0.649644	-1.61806
EcF11_0627	7	1	0.26528		EcF11_0627	4	0.715001	0.44522
EcF11_0628	15	0.096197	0.599167		EcF11_0628	4	0.273322	-0.237105
EcF11_0629	12	0.307821	0.775566		EcF11_0629	10	0.0284169	1.77265
EcF11_0630	37	0.396231	-0.047021		EcF11_0630	24	0.0011254	0.975816
EcF11_0631	24	0.440453	-0.757263		EcF11_0631	16	0.00320459	-2.12659
EcF11_0632	6	0.600179	-0.534263		EcF11_0632	3	0.108809	-3.65279
EcF11_0633	30	0.00566717	0.64797		EcF11_0633	17	0.619154	-0.217922
EcF11_0634	19	0.74395	0.14933		EcF11_0634	9	0.173071	0.918481
EcF11_0635	13	0.593712	0.0200138		EcF11_0635	7	0.892738	-0.995417
EcF11_0636	48	0.611432	-0.346625		EcF11_0636	32	0.0197013	0.638807
EcF11_0637	5	0.68583	-0.474642		EcF11_0637	5	0.465209	-1.16936
EcF11_0638	13	0.861304	-0.396828		EcF11_0638	5	0.892738	0.47646
EcF11_0639	3	0.108809	2.59695		EcF11_0639	0	0	0
EcF11_0640	15	0.53213	0.388239		EcF11_0640	9	0.109745	0.735163
EcF11_0641	13	0.209427	-1.05766		EcF11_0641	7	0.0747355	-4.20013
EcF11_0642	13	0.722108	-0.254448		EcF11_0642	13	0.943522	0.254897
EcF11_0643	6	0.600179	0.395614		EcF11_0643	4	0.0678892	2.19135
EcF11_0644	24	0.987049	-0.151386		EcF11_0644	13	0.382352	-0.354417
EcF11_0645	17	0.924978	0.18588		EcF11_0645	8	0.161429	0.835447
EcF11_0646	0	0	0		EcF11_0646	0	0	0
EcF11_0647	15	0.570061	-0.0829048		EcF11_0647	7	0.735317	-0.250853
EcF11_0648	4	0.108809	-1.46144		EcF11_0648	3	1	1.07152
EcF11_0649	1	0.317311	-0.0241204		EcF11_0649	1	0.317311	0.0746377
EcF11_0650	29	0.294876	0.148159		EcF11_0650	19	0.0385797	-0.682047
EcF11_0651	1	0.317311	-1.28202		EcF11_0651	0	0	0
EcF11_0652	4	0.0678892	-1.22316		EcF11_0652	1	0.317311	-1.64796
EcF11_0653	4	0.465209	0.345088		EcF11_0653	1	0.317311	3.16989
EcF11_0654	10	0.138641	-0.290142		EcF11_0654	6	0.0277078	-6.2434
EcF11_0655	13	0.278707	0.0268417		EcF11_0655	8	0.400814	-0.0540681
EcF11_0656	7	0.498962	0.569298		EcF11_0656	3	0.654721	-0.0432432
EcF11_0657	5	0.892738	0.293432		EcF11_0657	4	0.715001	-0.793865
EcF11_0658	16	0.569494	0.156425		EcF11_0658	7	0.172955	0.0393235
EcF11_0659	12	0.937473	0.182587		EcF11_0659	5	0.0431144	-1.21683
EcF11_0660	20	0.0125952	-0.71025		EcF11_0660	11	0.00691043	-2.67363
EcF11_0661	51	0.387605	0.116332		EcF11_0661	23	0.87571	-1.27514
EcF11_0662	3	1	0.0260365		EcF11_0662	1	0.317311	1.94326
EcF11_0663	8	0.865772	0.551703		EcF11_0663	0	0	0
EcF11_0664	22	0.0354799	1.28412		EcF11_0664	10	0.33288	-0.719647
EcF11_0665	2	0.654721	0.169272		EcF11_0665	3	0.179712	1.10764
EcF11_0666	21	0.191334	0.121701		EcF11_0666	12	0.388186	-1.94688
EcF11_0667	14	0.271948	0.459823		EcF11_0667	5	0.500184	-0.531512
EcF11_0668	1	0.317311	-1.44738		EcF11_0668	0	0	0
EcF11_0669	3	0.59298	1.01122		EcF11_0669	0	0	0
EcF11_0670	19	0.0733667	0.871933		EcF11_0670	8	0.398025	-1.49718
EcF11_0671	3	0.59298	0.543706		EcF11_0671	2	0.317311	-0.792481
EcF11_0672	6	0.600179	-0.134098		EcF11_0672	2	0.179712	0.975391
EcF11_0673	11	0.0926007	-0.570652		EcF11_0673	4	0.0678892	-2.0091
EcF11_0674	7	0.236724	0.696467		EcF11_0674	8	0.400814	0.554215
EcF11_0675	69	0.01459	-0.747093		EcF11_0675	54	0.00150501	-1.14317
EcF11_0676	77	0.0140902	-0.259065		EcF11_0676	52	0.00278853	-1.3868
EcF11_0677	40	0.177131	0.123695		EcF11_0677	28	0.626514	-0.150023
EcF11_0678	15	0.53213	1.35256		EcF11_0678	11	0.858955	0.715262
EcF11_0679	11	0.441268	-0.429714		EcF11_0679	6	1	-1.42522
EcF11_0680	71	0.958873	-0.155346		EcF11_0680	43	0.48371	-0.645841
EcF11_0681	14	0.0640301	0.853855		EcF11_0681	7	0.753152	-0.718499
EcF11_0682	13	0.059739	-1.01607		EcF11_0682	17	0.0494685	0.658922
EcF11_0683	16	0.120839	0.120894		EcF11_0683	2	0.654721	-1.92393
EcF11_0684	11	0.00443909	-1.13255		EcF11_0684	5	0.500184	-3.11761
EcF11_0685	6	0.916512	-0.174436		EcF11_0685	4	0.715001	0.540025
EcF11_0686	6	0.68583	-1.82232		EcF11_0686	5	0.0678892	-3.71938
EcF11_0687	47	0.961477	0.159681		EcF11_0687	26	0.465099	-0.0696387
EcF11_0688	1	0.317311	0.69483		EcF11_0688	6	0.463071	0.310888
EcF11_0689	30	0.253644	0.367948		EcF11_0689	20	0.000737748	-1.54878
EcF11_0690	128	0.0134603	0.415053		EcF11_0690	48	0.0449838	-1.08216
EcF11_0691	11	0.423596	0.208328		EcF11_0691	6	0.345448	-2.73514
EcF11_0692	7	0.0909689	-2.10732		EcF11_0692	5	0.68583	-0.922623
EcF11_0693	16	0.198123	-0.300619		EcF11_0693	14	0.506746	0.317179
EcF11_0694	32	0.205888	-0.314674		EcF11_0694	14	0.509797	-1.26898
EcF11_0695	4	0.248213	0.200606		EcF11_0695	4	0.273322	1.8509
EcF11_0696	2	0.179712	-2.00323		EcF11_0696	1	0.317311	-1.64866
EcF11_0697	8	1	0.873184		EcF11_0697	2	0.179712	-2.09015
EcF11_0698	26	0.394863	-0.100872		EcF11_0698	14	0.0219437	-2.80836
EcF11_0699	49	0.0444013	-0.202896		EcF11_0699	30	0.00474792	-1.24488
EcF11_0700	31	0.00295746	-0.475743		EcF11_0700	13	0.875329	-2.95216
EcF11_0701	11	0.202622	0.730527		EcF11_0701	1	0.317311	-1.00167
EcF11_0702	13	0.916512	0.0929162		EcF11_0702	6	0.138011	1.58703
EcF11_0703	6	0.0747355	-0.959793		EcF11_0703	2	0.317311	-0.673838
EcF11_0704	5	0.0796158	-2.02733		EcF11_0704	2	0.179712	-0.80058
EcF11_0705	2	0.179712	0.56678		EcF11_0705	2	0.317311	0.828484
EcF11_0706	4	0.144127	-1.06018		EcF11_0706	0	0	0
EcF11_0707	17	0.280531	-0.226304		EcF11_0707	15	0.125153	-0.151008
EcF11_0708	5	0.500184	-0.104511		EcF11_0708	2	0.179712	-1.85343
EcF11_0709	28	0.206894	0.60125		EcF11_0709	17	0.0105686	-0.854869
EcF11_0710	235	0.0651966	-0.199397		EcF11_0710	127	0.0661427	-0.750761
EcF11_0711	3	0.108809	-2.54068		EcF11_0711	0	0	0
EcF11_0712	3	1	1.24215		EcF11_0712	6	0.345448	1.33634
EcF11_0713	6	0.892738	0.760416		EcF11_0713	6	0.0796158	1.0781
EcF11_0714	13	0.656642	0.0725374		EcF11_0714	0	0	0
EcF11_0715	3	0.317311	0.99825		EcF11_0715	3	0.108809	1.58876
EcF11_0716	15	0.363488	-0.208815		EcF11_0716	11	0.286003	-0.8585
EcF11_0717	29	0.693826	0.628228		EcF11_0717	20	0.658009	-0.385974
EcF11_0718	23	0.663947	-0.278228		EcF11_0718	15	0.649644	-0.0545093
EcF11_0719	4	0.144127	-1.04666		EcF11_0719	0	0	0
EcF11_0720	4	0.0678892	-6.31861		EcF11_0720	3	0.285049	-5.33242
EcF11_0721	4	0.0678892	2.18143		EcF11_0721	0	0	0
EcF11_0722	5	0.0431144	-1.13759		EcF11_0722	6	0.0747355	-1.93692
EcF11_0723	43	0.524025	-0.135805		EcF11_0723	18	0.0475306	-1.87116
EcF11_0724	13	0.476907	-0.119248		EcF11_0724	10	0.721277	-0.40885
EcF11_0725	13	0.307821	-0.00605713		EcF11_0725	7	0.345448	-0.449202
EcF11_0726	11	0.722108	0.118812		EcF11_0726	6	0.600179	0.0309545
EcF11_0727	14	0.124043	-0.605135		EcF11_0727	12	0.937473	-0.199339
EcF11_0728	11	0.423596	0.0253461		EcF11_0728	4	0.465209	-0.0851976
EcF11_0729	41	0.273551	-0.360833		EcF11_0729	24	0.12172	-0.847083
EcF11_0730	39	0.898329	0.0650654		EcF11_0730	21	0.9679	-0.160663
EcF11_0731	15	0.363488	-0.704625		EcF11_0731	9	0.674424	-1.21554
EcF11_0732	31	0.866446	0.120717		EcF11_0732	15	0.593618	0.0962231
EcF11_0733	7	0.310494	1.37289		EcF11_0733	2	0.179712	-1.90587
EcF11_0734	8	0.040424	-0.571865		EcF11_0734	4	0.273322	0.408388
EcF11_0735	13	0.506746	-0.0106752		EcF11_0735	8	0.326989	0.99921
EcF11_0736	18	0.58618	-0.117077		EcF11_0736	12	0.157939	-1.13749
EcF11_0737	11	0.858863	-0.0617003		EcF11_0737	5	0.500184	-1.2935
EcF11_0738	30	0.0331811	-0.300992		EcF11_0738	17	0.917632	0.0535954
EcF11_0739	7	0.865772	0.523673		EcF11_0739	7	0.61209	1.10626
EcF11_0740	37	0.00536179	-0.55213		EcF11_0740	24	0.000796198	-4.01363
EcF11_0741	12	0.789675	-0.0908597		EcF11_0741	7	0.115851	1.44681
EcF11_0742	27	0.847586	-0.4346		EcF11_0742	18	0.0787308	-0.685364
EcF11_0743	6	0.715001	0.0794703		EcF11_0743	5	1	0.587509
EcF11_0744	1	0.317311	0.772672		EcF11_0744	1	0	0
EcF11_0745	12	0.0711892	-2.00117		EcF11_0745	4	1	-2.42196
EcF11_0746	16	0.13373	-0.625759		EcF11_0746	8	0.888638	-0.113862
EcF11_0747	56	0.0206723	-0.56864		EcF11_0747	40	0.548463	-0.278119
EcF11_0748	26	0.989868	0.150415		EcF11_0748	23	0.784289	-0.934331
EcF11_0749	10	0.241121	-0.848956		EcF11_0749	10	0.444587	-0.842433
EcF11_0750	12	0.00603956	-0.763066		EcF11_0750	7	0.753152	0.676834
EcF11_0751	1	0.317311	5.20991		EcF11_0751	0	0	0
EcF11_0752	4	0.465209	-0.365566		EcF11_0752	1	0	0
EcF11_0753	64	0.018241	-0.800985		EcF11_0753	49	0.00293564	-1.21709
EcF11_0754	77	0.0140902	-0.259065		EcF11_0754	52	0.00278853	-1.3868
EcF11_0755	7	0.0909689	-1.26611		EcF11_0755	6	0.0463995	-1.52032
EcF11_0756	9	0.109745	0.534368		EcF11_0756	5	0.68583	0.225569
EcF11_0757	4	0.273322	1.1349		EcF11_0757	1	0.317311	-0.201741
EcF11_0758	0	0	0		EcF11_0758	1	0.317311	4.11897
EcF11_0759	2	0.654721	0.587945		EcF11_0759	2	0.317311	0.112069
EcF11_0760	7	0.310494	-0.129556		EcF11_0760	3	0.59298	-0.774942
EcF11_0761	83	0.10821	0.358563		EcF11_0761	42	0.206416	-0.529927
EcF11_0762	23	0.862169	-0.0219744		EcF11_0762	8	0.0356919	-2.05661
EcF11_0763	11	0.00764576	-1.00485		EcF11_0763	9	0.109745	-0.105444
EcF11_0764	2	0.179712	-1.64742		EcF11_0764	4	0.0678892	2.393
EcF11_0765	5	0.892738	-0.788741		EcF11_0765	3	0.108809	-4.02817
EcF11_0766	3	0.59298	0.315232		EcF11_0766	2	0.654721	-0.236617
EcF11_0767	9	0.123485	-1.25817		EcF11_0767	6	0.600179	0.299157
EcF11_0768	23	0.0438037	-0.811026		EcF11_0768	9	0.400814	-1.8131
EcF11_0769	3	0.59298	-0.704374		EcF11_0769	1	0.317311	-1
EcF11_0770	17	0.265947	-0.441328		EcF11_0770	10	0.878482	-2.00425
EcF11_0771	4	0.144127	-0.275422		EcF11_0771	2	0.654721	-0.720116
EcF11_0772	17	0.0615039	-0.257373		EcF11_0772	10	0.33288	0.553216
EcF11_0773	2	0.654721	0.290698		EcF11_0773	1	0.317311	2.47987
EcF11_0774	45	0.0109559	-0.65941		EcF11_0774	22	0.0020774	-2.43788
EcF11_0775	79	0.00160143	-0.779958		EcF11_0775	48	0.0123286	-1.77301
EcF11_0776	42	0.0452776	-0.0837097		EcF11_0776	29	0.00825434	-1.41199
EcF11_0777	0	0	0		EcF11_0777	0	0	0
EcF11_0778	38	0.850423	0.388026		EcF11_0778	23	0.338196	-0.922649
EcF11_0779	10	0.0926007	-1.17551		EcF11_0779	7	0.61209	-1.07007
EcF11_0780	17	0.756369	-0.38105		EcF11_0780	10	0.374259	0.0887299
EcF11_0781	20	0.0701566	0.61858		EcF11_0781	7	0.753152	-0.793962
EcF11_0782	33	0.600577	-0.19051		EcF11_0782	25	0.153127	-0.866089
EcF11_0783	28	0.136343	1.05471		EcF11_0783	17	0.0277203	0.66496
EcF11_0784	47	0.87388	-0.121463		EcF11_0784	33	0.585775	-0.346763
EcF11_0785	4	0.715001	0.214595		EcF11_0785	2	0.179712	0.76016
EcF11_0786	8	0.0279918	-1.41564		EcF11_0786	5	0.0431144	-4.14057
EcF11_0787	2	0.654721	-0.0105074		EcF11_0787	1	0.317311	0.838232
EcF11_0788	24	0.951495	0.0771321		EcF11_0788	13	0.239317	0.436201
EcF11_0789	0	0	0		EcF11_0789	0	0	0
EcF11_0790	27	0.0339444	1.3295		EcF11_0790	14	0.388186	-0.205979
EcF11_0791	9	0.085831	0.471301		EcF11_0791	5	0.892738	-0.890153
EcF11_0792	56	0.0318275	0.382442		EcF11_0792	33	0.512814	-0.104667
EcF11_0793	17	1	0.420908		EcF11_0793	9	0.51467	-0.922843
EcF11_0794	31	0.783814	-0.151365		EcF11_0794	20	0.37598	-0.153289
EcF11_0795	13	0.875329	0.362867		EcF11_0795	6	0.115851	1.0862
EcF11_0796	11	0.0593361	-1.12901		EcF11_0796	7	0.0747355	0.438254
EcF11_0797	8	0.888638	-0.418886		EcF11_0797	9	0.674424	-0.767498
EcF11_0798	14	0.0842839	-0.340324		EcF11_0798	10	0.0926007	-1.15815
EcF11_0799	3	1	0.533729		EcF11_0799	2	0.654721	-0.317513
EcF11_0800	38	0.243035	-0.312427		EcF11_0800	30	0.0964499	-0.21686
EcF11_0801	16	0.690945	0.27279		EcF11_0801	7	1	-1.65121
EcF11_0802	12	0.0341705	-1.29117		EcF11_0802	9	0.779435	0.349937
EcF11_0803	36	0.0319039	-0.292723		EcF11_0803	16	0.049422	-2.6723
EcF11_0804	16	0.0199709	1.44886		EcF11_0804	8	0.48384	0.024433
EcF11_0805	15	0.111769	0.55593		EcF11_0805	11	0.476907	0.38191
EcF11_0806	12	0.0282981	1.59412		EcF11_0806	5	0.138011	-2.53379
EcF11_0807	7	0.310494	0.408895		EcF11_0807	10	0.114128	1.52561
EcF11_0808	64	0.150185	-0.10849		EcF11_0808	51	0.0747974	-0.933661
EcF11_0809	31	0.170139	0.217395		EcF11_0809	18	0.619154	-0.650274
EcF11_0810	66	0.219188	-0.298821		EcF11_0810	40	0.0634515	-1.43016
EcF11_0811	43	0.79051	-0.11783		EcF11_0811	24	0.345754	0.208057
EcF11_0812	1	0.317311	-1.68583		EcF11_0812	1	0.317311	-1.4837
EcF11_0813	62	0.695398	-0.081569		EcF11_0813	30	0.105915	-0.877853
EcF11_0814	13	0.916512	-0.107285		EcF11_0814	9	0.593955	0.184236
EcF11_0815	3	0.108809	2.67852		EcF11_0815	0	0	0
EcF11_0816	25	0.082653	0.214546		EcF11_0816	19	0.259835	-0.476147
EcF11_0817	17	0.605095	0.196521		EcF11_0817	13	0.449512	0.135564
EcF11_0818	36	0.809388	-0.0543504		EcF11_0818	13	0.0640301	-1.88942
EcF11_0819	5	0.715001	0.188467		EcF11_0819	2	0.654721	-0.0808839
EcF11_0820	32	0.143471	0.528366		EcF11_0820	15	0.362686	-0.572258
EcF11_0821	39	0.0110913	-0.468751		EcF11_0821	15	0.069144	-1.83158
EcF11_0822	38	0.351461	-0.410768		EcF11_0822	18	0.845494	-0.97769
EcF11_0823	37	0.993981	0.171091		EcF11_0823	24	0.689368	-0.689707
EcF11_0824	19	0.156955	0.29274		EcF11_0824	11	0.373945	0.815966
EcF11_0825	6	0.916512	1.39149		EcF11_0825	3	0.285049	-0.965461
EcF11_0826	7	1	0.717773		EcF11_0826	4	0.715001	-1.23812
EcF11_0827	115	0.966865	0.00258235		EcF11_0827	75	0.058566	-0.667364
EcF11_0828	45	0.184745	-0.126887		EcF11_0828	20	0.027621	-2.40202
EcF11_0829	3	0.285049	-3.04597		EcF11_0829	1	0.317311	-8.70044
EcF11_0830	13	0.649644	-0.0171029		EcF11_0830	3	0.654721	-2.75663
EcF11_0831	45	0.639475	0.34872		EcF11_0831	32	0.0415315	0.0950496
EcF11_0832	6	0.248864	-1.22292		EcF11_0832	2	0.179712	3.30959
EcF11_0833	14	0.096197	-0.601045		EcF11_0833	9	0.213524	1.67047
EcF11_0834	31	0.357031	0.493283		EcF11_0834	13	0.248864	-0.493973
EcF11_0835	80	0.147057	0.333776		EcF11_0835	49	0.426164	-0.141898
EcF11_0836	14	0.972125	0.289898		EcF11_0836	6	0.345448	-0.322044
EcF11_0837	26	0.353913	0.328189		EcF11_0837	11	1	0.865701
EcF11_0838	37	0.36139	0.487554		EcF11_0838	11	0.789675	0.0415918
EcF11_0839	28	0.110936	-0.376035		EcF11_0839	22	0.00814617	-1.24417
EcF11_0840	32	0.658331	-0.291619		EcF11_0840	12	0.63787	0.318726
EcF11_0841	8	0.888638	0.411518		EcF11_0841	6	0.68583	0.0198172
EcF11_0842	13	0.0231298	-1.46355		EcF11_0842	8	0.735317	-0.00840267
EcF11_0843	20	0.354669	-0.329385		EcF11_0843	6	0.916512	-0.6744
EcF11_0844	33	0.585775	-0.100057		EcF11_0844	17	0.868406	-0.365202
EcF11_0845	17	0.0147723	-1.71698		EcF11_0845	5	0.0796158	-3.56592
EcF11_0846	18	0.246137	-0.67757		EcF11_0846	4	0.273322	1.73815
EcF11_0847	40	0.446145	-0.0849577		EcF11_0847	28	0.961676	0.791552
EcF11_0848	41	0.618958	0.090478		EcF11_0848	24	0.668235	-0.262239
EcF11_0849	39	0.901894	0.437812		EcF11_0849	21	0.881293	-0.766221
EcF11_0850	10	0.66887	0.227043		EcF11_0850	9	0.123485	-0.120575
EcF11_0851	10	0.507624	0.120243		EcF11_0851	7	0.735317	-0.71755
EcF11_0852	5	0.0431144	-1.14683		EcF11_0852	2	0.179712	3.57714
EcF11_0853	6	0.753152	0.236992		EcF11_0853	6	0.345231	0.805844
EcF11_0854	8	0.115851	1.00744		EcF11_0854	4	0.108809	0.987089
EcF11_0855	1	0.317311	1.04517		EcF11_0855	1	0.317311	-1.41536
EcF11_0856	22	0.389602	-0.290309		EcF11_0856	14	0.97496	-0.804026
EcF11_0857	21	0.169775	0.606232		EcF11_0857	12	0.875329	-0.159272
EcF11_0858	20	0.616491	0.455871		EcF11_0858	16	0.495521	-0.0424843
EcF11_0859	12	0.875329	-0.329807		EcF11_0859	9	0.441268	-0.30653
EcF11_0860	19	0.647471	0.211094		EcF11_0860	12	0.247746	0.0905861
EcF11_0861	12	0.307821	0.535541		EcF11_0861	8	0.123485	-1.0948
EcF11_0862	39	0.143993	-0.169658		EcF11_0862	25	0.00467535	-1.55557
EcF11_0863	27	0.199633	-0.367046		EcF11_0863	13	0.345448	-1.59695
EcF11_0864	23	0.262686	-0.0320173		EcF11_0864	18	0.913301	0.388246
EcF11_0865	15	0.306624	-0.45425		EcF11_0865	8	0.735317	0.0436236
EcF11_0866	10	0.507624	-0.777358		EcF11_0866	6	0.0463995	0.70664
EcF11_0867	6	0.345448	1.04982		EcF11_0867	2	0.317311	1.5115
EcF11_0868	34	0.386167	-0.0350152		EcF11_0868	17	0.554034	-1.05381
EcF11_0869	27	0.086462	-0.356143		EcF11_0869	13	0.480177	-0.818603
EcF11_0870	23	0.0155765	-0.521249		EcF11_0870	13	0.0192234	-0.789731
EcF11_0871	7	0.61209	0.383637		EcF11_0871	4	0.465209	0.110445
EcF11_0872	15	0.232979	-0.459779		EcF11_0872	7	0.176296	-4.14019
EcF11_0873	14	0.140146	0.112662		EcF11_0873	4	0.465209	-1.69556
EcF11_0874	7	0.498962	-0.196893		EcF11_0874	2	0.654721	-4.35529
EcF11_0875	10	0.0926007	-0.802865		EcF11_0875	5	0.224916	-3.13054
EcF11_0876	4	1	0.387396		EcF11_0876	1	0.317311	-0.558575
EcF11_0877	36	0.897972	-0.0325556		EcF11_0877	17	0.196108	-1.26059
EcF11_0878	7	0.248864	-1.10315		EcF11_0878	5	0.138011	-1.08635
EcF11_0879	18	0.777118	-0.072334		EcF11_0879	12	0.58292	-0.922574
EcF11_0880	5	0.465209	-1.38417		EcF11_0880	1	0.317311	1.70947
EcF11_0881	33	0.202743	-0.000932274		EcF11_0881	17	0.756369	0.244834
EcF11_0882	35	0.195682	-0.112184		EcF11_0882	18	0.0641854	-1.85157
EcF11_0883	12	0.0618838	0.607683		EcF11_0883	4	0.273322	0.581309
EcF11_0884	41	0.419967	0.441202		EcF11_0884	26	0.967806	-0.049536
EcF11_0885	8	0.0687036	-1.13352		EcF11_0885	3	0.285049	-4.06035
EcF11_0886	25	0.0764895	-0.499516		EcF11_0886	16	0.756369	-0.195296
EcF11_0887	45	0.321214	0.136699		EcF11_0887	32	0.367354	0.0301813
EcF11_0888	63	0.658709	0.257915		EcF11_0888	37	0.0729301	-0.359575
EcF11_0889	108	0.140529	-0.0397661		EcF11_0889	63	0.228274	-0.170094
EcF11_0890	39	0.815111	-0.103947		EcF11_0890	24	0.262686	0.326001
EcF11_0891	34	0.879284	0.36058		EcF11_0891	19	0.0475306	-1.06225
EcF11_0892	181	0.097443	-0.108908		EcF11_0892	97	0.00636673	-1.18468
EcF11_0893	140	0.0473307	-0.216643		EcF11_0893	89	0.0010313	-1.15818
EcF11_0894	81	0.00119476	-0.175991		EcF11_0894	38	0.581874	-0.764347
EcF11_0895	138	0.657379	0.421223		EcF11_0895	77	0.28612	-0.264599
EcF11_0896	49	0.000890164	-0.697252		EcF11_0896	19	0.0534058	-0.719583
EcF11_0897	31	0.00773094	-0.484512		EcF11_0897	26	0.0303107	-1.07934
EcF11_0898	4	0.465209	0.104012		EcF11_0898	1	0.317311	2.6386
EcF11_0899	20	0.259835	1.70595		EcF11_0899	9	0.213524	-0.258808
EcF11_0900	69	0.442573	0.174256		EcF11_0900	36	0.658318	-0.0845397
EcF11_0901	254	0.11374	-0.0160486		EcF11_0901	124	0.780884	-0.459898
EcF11_0902	13	0.382352	-0.0925773		EcF11_0902	3	0.285049	3.30705
EcF11_0903	0	0	0		EcF11_0903	0	0	0
EcF11_0904	6	0.345448	-0.246692		EcF11_0904	3	1	-2.3153
EcF11_0905	11	0.135609	-0.736263		EcF11_0905	10	0.581169	-0.410665
EcF11_0906	1	0.317311	1.44964		EcF11_0906	0	0	0
EcF11_0907	33	0.0444173	-0.234602		EcF11_0907	23	0.0108171	-0.591482
EcF11_0908	37	0.626239	0.542447		EcF11_0908	19	0.22733	0.0600491
EcF11_0909	19	0.777118	-0.226441		EcF11_0909	14	0.245494	-0.599165
EcF11_0910	28	0.252813	-0.569463		EcF11_0910	17	0.248864	-0.0758583
EcF11_0911	0	0	0		EcF11_0911	0	0	0
EcF11_0912	0	0	0		EcF11_0912	0	0	0
EcF11_0913	44	0.218082	-0.134037		EcF11_0913	25	0.180812	-1.22314
EcF11_0914	6	0.0277078	-2.14937		EcF11_0914	7	0.176296	-2.40378
EcF11_0915	9	0.51467	-1.11483		EcF11_0915	4	0.465209	-0.148264
EcF11_0916	22	0.832866	0.0736388		EcF11_0916	19	0.717218	0.0796701
EcF11_0917	11	0.373945	-0.278979		EcF11_0917	7	0.398025	0.675947
EcF11_0918	46	0.173782	0.631334		EcF11_0918	17	0.491141	-0.501561
EcF11_0919	20	0.313463	0.648629		EcF11_0919	13	0.600179	1.32396
EcF11_0920	22	0.637818	-0.268257		EcF11_0920	15	0.776425	0.995977
EcF11_0921	4	0.273322	-0.10148		EcF11_0921	0	0	0
EcF11_0922	11	0.929153	0.392485		EcF11_0922	6	0.500184	-0.26744
EcF11_0923	9	0.374259	-0.361335		EcF11_0923	4	1	0.156434
EcF11_0924	21	0.566305	-0.0236968		EcF11_0924	6	0.916512	0.285934
EcF11_0925	30	0.452807	-0.369773		EcF11_0925	16	0.0145966	-2.82962
EcF11_0926	2	0.317311	0.480876		EcF11_0926	2	0.317311	0.682487
EcF11_0927	2	0.179712	-3.78119		EcF11_0927	1	0.317311	-7.9542
EcF11_0928	28	0.138835	-0.202457		EcF11_0928	17	0.407434	-0.0878839
EcF11_0929	0	0	0		EcF11_0929	0	0	0
EcF11_0930	12	0.0341705	-1.02351		EcF11_0930	12	0.059739	1.07256
EcF11_0931	16	0.140146	-0.28579		EcF11_0931	8	0.68583	-1.76301
EcF11_0932	13	0.753152	0.260741		EcF11_0932	10	0.109745	-0.566299
EcF11_0933	1	0	0		EcF11_0933	3	0.108809	1.76022
EcF11_0934	13	0.241121	0.352506		EcF11_0934	6	0.916512	0.301176
EcF11_0935	14	0.637767	-0.299246		EcF11_0935	6	0.248864	-0.00435069
EcF11_0936	22	0.0910789	-0.0482104		EcF11_0936	8	0.398025	-1.55692
EcF11_0937	71	0.00564862	-0.354051		EcF11_0937	46	0.00072322	-1.65317
EcF11_0938	67	0.0102473	-0.895375		EcF11_0938	51	0.00433708	-1.10215
EcF11_0939	15	0.864705	-0.0992689		EcF11_0939	9	0.767097	0.713228
EcF11_0940	32	0.703564	-0.00354997		EcF11_0940	19	0.231059	-0.829167
EcF11_0941	31	0.444709	0.0312541		EcF11_0941	11	1	-1.04251
EcF11_0942	35	0.830776	0.151238		EcF11_0942	27	0.0563645	-0.761565
EcF11_0943	59	0.0615148	-0.560828		EcF11_0943	37	0.323078	-0.138104
EcF11_0944	5	0.500184	0.112995		EcF11_0944	3	0.654721	-1.82546
EcF11_0945	63	0.548875	-0.157489		EcF11_0945	24	0.0163951	-1.14711
EcF11_0946	20	0.717218	0.02386		EcF11_0946	7	0.865772	-1.21486
EcF11_0947	33	0.272464	-0.733993		EcF11_0947	21	0.82276	0.328142
EcF11_0948	11	0.507624	-0.66875		EcF11_0948	10	0.575403	-0.163862
EcF11_0949	8	0.0356919	-0.568048		EcF11_0949	6	0.172955	-1.38205
EcF11_0950	39	0.0810938	-0.474902		EcF11_0950	18	0.445982	-2.54512
EcF11_0951	6	0.753152	-0.210156		EcF11_0951	5	0.0431144	1.87974
EcF11_0952	28	0.2376	0.474436		EcF11_0952	17	0.717381	-1.0295
EcF11_0953	16	0.437967	0.15614		EcF11_0953	5	1	-0.655618
EcF11_0954	14	0.198123	-0.00462782		EcF11_0954	8	0.0425225	-2.12941
EcF11_0955	14	0.124043	-0.846108		EcF11_0955	6	0.753152	-1.95411
EcF11_0956	13	0.345448	0.0263216		EcF11_0956	8	0.61209	0.23503
EcF11_0957	10	0.0468533	-0.99727		EcF11_0957	4	0.0678892	-3.19011
EcF11_0958	3	0.108809	-1.80375		EcF11_0958	0	0	0
EcF11_0959	6	0.345231	-0.152614		EcF11_0959	3	0.179712	-5.25418
EcF11_0960	37	0.886038	-0.0377898		EcF11_0960	17	0.619154	-0.475034
EcF11_0961	3	0.285049	0.797677		EcF11_0961	4	0.465209	0.360276
EcF11_0962	18	0.83131	0.17158		EcF11_0962	14	0.182338	-0.733086
EcF11_0963	31	0.221022	0.430406		EcF11_0963	15	0.362686	0.75106
EcF11_0964	36	0.186939	-0.48035		EcF11_0964	25	0.696425	-0.8382
EcF11_0965	28	0.425451	0.271023		EcF11_0965	13	0.878411	-0.173234
EcF11_0966	3	0.108809	1.30792		EcF11_0966	2	0.654721	-0.363884
EcF11_0967	28	0.857934	0.0726889		EcF11_0967	21	0.822293	0.0663213
EcF11_0968	23	0.026399	-0.583148		EcF11_0968	17	0.0312493	1.29125
EcF11_0969	2	0.179712	-2.29167		EcF11_0969	1	0.317311	-1
EcF11_0970	14	0.924978	-0.396658		EcF11_0970	4	0.465209	-1.20006
EcF11_0971	8	0.207578	0.830835		EcF11_0971	7	0.735317	0.425199
EcF11_0972	21	0.0303651	-0.887321		EcF11_0972	10	0.374259	-0.274058
EcF11_0973	17	0.162673	-0.308154		EcF11_0973	11	0.929153	0.0815559
EcF11_0974	15	0.733271	0.303539		EcF11_0974	10	0.0284018	0.799729
EcF11_0975	16	0.600179	-0.351014		EcF11_0975	6	0.68583	-0.729868
EcF11_0976	14	0.937473	0.100299		EcF11_0976	11	0.858863	-0.227184
EcF11_0977	12	0.798859	0.0827958		EcF11_0977	8	1	0.0296622
EcF11_0978	10	0.678402	0.115605		EcF11_0978	5	0.476422	-1.05782
EcF11_0979	15	0.0479897	-2.38923		EcF11_0979	5	0.465209	-2.89807
EcF11_0980	28	0.374495	-0.0665905		EcF11_0980	18	0.0526243	-0.463885
EcF11_0981	26	0.258388	-0.414675		EcF11_0981	15	0.683239	0.120895
EcF11_0982	31	0.875424	-0.378635		EcF11_0982	16	0.069144	-1.78639
EcF11_0983	23	0.00550639	-1.98607		EcF11_0983	18	0.00485323	-3.17156
EcF11_0984	16	0.408044	-0.035977		EcF11_0984	9	0.779435	0.355106
EcF11_0985	12	0.272095	-0.561363		EcF11_0985	6	0.172955	-0.515561
EcF11_0986	19	0.37598	-0.160667		EcF11_0986	10	0.0468533	1.15592
EcF11_0987	7	1	0.722309		EcF11_0987	4	0.59298	-1.51911
EcF11_0988	10	0.284503	0.266066		EcF11_0988	7	0.345448	-1.13426
EcF11_0989	12	0.858955	0.313547		EcF11_0989	9	0.12819	0.966006
EcF11_0990	11	0.0926007	-0.481013		EcF11_0990	4	0.144127	0.429083
EcF11_0991	15	0.0640393	-0.398335		EcF11_0991	11	0.0166049	-1.16396
EcF11_0992	18	0.102434	0.126953		EcF11_0992	9	0.138641	-1.09191
EcF11_0993	21	0.00544132	-1.13232		EcF11_0993	15	0.0995397	-0.373362
EcF11_0994	32	0.517835	-0.394433		EcF11_0994	21	0.777118	-0.977297
EcF11_0995	33	0.132598	-0.252551		EcF11_0995	19	0.0363855	-1.7527
EcF11_0996	33	0.909931	-0.168043		EcF11_0996	17	0.958761	-0.0641758
EcF11_0997	36	0.432283	-0.446113		EcF11_0997	18	0.0216817	-1.88048
EcF11_0998	23	0.114484	-0.698275		EcF11_0998	13	0.248864	-0.784212
EcF11_0999	51	0.877465	0.320664		EcF11_0999	27	0.0619363	0.726995
EcF11_1000	33	0.0114617	-1.11749		EcF11_1000	22	0.497915	-0.431105
EcF11_1001	10	0.575062	0.761904		EcF11_1001	8	0.674424	-0.0430049
EcF11_1002	15	0.255989	-0.80526		EcF11_1002	11	0.646462	-0.638067
EcF11_1003	36	0.566462	0.165982		EcF11_1003	22	0.354825	-0.895677
EcF11_1004	6	0.115851	1.37613		EcF11_1004	3	0.285049	-1.40739
EcF11_1005	12	0.58292	0.522288		EcF11_1005	7	0.865772	-0.292663
EcF11_1006	27	0.0961989	-0.442009		EcF11_1006	16	0.351979	0.853852
EcF11_1007	33	0.0726381	0.679461		EcF11_1007	14	0.248864	0.350767
EcF11_1008	13	0.600179	-1.11275		EcF11_1008	8	0.888638	-0.177076
EcF11_1009	23	0.807758	-0.397532		EcF11_1009	19	0.878851	-1.37607
EcF11_1010	50	0.135677	0.416196		EcF11_1010	31	0.974125	-0.279607
EcF11_1011	11	0.959354	-0.344767		EcF11_1011	7	0.310494	-0.558422
EcF11_1012	29	0.455667	0.071536		EcF11_1012	17	0.362686	0.370996
EcF11_1013	0	0	0		EcF11_1013	0	0	0
EcF11_1014	48	0.402557	0.460833		EcF11_1014	25	0.0147811	0.816646
EcF11_1015	31	0.0271866	-0.870108		EcF11_1015	18	0.0641854	-1.93728
EcF11_1016	5	0.345231	0.0265199		EcF11_1016	2	0.654721	-1.9122
EcF11_1017	22	0.972124	0.0641178		EcF11_1017	10	0.202622	-0.994441
EcF11_1018	90	0.143333	0.209752		EcF11_1018	51	0.403713	-0.201228
EcF11_1019	26	0.00664189	-0.628043		EcF11_1019	14	0.0185667	-1.01149
EcF11_1020	33	0.182675	-0.0240245		EcF11_1020	22	0.548097	-0.241929
EcF11_1021	3	0.59298	0.238089		EcF11_1021	3	0.108809	1.55435
EcF11_1022	56	0.973265	-0.0841801		EcF11_1022	38	0.417017	-0.0171615
EcF11_1023	16	0.534925	-0.261702		EcF11_1023	16	0.0640393	-1.05785
EcF11_1024	20	0.851925	0.367524		EcF11_1024	12	0.694887	0.387105
EcF11_1025	9	0.0250618	-1.37975		EcF11_1025	4	0.144127	-2.9295
EcF11_1026	11	0.15486	-0.610823		EcF11_1026	1	0.317311	-2.31001
EcF11_1027	40	0.128231	-0.0270676		EcF11_1027	24	0.287092	-0.976046
EcF11_1028	60	0.0391937	0.869245		EcF11_1028	37	0.0804957	0.312551
EcF11_1029	101	0.00255298	0.354489		EcF11_1029	50	0.829894	-0.362622
EcF11_1030	34	0.166127	-0.707767		EcF11_1030	22	0.807624	-0.927627
EcF11_1031	45	0.761566	0.280159		EcF11_1031	16	0.0979893	-0.68051
EcF11_1032	23	0.128323	-0.537374		EcF11_1032	4	0.465209	-2.60028
EcF11_1033	12	0.813945	0.462906		EcF11_1033	6	0.172955	-0.178456
EcF11_1034	7	1	-0.752804		EcF11_1034	5	0.68583	-1.78437
EcF11_1035	40	0.000176749	-0.969279		EcF11_1035	26	0.0191367	-1.32468
EcF11_1036	13	0.272095	0.252457		EcF11_1036	7	0.176296	-1.06737
EcF11_1037	28	0.208681	-0.262028		EcF11_1037	14	0.307821	-1.03497
EcF11_1038	5	0.138011	1.30035		EcF11_1038	4	0.715001	-0.404233
EcF11_1039	29	0.0893647	-0.411505		EcF11_1039	12	0.432768	-0.350915
EcF11_1040	0	0	0		EcF11_1040	0	0	0
EcF11_1041	1	0.317311	2.36489		EcF11_1041	1	0	0
EcF11_1042	4	0.59298	-0.692882		EcF11_1042	0	0	0
EcF11_1043	19	0.371974	0.0464808		EcF11_1043	15	0.753684	0.231836
EcF11_1044	18	0.795987	0.121142		EcF11_1044	11	0.656642	0.52221
EcF11_1045	18	0.647471	0.0356508		EcF11_1045	5	0.273322	-0.415763
EcF11_1046	41	0.706652	-0.0152155		EcF11_1046	18	0.355959	-1.27406
EcF11_1047	12	0.182314	0.295918		EcF11_1047	9	0.639994	0.138265
EcF11_1048	8	0.674424	-0.145019		EcF11_1048	3	0.108809	2.24805
EcF11_1049	26	0.303659	0.199298		EcF11_1049	14	0.600179	-0.123003
EcF11_1050	28	0.949372	0.184848		EcF11_1050	16	0.301054	-1.17897
EcF11_1051	25	0.82126	-0.262093		EcF11_1051	15	0.806766	-0.35867
EcF11_1052	29	0.00167537	-0.874241		EcF11_1052	22	0.174595	-1.05223
EcF11_1053	23	0.523009	-0.0589189		EcF11_1053	11	0.286003	-0.420134
EcF11_1054	18	0.0394744	-1.01163		EcF11_1054	10	0.085831	-2.74413
EcF11_1055	26	0.584056	-0.404431		EcF11_1055	11	0.173071	-0.124732
EcF11_1056	14	0.509797	0.649539		EcF11_1056	6	0.0277078	1.34873
EcF11_1057	16	0.408044	0.329863		EcF11_1057	11	0.130665	-1.7999
EcF11_1058	16	0.690945	-0.326875		EcF11_1058	11	0.721277	-2.20632
EcF11_1059	6	0.0747355	-0.619932		EcF11_1059	5	0.0431144	-1.38754
EcF11_1060	16	0.426528	0.0501083		EcF11_1060	7	0.865772	-1.47451
EcF11_1061	10	0.0744618	-0.680457		EcF11_1061	6	0.0277078	-2.13651
EcF11_1062	16	0.64166	-0.27978		EcF11_1062	7	0.172955	0.652128
EcF11_1063	52	0.327181	-0.0957115		EcF11_1063	36	0.00219203	-1.02863
EcF11_1064	16	0.408044	-0.179526		EcF11_1064	7	0.0425225	-1.66636
EcF11_1065	4	0.465209	-0.470584		EcF11_1065	4	1	-1.21351
EcF11_1066	7	0.61209	-0.675857		EcF11_1066	7	0.498962	0.124135
EcF11_1067	25	0.238971	-0.0393208		EcF11_1067	15	0.777565	-0.404867
EcF11_1068	40	0.60882	-0.394256		EcF11_1068	24	0.0768372	-1.19632
EcF11_1069	98	0.127546	-0.496764		EcF11_1069	69	0.598182	-0.191084
EcF11_1070	90	0.441607	0.0844		EcF11_1070	48	0.0847381	-0.283073
EcF11_1071	5	0.500184	0.276373		EcF11_1071	4	0.0678892	1.0653
EcF11_1072	14	0.277789	0.103884		EcF11_1072	6	0.500184	-0.254722
EcF11_1073	69	0.709348	-0.131978		EcF11_1073	40	0.0268462	-0.532176
EcF11_1074	24	0.055347	1.09522		EcF11_1074	10	0.33288	-0.265934
EcF11_1075	38	0.637414	0.159571		EcF11_1075	16	0.609235	0.187755
EcF11_1076	2	0.654721	0.5349		EcF11_1076	1	0.317311	-0.197687
EcF11_1077	15	0.0313765	-1.38536		EcF11_1077	8	0.498962	-0.845173
EcF11_1078	4	0.285049	0.648621		EcF11_1078	4	0.273322	2.18424
EcF11_1079	28	0.254882	-0.601614		EcF11_1079	10	0.798859	0.530858
EcF11_1080	39	0.777334	0.295381		EcF11_1080	20	0.468845	-0.00625342
EcF11_1081	7	0.0463995	0.730325		EcF11_1081	5	0.892738	0.279584
EcF11_1082	21	0.314389	0.311882		EcF11_1082	12	0.480177	0.36868
EcF11_1083	21	0.629162	0.721005		EcF11_1083	13	0.00764908	-1.40113
EcF11_1084	20	0.0329382	0.60129		EcF11_1084	13	0.209427	1.46722
EcF11_1085	34	0.72238	-0.193259		EcF11_1085	22	0.116888	-0.936453
EcF11_1086	20	0.74395	-0.279118		EcF11_1086	15	0.22133	-0.134704
EcF11_1087	21	0.273575	0.566733		EcF11_1087	13	0.0868601	-0.755237
EcF11_1088	52	0.203852	0.0892775		EcF11_1088	36	0.338535	-0.0996355
EcF11_1089	9	0.767097	0.865722		EcF11_1089	2	0.179712	-2.23153
EcF11_1090	1	0.317311	8.87973		EcF11_1090	1	0.317311	8.88547
EcF11_1091	34	0.277643	0.338906		EcF11_1091	20	0.0340724	0.44526
EcF11_1092	27	0.252249	0.190239		EcF11_1092	20	0.617689	-0.576933
EcF11_1093	4	0.0678892	2.7973		EcF11_1093	3	0.59298	-0.473017
EcF11_1094	8	0.735317	0.107502		EcF11_1094	6	0.040758	2.01165
EcF11_1095	8	0.262618	-0.0994114		EcF11_1095	4	0.273322	-3.80694
EcF11_1096	26	0.888906	0.0752933		EcF11_1096	21	0.214537	-0.706397
EcF11_1097	25	0.0926305	-0.314581		EcF11_1097	14	0.0546239	-1.25229
EcF11_1098	32	0.968736	-0.051664		EcF11_1098	23	0.0593317	0.837766
EcF11_1099	10	0.015156	-1.27061		EcF11_1099	6	0.0747355	-1.24182
EcF11_1100	17	0.619154	0.152263		EcF11_1100	10	0.123485	0.109326
EcF11_1101	26	0.0657322	0.408761		EcF11_1101	14	0.649644	-0.732295
EcF11_1102	25	0.0899267	0.335619		EcF11_1102	11	0.929153	-0.282369
EcF11_1103	5	0.500184	-1.37331		EcF11_1103	2	0.179712	-3.11818
EcF11_1104	24	0.567709	0.0869059		EcF11_1104	11	0.213223	-1.14504
EcF11_1105	37	0.0366672	-0.32569		EcF11_1105	22	0.291364	-1.05813
EcF11_1106	9	0.678402	0.37373		EcF11_1106	6	0.753152	-0.172302
EcF11_1107	25	0.210872	-0.6965		EcF11_1107	14	0.470338	-0.952653
EcF11_1108	38	0.540067	0.211311		EcF11_1108	17	0.717982	0.649466
EcF11_1109	25	0.190927	0.39143		EcF11_1109	16	0.0199709	0.77226
EcF11_1110	37	0.455202	0.365865		EcF11_1110	18	0.0278571	-0.417827
EcF11_1111	36	0.817468	0.321703		EcF11_1111	16	0.0608927	-1.21054
EcF11_1112	5	1	-0.348891		EcF11_1112	5	0.179712	0.551927
EcF11_1113	0	0	0		EcF11_1113	1	0.317311	3.30245
EcF11_1114	23	0.563342	0.271604		EcF11_1114	11	0.0328542	-2.62402
EcF11_1115	69	0.103003	0.568625		EcF11_1115	30	0.616391	0.348846
EcF11_1116	2	0.317311	0.683612		EcF11_1116	0	0	0
EcF11_1117	43	0.303978	-0.305608		EcF11_1117	20	0.546088	-0.507302
EcF11_1118	30	0.089617	-1.10712		EcF11_1118	20	0.212211	-1.36272
EcF11_1119	39	0.0594791	0.410861		EcF11_1119	23	0.121043	0.290088
EcF11_1120	10	0.114128	-0.930271		EcF11_1120	7	0.0179605	1.08362
EcF11_1121	22	0.0918447	0.81515		EcF11_1121	13	0.600179	0.490601
EcF11_1122	34	0.011591	-1.14184		EcF11_1122	18	0.00877463	-1.66892
EcF11_1123	1	0.317311	-1.48172		EcF11_1123	2	0.654721	-0.769128
EcF11_1124	15	1	0.19433		EcF11_1124	15	0.460302	-0.370165
EcF11_1125	16	0.917632	0.261662		EcF11_1125	11	0.722108	-1.31405
EcF11_1126	47	0.0720239	-0.0857873		EcF11_1126	27	0.186376	-0.916497
EcF11_1127	23	0.276772	-0.718916		EcF11_1127	20	0.00621026	1.10406
EcF11_1128	16	0.196108	-0.267191		EcF11_1128	11	0.15486	1.36056
EcF11_1129	43	0.279445	-0.599289		EcF11_1129	36	0.0884875	0.264925
EcF11_1130	31	0.393334	0.333814		EcF11_1130	19	0.184181	0.389954
EcF11_1131	20	0.525653	-0.0889304		EcF11_1131	8	0.498962	-1.18092
EcF11_1132	2	0.654721	0.0143293		EcF11_1132	2	0.179712	0.537987
EcF11_1133	8	0.0356919	-1.76179		EcF11_1133	5	0.68583	0.354913
EcF11_1134	35	0.925085	0.272371		EcF11_1134	23	0.48517	-0.670779
EcF11_1135	22	0.00608163	-1.48279		EcF11_1135	16	0.32587	-2.79422
EcF11_1136	39	0.933872	0.362377		EcF11_1136	25	0.339155	0.26859
EcF11_1137	15	0.172848	1.04292		EcF11_1137	5	0.500184	0.302418
EcF11_1138	14	0.0868601	-1.16969		EcF11_1138	5	0.138011	-1.63646
EcF11_1139	11	0.656642	0.180442		EcF11_1139	4	0.465209	-0.985177
EcF11_1140	45	0.818539	-0.211534		EcF11_1140	18	0.381163	-0.688907
EcF11_1141	53	0.00806855	0.519235		EcF11_1141	38	0.0497413	0.437238
EcF11_1142	40	0.840214	0.19524		EcF11_1142	17	0.83131	0.150395
EcF11_1143	25	0.0396725	-0.459359		EcF11_1143	14	0.315084	-0.711584
EcF11_1144	43	0.861286	-0.25349		EcF11_1144	16	0.864705	-0.744852
EcF11_1145	10	0.0926007	-0.697182		EcF11_1145	6	0.0747355	-2.0767
EcF11_1146	35	0.132152	-0.0162359		EcF11_1146	14	0.432626	-0.680691
EcF11_1147	5	0.224916	-0.51821		EcF11_1147	6	0.248864	0.959946
EcF11_1148	43	0.22127	0.212585		EcF11_1148	19	0.00314699	1.0001
EcF11_1149	3	0.108809	-0.943378		EcF11_1149	2	0.179712	-1.24146
EcF11_1150	23	0.0400438	1.58882		EcF11_1150	12	0.858955	0.429019
EcF11_1151	2	0.654721	1.1175		EcF11_1151	1	0.317311	-0.620466
EcF11_1152	3	0.59298	-0.94581		EcF11_1152	2	0.179712	1.12611
EcF11_1153	41	0.0595752	-0.597191		EcF11_1153	24	0.330415	-0.898048
EcF11_1154	0	0	0		EcF11_1154	0	0	0
EcF11_1155	2	0.179712	0.548972		EcF11_1155	1	0.317311	-3.51757
EcF11_1156	5	0.68583	-0.259858		EcF11_1156	3	0.108809	-2.136
EcF11_1157	2	0.179712	1.10691		EcF11_1157	2	0.654721	-1.47874
EcF11_1158	5	0.0431144	-2.91278		EcF11_1158	1	0.317311	-4
EcF11_1159	16	0.756369	0.0905135		EcF11_1159	14	0.600179	-0.889879
EcF11_1160	37	0.937388	-0.172907		EcF11_1160	27	0.585027	-0.580808
EcF11_1161	21	0.139622	-0.264172		EcF11_1161	11	0.213524	-0.608682
EcF11_1162	61	0.82536	0.0358529		EcF11_1162	29	0.509016	-1.0881
EcF11_1163	22	0.793839	0.177247		EcF11_1163	4	0.273322	-3.83294
EcF11_1164	4	0.715001	0.60968		EcF11_1164	1	0.317311	-3.16241
EcF11_1165	25	0.989266	0.0357798		EcF11_1165	16	0.82028	0.168577
EcF11_1166	9	0.888638	0.0110321		EcF11_1166	2	0.179712	-0.820941
EcF11_1167	21	0.394457	-0.431583		EcF11_1167	5	0.138011	-2.14799
EcF11_1168	15	0.82028	-0.169996		EcF11_1168	8	0.161429	-2.25355
EcF11_1169	16	0.030908	-1.113		EcF11_1169	8	0.674424	0.320767
EcF11_1170	18	0.0222312	-0.731708		EcF11_1170	14	0.0277078	0.527381
EcF11_1171	21	0.881293	0.610209		EcF11_1171	12	0.533695	-0.485009
EcF11_1172	62	0.623696	0.0660569		EcF11_1172	38	0.670212	-0.255761
EcF11_1173	0	0	0		EcF11_1173	4	0.108809	5.72175
EcF11_1174	8	0.326989	-0.356147		EcF11_1174	1	0.317311	-2.19461
EcF11_1175	2	0	-1.02676		EcF11_1175	0	0	0
EcF11_1176	7	0.0909689	-2.9352		EcF11_1176	7	0.172955	-0.833302
EcF11_1177	39	0.616844	0.250234		EcF11_1177	17	0.308788	-1.65466
EcF11_1178	62	0.961117	-0.0742687		EcF11_1178	32	0.103841	-1.3199
EcF11_1179	18	0.170114	0.695972		EcF11_1179	7	0.236724	0.673369
EcF11_1180	35	0.578459	0.342832		EcF11_1180	15	0.0131504	-2.66943
EcF11_1181	46	0.333596	0.0332689		EcF11_1181	23	0.41153	0.21991
EcF11_1182	28	0.264508	-0.584019		EcF11_1182	20	0.658009	-1.08988
EcF11_1184	77	0.271873	0.0353217		EcF11_1184	44	0.112422	0.538336
EcF11_1185	18	0.0475306	-0.565721		EcF11_1185	8	0.888638	0.581243
EcF11_1186	71	0.329541	0.274061		EcF11_1186	42	0.0625273	-0.709114
EcF11_1187	73	0.157182	0.117165		EcF11_1187	34	0.189087	-0.737103
EcF11_1188	45	0.277776	-0.251851		EcF11_1188	26	0.423711	-0.339565
EcF11_1189	23	0.0108171	0.665123		EcF11_1189	15	0.0303273	1.20283
EcF11_1190	10	0.0744618	-0.403165		EcF11_1190	3	0.108809	-1.99349
EcF11_1191	41	0.0726963	-0.3393		EcF11_1191	25	0.106964	-0.697759
EcF11_1192	29	0.442711	0.254895		EcF11_1192	17	0.593618	-1.0924
EcF11_1193	21	0.169775	-0.703495		EcF11_1193	18	0.58618	0.257003
EcF11_1194	49	0.100788	-0.362719		EcF11_1194	27	0.453712	-0.825142
EcF11_1195	132	1.57704e-05	-0.509999		EcF11_1195	89	0.0658385	-0.307476
EcF11_1196	24	0.927298	-0.324477		EcF11_1196	18	0.209616	0.251791
EcF11_1197	59	2.65744e-05	-0.702084		EcF11_1197	36	0.0134945	-2.02987
EcF11_1198	40	0.320512	0.103492		EcF11_1198	28	0.630872	-0.680376
EcF11_1199	8	0.0909689	-0.483414		EcF11_1199	5	0.224916	1.0154
EcF11_1200	112	0.899469	0.0649882		EcF11_1200	57	0.0233472	-0.977771
EcF11_1201	1	0.317311	-1.86946		EcF11_1201	1	0.317311	-2.12632
EcF11_1202	33	0.0290404	-0.360121		EcF11_1202	22	0.0486248	-1.19311
EcF11_1203	18	0.905794	0.235593		EcF11_1203	7	0.248864	-2.90802
EcF11_1204	4	0.715001	-0.837714		EcF11_1204	3	0.108809	-1.95225
EcF11_1205	11	0.575062	-0.404984		EcF11_1205	6	0.463071	-0.443755
EcF11_1206	47	0.104665	-0.0170109		EcF11_1206	26	0.886403	-0.495629
EcF11_1207	44	0.469011	0.238464		EcF11_1207	24	0.661179	-0.224193
EcF11_1208	35	0.10392	-0.0407125		EcF11_1208	30	0.95899	-0.431478
EcF11_1209	40	0.722361	0.0717318		EcF11_1209	26	0.458645	0.260147
EcF11_1210	23	0.180812	0.179781		EcF11_1210	13	0.196051	0.964231
EcF11_1211	1	0.317311	2.34247		EcF11_1211	1	0.317311	2.51476
EcF11_1212	34	0.00752133	-0.65504		EcF11_1212	28	0.545827	0.206415
EcF11_1213	2	0.654721	-1.06767		EcF11_1213	4	0.715001	0.170578
EcF11_1214	25	0.427339	-0.643153		EcF11_1214	13	0.813945	-0.633693
EcF11_1215	36	0.2132	-0.175143		EcF11_1215	19	0.125435	-0.482293
EcF11_1216	22	0.794337	0.201063		EcF11_1216	13	0.247746	-1.02972
EcF11_1217	26	0.122865	-0.780239		EcF11_1217	17	0.155635	-1.36274
EcF11_1218	19	0.407434	0.264068		EcF11_1218	6	0.753152	-1.40219
EcF11_1219	18	0.878851	0.206449		EcF11_1219	6	0.463071	-2.61691
EcF11_1220	9	0.441268	0.437051		EcF11_1220	5	0.138011	-4.27441
EcF11_1221	14	0.138265	-0.486355		EcF11_1221	7	0.916512	0.361648
EcF11_1222	33	0.166444	-0.215528		EcF11_1222	23	0.784289	-0.249239
EcF11_1223	21	0.930756	0.837582		EcF11_1223	13	0.649644	0.465775
EcF11_1224	51	0.0741739	-0.247396		EcF11_1224	26	0.022988	-0.977739
EcF11_1225	20	0.00418387	-1.02143		EcF11_1225	14	0.480177	-0.657435
EcF11_1226	67	0.0862681	-0.443231		EcF11_1226	35	0.00825614	-1.52882
EcF11_1227	9	0.0506124	-1.50236		EcF11_1227	5	0.345231	0.374519
EcF11_1228	13	0.132957	1.76499		EcF11_1228	8	0.310494	0.35013
EcF11_1229	11	0.130665	-0.692539		EcF11_1229	3	0.285049	-2.78852
EcF11_1230	40	0.798426	-0.0317417		EcF11_1230	20	0.468845	-0.493498
EcF11_1231	31	0.0360086	-0.135609		EcF11_1231	17	0.0113224	-3.0875
EcF11_1232	29	0.837617	-0.0925309		EcF11_1232	14	0.362686	-0.105569
EcF11_1233	18	0.0494685	0.848575		EcF11_1233	8	0.61209	0.0726256
EcF11_1234	33	0.865211	0.242274		EcF11_1234	19	0.556579	-0.652261
EcF11_1235	34	0.635858	0.260022		EcF11_1235	15	0.124043	-2.22345
EcF11_1236	11	0.286003	0.703779		EcF11_1236	4	1	-0.215768
EcF11_1237	15	0.0267566	-1.25189		EcF11_1237	13	0.0392433	1.00368
EcF11_1238	21	0.0929631	0.841417		EcF11_1238	5	0.892738	-1.12261
EcF11_1239	14	0.245494	-0.437793		EcF11_1239	10	0.0284169	-2.53396
EcF11_1240	7	0.61209	-1.87421		EcF11_1240	5	0.345231	-3.22709
EcF11_1241	46	0.295122	0.0108667		EcF11_1241	22	0.295878	-0.807936
EcF11_1242	41	0.00898764	-0.238559		EcF11_1242	26	0.18875	-0.70918
EcF11_1243	52	0.929843	0.0979924		EcF11_1243	21	0.566305	-0.124886
EcF11_1244	2	0.179712	-1.38504		EcF11_1244	2	0.179712	2.00025
EcF11_1245	16	0.0261836	-0.814154		EcF11_1245	4	0.465209	-1.52936
EcF11_1246	18	0.777118	0.0839144		EcF11_1246	11	0.0618838	-1.66722
EcF11_1247	14	0.826091	0.633115		EcF11_1247	7	0.916512	-0.118337
EcF11_1248	48	0.295484	0.432306		EcF11_1248	34	0.53044	0.1788
EcF11_1249	34	0.911515	0.412305		EcF11_1249	13	0.753152	-0.252106
EcF11_1250	13	0.0868601	0.706206		EcF11_1250	5	0.715001	-1.10483
EcF11_1251	47	0.647566	-0.105763		EcF11_1251	14	0.196051	-0.610117
EcF11_1252	23	0.543016	0.050239		EcF11_1252	4	0.108809	-3.79889
EcF11_1253	6	0.248864	-0.712952		EcF11_1253	7	0.172955	-0.675897
EcF11_1254	1	0.317311	0.668491		EcF11_1254	0	0	0
EcF11_1255	32	4.98168e-05	-2.94924		EcF11_1255	22	6.08454e-05	-3.35203
EcF11_1256	26	0.00294699	-0.998391		EcF11_1256	18	0.722563	0.06048
EcF11_1257	17	0.868406	0.130836		EcF11_1257	11	0.386271	0.193995
EcF11_1258	46	0.932874	-0.0387953		EcF11_1258	19	0.481746	-0.0238437
EcF11_1259	19	0.00427403	1.30559		EcF11_1259	16	0.437967	0.311918
EcF11_1260	20	0.573169	0.64358		EcF11_1260	12	0.239317	-0.703941
EcF11_1261	13	0.0868601	-0.925285		EcF11_1261	7	0.865772	-0.00473023
EcF11_1262	0	0	0		EcF11_1262	0	0	0
EcF11_1263	20	0.7475	-0.134572		EcF11_1263	15	0.22133	-1.8019
EcF11_1264	46	0.0140444	-0.376183		EcF11_1264	28	0.41153	-1.08127
EcF11_1265	62	0.118228	-0.256894		EcF11_1265	32	0.0042239	-0.899459
EcF11_1266	9	0.767097	0.681352		EcF11_1266	4	0.108809	-0.424835
EcF11_1267	25	0.176704	-0.0395404		EcF11_1267	10	0.578137	-0.00162842
EcF11_1268	25	0.931694	0.41604		EcF11_1268	12	0.213223	-0.712203
EcF11_1269	16	0.32587	0.169671		EcF11_1269	10	0.444587	-0.497686
EcF11_1270	12	0.530285	0.390912		EcF11_1270	8	1	-0.429505
EcF11_1271	37	0.166434	-0.319313		EcF11_1271	18	0.556579	-0.332507
EcF11_1272	17	0.148792	0.598522		EcF11_1272	12	0.307821	0.0549542
EcF11_1273	19	0.522781	-0.297279		EcF11_1273	10	1	-0.704796
EcF11_1274	21	0.433048	-0.624637		EcF11_1274	8	0.398025	0.503829
EcF11_1275	31	0.327171	0.354405		EcF11_1275	17	0.0552134	-2.50363
EcF11_1276	12	0.530285	-0.0392715		EcF11_1276	12	0.813945	0.334342
EcF11_1277	22	0.736875	0.0271215		EcF11_1277	17	0.394246	-0.537815
EcF11_1278	15	0.570061	-0.157647		EcF11_1278	10	0.066316	-2.65084
EcF11_1279	20	0.420426	-0.0636491		EcF11_1279	8	0.674424	-1.39772
EcF11_1280	9	0.109745	-0.744012		EcF11_1280	3	0.59298	-0.93336
EcF11_1281	26	0.819202	-0.258688		EcF11_1281	13	0.272095	0.543483
EcF11_1282	22	0.024925	-0.663229		EcF11_1282	12	0.937473	-0.512357
EcF11_1283	16	0.756369	-0.296827		EcF11_1283	9	0.109745	-2.38028
EcF11_1284	19	0.0989574	-1.20016		EcF11_1284	5	0.0796158	-5.07625
EcF11_1285	15	0.0110079	1.3625		EcF11_1285	9	1	-0.898674
EcF11_1286	21	0.689368	-0.347989		EcF11_1286	16	0.954708	-0.378784
EcF11_1287	17	0.306624	0.0686326		EcF11_1287	9	1	0.373428
EcF11_1288	0	0	0		EcF11_1288	0	0	0
EcF11_1289	28	0.295327	0.124045		EcF11_1289	20	0.197833	0.594657
EcF11_1290	20	0.58618	0.281869		EcF11_1290	4	0.715001	1.72897
EcF11_1291	16	0.00763041	1.28196		EcF11_1291	9	0.326989	0.386831
EcF11_1292	60	0.0313188	-0.188929		EcF11_1292	37	0.0259096	-1.60745
EcF11_1293	6	0.600179	0.159384		EcF11_1293	4	0.108809	-2.10097
EcF11_1294	13	0.239317	-0.573178		EcF11_1294	9	0.0506124	2.36491
EcF11_1295	14	0.406417	0.269926		EcF11_1295	6	0.68583	0.400757
EcF11_1296	20	0.0157555	-0.83474		EcF11_1296	16	0.501447	0.0231365
EcF11_1297	16	0.426528	0.0613995		EcF11_1297	11	0.593955	-1.53046
EcF11_1298	15	0.495521	0.379397		EcF11_1298	12	0.209427	-0.579821
EcF11_1299	11	0.247746	-0.399587		EcF11_1299	6	0.115851	-1.98236
EcF11_1300	19	0.334138	-0.234124		EcF11_1300	7	0.0629791	1.25441
EcF11_1301	16	0.0787308	-0.622126		EcF11_1301	7	0.498962	-1.04884
EcF11_1302	53	0.0659226	-0.494146		EcF11_1302	31	0.00258848	-1.16975
EcF11_1303	23	0.201451	0.468682		EcF11_1303	13	0.310897	0.208099
EcF11_1304	29	0.0222424	-0.554923		EcF11_1304	18	0.0473351	-0.686876
EcF11_1305	13	0.239317	0.0142442		EcF11_1305	6	0.345231	-1.06177
EcF11_1306	0	0	0		EcF11_1306	1	0.317311	-3.22681
EcF11_1307	25	0.0578362	-0.893437		EcF11_1307	15	0.909561	-0.403169
EcF11_1308	61	0.0372292	-0.39502		EcF11_1308	38	0.257987	-0.365909
EcF11_1309	6	0.138011	-1.33263		EcF11_1309	2	0.179712	-2.00794
EcF11_1310	54	0.263298	0.146108		EcF11_1310	27	0.954431	0.0495241
EcF11_1311	39	0.0145402	-0.81388		EcF11_1311	25	0.129953	-0.37721
EcF11_1312	24	0.457568	0.299819		EcF11_1312	8	0.892738	-0.579056
EcF11_1313	26	0.443172	0.688971		EcF11_1313	14	0.268872	-0.329585
EcF11_1314	25	0.38186	0.831373		EcF11_1314	16	0.569494	0.455271
EcF11_1315	11	0.423596	-0.750353		EcF11_1315	5	0.500184	0.86731
EcF11_1316	30	0.82039	-0.0817957		EcF11_1316	7	0.498962	-0.244361
EcF11_1317	20	0.027621	-0.201411		EcF11_1317	13	0.172955	-1.24908
EcF11_1318	79	0.5713	0.455555		EcF11_1318	48	0.43982	0.321489
EcF11_1319	5	0.892738	-0.224328		EcF11_1319	0	0	0
EcF11_1320	2	0.179712	0.988835		EcF11_1320	1	0.317311	0.343501
EcF11_1321	34	0.00418769	0.693685		EcF11_1321	23	0.0635517	0.553394
EcF11_1322	18	0.794586	0.0104185		EcF11_1322	9	0.260393	0.531343
EcF11_1323	49	0.230133	-0.32086		EcF11_1323	23	0.338196	-0.485746
EcF11_1324	21	0.501591	0.360742		EcF11_1324	13	0.151956	-0.242102
EcF11_1325	77	0.0565738	0.53642		EcF11_1325	52	0.215674	0.290797
EcF11_1326	28	0.264508	0.454985		EcF11_1326	18	0.554034	0.554367
EcF11_1327	25	0.626514	0.0342582		EcF11_1327	9	0.678402	-0.0645809
EcF11_1328	21	0.566305	0.717072		EcF11_1328	12	0.388186	0.0277968
EcF11_1329	40	0.890421	0.305972		EcF11_1329	22	0.0141418	-1.37862
EcF11_1330	18	0.981117	-0.310928		EcF11_1330	11	0.0753682	-1.79966
EcF11_1331	37	0.0558333	-0.0969657		EcF11_1331	22	0.0340724	-1.56183
EcF11_1332	34	0.44678	0.420668		EcF11_1332	20	0.82276	-0.517618
EcF11_1333	33	0.753867	0.201124		EcF11_1333	13	0.861304	-0.492925
EcF11_1334	27	0.00806678	0.472238		EcF11_1334	18	0.0108437	1.06346
EcF11_1335	56	0.720849	0.0733429		EcF11_1335	33	0.135908	0.149419
EcF11_1336	45	0.288241	0.396437		EcF11_1336	25	0.737954	0.157813
EcF11_1337	20	0.935852	-0.492298		EcF11_1337	8	0.735317	-0.214775
EcF11_1338	13	0.248864	0.301746		EcF11_1338	9	0.085831	0.828881
EcF11_1339	14	0.132957	-0.679674		EcF11_1339	8	0.48384	-0.857695
EcF11_1340	34	0.0187926	-0.309336		EcF11_1340	19	0.00621026	-2.2464
EcF11_1341	31	0.968736	0.0328791		EcF11_1341	15	0.432626	-0.789625
EcF11_1342	24	0.377759	0.5061		EcF11_1342	18	0.868406	-0.0143608
EcF11_1343	21	0.113617	0.284952		EcF11_1343	3	0.285049	-1.53287
EcF11_1344	40	0.0506449	-0.383173		EcF11_1344	27	0.54491	-0.566653
EcF11_1345	7	0.498962	0.2826		EcF11_1345	3	0.108809	-2.65002
EcF11_1346	27	0.628111	0.111668		EcF11_1346	15	0.375731	-1.38821
EcF11_1347	57	0.000655672	-0.700828		EcF11_1347	28	0.767208	-0.458365
EcF11_1348	12	0.346522	-0.472943		EcF11_1348	10	0.646462	-0.509239
EcF11_1349	2	0.317311	0.275716		EcF11_1349	1	0.317311	-0.473747
EcF11_1350	19	0.647471	-0.270296		EcF11_1350	12	0.0468533	-2.33819
EcF11_1351	27	0.0609373	-0.614469		EcF11_1351	21	0.169775	-0.678904
EcF11_1352	12	0.58292	0.743846		EcF11_1352	3	0.285049	0.490389
EcF11_1353	9	0.161429	1.05076		EcF11_1353	2	0.654721	-3.74085
EcF11_1354	3	0.285049	0.996138		EcF11_1354	3	0.59298	-0.827361
EcF11_1355	20	0.58618	-0.0749654		EcF11_1355	15	0.211476	0.541914
EcF11_1356	21	0.394457	0.163886		EcF11_1356	11	0.213223	0.194231
EcF11_1357	9	0.779435	2.10854		EcF11_1357	7	0.865772	1.69485
EcF11_1358	40	0.557802	0.0919951		EcF11_1358	21	0.844628	-0.108672
EcF11_1359	7	0.248864	0.507798		EcF11_1359	6	0.0277078	2.5318
EcF11_1360	2	0.179712	0.585153		EcF11_1360	0	0	0
EcF11_1361	4	0.0678892	2.07955		EcF11_1361	2	0.179712	-1.27739
EcF11_1362	11	0.286003	0.303388		EcF11_1362	2	0.179712	-4.33049
EcF11_1363	0	0	0		EcF11_1363	0	0	0
EcF11_1364	8	0.48384	-0.416371		EcF11_1364	3	0.59298	-1.6404
EcF11_1365	8	0.779435	0.670952		EcF11_1365	8	0.326989	-1.58404
EcF11_1366	45	0.197531	0.0694291		EcF11_1366	27	0.599802	-0.445586
EcF11_1367	20	0.0303651	-0.987871		EcF11_1367	13	0.552493	-1.92562
EcF11_1368	38	0.181967	-0.171881		EcF11_1368	28	0.0143434	-1.5784
EcF11_1369	3	0.108809	-1.72292		EcF11_1369	2	0.179712	-0.921866
EcF11_1370	46	0.0197597	-0.318895		EcF11_1370	36	0.154161	-1.19684
EcF11_1371	9	0.441268	-0.64522		EcF11_1371	10	0.213524	1.45198
EcF11_1372	44	0.914368	0.0811446		EcF11_1372	22	0.394773	-0.302089
EcF11_1373	6	0.753152	-1.07875		EcF11_1373	6	0.172955	0.929779
EcF11_1374	101	0.334503	0.0318178		EcF11_1374	56	0.617237	-0.10841
EcF11_1375	22	0.371961	0.108804		EcF11_1375	23	0.75776	0.101022
EcF11_1376	8	0.0356919	1.04289		EcF11_1376	8	0.674424	-0.421256
EcF11_1377	15	0.271948	-0.976743		EcF11_1377	11	0.593712	0.187947
EcF11_1378	52	0.850689	-0.0632664		EcF11_1378	33	0.201408	-0.46697
EcF11_1379	27	0.777543	0.521009		EcF11_1379	16	0.211476	0.0223112
EcF11_1380	48	0.900015	0.215177		EcF11_1380	17	0.0261836	-2.41403
EcF11_1381	14	0.0546239	-0.68211		EcF11_1381	12	0.937473	0.593059
EcF11_1382	29	0.00833253	-1.14614		EcF11_1382	15	0.172955	-0.998235
EcF11_1383	9	0.767097	0.463014		EcF11_1383	3	0.285049	-1.07901
EcF11_1384	20	0.601213	-0.0451814		EcF11_1384	11	0.789675	0.159674
EcF11_1385	13	0.861304	0.30217		EcF11_1385	11	0.789675	-1.43018
EcF11_1386	27	0.387094	-0.424288		EcF11_1386	12	0.875329	0.582521
EcF11_1387	12	0.432768	0.322429		EcF11_1387	4	0.144127	0.501114
EcF11_1388	3	0.285049	-0.530915		EcF11_1388	3	0.285049	0.564049
EcF11_1389	1	0.317311	0.703691		EcF11_1389	0	0	0
EcF11_1390	15	0.00377224	-4.71915		EcF11_1390	11	0.00334562	-8.10878
EcF11_1391	11	0.51467	-0.117528		EcF11_1391	8	0.0431144	-1.19316
EcF11_1392	12	0.753684	-0.270194		EcF11_1392	4	0.273322	-1.24851
EcF11_1393	26	0.391366	0.296364		EcF11_1393	18	0.211476	-0.323198
EcF11_1394	17	0.0692881	-0.658336		EcF11_1394	9	0.593955	0.18298
EcF11_1395	7	0.0909689	0.949324		EcF11_1395	6	0.115851	0.639698
EcF11_1396	24	0.0298988	-2.36647		EcF11_1396	16	0.0228948	-3.83808
EcF11_1397	33	0.0547996	-1.68684		EcF11_1397	23	0.0635517	-2.61849
EcF11_1398	16	0.00759822	-2.96566		EcF11_1398	12	0.116664	-1.65972
EcF11_1399	19	1	0.182573		EcF11_1399	14	0.476907	-0.438173
EcF11_1400	18	0.286827	-1.03376		EcF11_1400	7	0.0279918	-4.50775
EcF11_1401	24	0.145077	-1.35449		EcF11_1401	21	0.169775	-1.79158
EcF11_1402	3	1	0.0616252		EcF11_1402	1	0.317311	-0.907533
EcF11_1403	3	0.59298	-0.134419		EcF11_1403	2	0.179712	2.33261
EcF11_1404	28	0.453712	-0.501824		EcF11_1404	19	0.935852	-0.0394345
EcF11_1405	5	0.500184	0.750822		EcF11_1405	4	0.273322	-2.4493
EcF11_1406	9	0.858955	-0.214386		EcF11_1406	7	1	-1.23072
EcF11_1407	12	0.0498602	-0.783387		EcF11_1407	7	0.172955	-2.15926
EcF11_1408	14	0.124043	-0.846108		EcF11_1408	6	0.753152	-1.95411
EcF11_1409	15	0.426528	0.162717		EcF11_1409	9	0.0250618	-1.94282
EcF11_1410	16	0.64166	0.305829		EcF11_1410	7	0.463071	-0.567991
EcF11_1411	26	0.0119274	-0.649329		EcF11_1411	13	0.463071	-1.04317
EcF11_1412	46	0.487664	0.215428		EcF11_1412	21	0.629162	-1.68055
EcF11_1413	2	0.654721	0.236798		EcF11_1413	1	0.317311	1.94326
EcF11_1414	70	0.0631282	-0.312105		EcF11_1414	48	0.00136023	-1.71437
EcF11_1415	7	0.865772	0.158808		EcF11_1415	6	0.345448	0.740409
EcF11_1416	23	0.0447085	-0.716196		EcF11_1416	17	0.00264735	-2.77935
EcF11_1417	2	0.179712	0.52674		EcF11_1417	3	1	0.462479
EcF11_1418	4	0.715001	-0.299671		EcF11_1418	3	0.108809	-2.74358
EcF11_1419	3	0.285049	0.361072		EcF11_1419	2	0.654721	0.833601
EcF11_1420	12	0.00764908	1.46033		EcF11_1420	9	0.123485	0.105611
EcF11_1421	15	0.334277	-0.365079		EcF11_1421	8	0.400814	0.0358085
EcF11_1422	5	0.500184	-0.406646		EcF11_1422	3	1	-1.40448
EcF11_1423	6	0.115851	1.2789		EcF11_1423	0	0	0
EcF11_1424	13	0.284503	0.40603		EcF11_1424	10	0.284503	-0.256166
EcF11_1425	9	0.0279918	-0.370048		EcF11_1425	6	0.0678892	-3.17974
EcF11_1426	1	0.317311	0.896642		EcF11_1426	1	0.317311	-1
EcF11_1427	16	0.14766	-0.197708		EcF11_1427	13	0.310897	-0.717389
EcF11_1428	76	0.0129504	-0.283424		EcF11_1428	50	0.000845913	-1.48926
EcF11_1429	69	0.01459	-0.747093		EcF11_1429	54	0.00150501	-1.14317
EcF11_1430	10	0.593955	0.860879		EcF11_1430	7	0.61209	-0.106044
EcF11_1431	4	1	0.30121		EcF11_1431	4	0.144127	2.44773
EcF11_1432	10	0.284503	0.758594		EcF11_1432	7	0.0425225	-1.72963
EcF11_1433	3	0.285049	1.82066		EcF11_1433	0	0	0
EcF11_1434	1	0.317311	-1.3748		EcF11_1434	2	0.317311	-1.20826
EcF11_1435	5	0.0796158	-0.703709		EcF11_1435	2	0.179712	-9.00413
EcF11_1436	4	0.0678892	-1.20638		EcF11_1436	1	0.317311	1.02864
EcF11_1437	18	0.0707093	-1.01074		EcF11_1437	12	0.480177	0.23343
EcF11_1438	12	0.753684	-0.020142		EcF11_1438	5	0.500184	-1.22422
EcF11_1439	42	0.75088	0.130403		EcF11_1439	32	0.468408	0.515958
EcF11_1440	28	0.425451	-0.280136		EcF11_1440	13	0.530285	0.269609
EcF11_1441	2	0.179712	0.874683		EcF11_1441	2	0.179712	-4.65303
EcF11_1442	44	0.263338	-0.530654		EcF11_1442	25	0.761014	-0.76251
EcF11_1443	42	0.56328	-0.338204		EcF11_1443	28	0.39661	-0.753359
EcF11_1444	50	0.52091	-0.0412146		EcF11_1444	34	0.349816	0.25952
EcF11_1445	33	0.549458	0.0929918		EcF11_1445	26	0.492893	-0.0702671
EcF11_1446	14	0.055533	-0.826823		EcF11_1446	16	0.958761	0.25852
EcF11_1447	10	0.114128	-0.151618		EcF11_1447	10	0.507624	0.380247
EcF11_1448	15	0.570061	-0.113026		EcF11_1448	3	1	-0.787786
EcF11_1449	9	0.593955	-0.206738		EcF11_1449	7	0.172955	0.343368
EcF11_1450	55	0.377481	0.164877		EcF11_1450	30	0.484899	-0.809746
EcF11_1451	26	0.345754	-0.589681		EcF11_1451	21	0.375445	0.039024
EcF11_1452	17	0.492459	0.101204		EcF11_1452	9	0.441268	-1.07778
EcF11_1453	7	0.236724	-0.413009		EcF11_1453	5	0.224916	-4.29215
EcF11_1454	15	0.733271	-0.0459783		EcF11_1454	7	0.236724	-2.54974
EcF11_1455	14	0.055533	0.410301		EcF11_1455	10	0.0218243	0.955763
EcF11_1456	14	0.220899	-0.283168		EcF11_1456	3	0.179712	-3.11007
EcF11_1457	0	0	0		EcF11_1457	0	0	0
EcF11_1458	21	0.519657	-0.649288		EcF11_1458	12	0.209427	-0.359065
EcF11_1459	60	0.263406	-0.275642		EcF11_1459	29	0.314666	-0.842829
EcF11_1460	33	0.201712	0.239133		EcF11_1460	17	0.0437329	-1.22957
EcF11_1461	28	0.866446	0.0567767		EcF11_1461	11	0.247746	-0.445164
EcF11_1462	4	1	-0.0914131		EcF11_1462	1	0.317311	0.327585
EcF11_1463	30	0.108634	0.0653819		EcF11_1463	14	0.861304	-0.608291
EcF11_1464	18	0.266769	0.371694		EcF11_1464	9	0.040424	-1.63219
EcF11_1465	8	0.0928919	-1.42975		EcF11_1465	6	0.753152	-0.723178
EcF11_1466	16	0.408044	-0.175018		EcF11_1466	12	0.307821	-1.004
EcF11_1467	18	0.285979	-0.575078		EcF11_1467	9	0.00768579	-3.17326
EcF11_1468	15	0.0735939	0.792862		EcF11_1468	11	0.51467	-0.447893
EcF11_1469	23	0.935311	0.618095		EcF11_1469	11	0.328065	-0.392087
EcF11_1470	16	0.82028	-0.334807		EcF11_1470	10	0.858955	0.255859
EcF11_1471	13	0.0341705	-0.713275		EcF11_1471	9	0.015156	-2.38676
EcF11_1472	7	0.398025	0.331809		EcF11_1472	3	1	-0.320412
EcF11_1473	10	0.33288	-0.768571		EcF11_1473	3	1	-0.470737
EcF11_1474	34	0.578459	0.277697		EcF11_1474	17	0.0552134	-1.78125
EcF11_1475	26	0.13535	0.391754		EcF11_1475	6	0.0277078	-2.65826
EcF11_1476	1	0.317311	-0.513375		EcF11_1476	1	0.317311	0.0385105
EcF11_1477	12	0.272095	-0.774825		EcF11_1477	5	0.500184	0.0262116
EcF11_1478	25	0.18875	-0.0131719		EcF11_1478	13	0.753684	0.610974
EcF11_1479	15	0.334277	0.60095		EcF11_1479	8	0.262618	0.933294
EcF11_1480	21	0.41404	0.0104349		EcF11_1480	7	0.398025	0.726659
EcF11_1481	19	0.0835564	0.799173		EcF11_1481	11	0.328065	-0.778026
EcF11_1482	31	0.492555	0.092824		EcF11_1482	13	0.875329	-0.436547
EcF11_1483	12	0.63787	0.300431		EcF11_1483	7	1	-0.179415
EcF11_1484	21	0.87571	0.392067		EcF11_1484	9	0.0284018	-2.28835
EcF11_1485	7	0.0909689	-3.29259		EcF11_1485	4	0.144127	-5.00549
EcF11_1486	3	1	-0.225657		EcF11_1486	2	0.179712	1.43346
EcF11_1487	40	0.56136	-0.295026		EcF11_1487	19	0.0049696	-2.48049
EcF11_1488	12	0.059739	-0.660708		EcF11_1488	5	0.892738	0.00954009
EcF11_1489	20	0.0731381	-0.303247		EcF11_1489	10	0.284503	-0.901978
EcF11_1490	23	0.609028	-0.455197		EcF11_1490	14	0.0303273	-3.12806
EcF11_1491	31	0.289477	-0.395774		EcF11_1491	16	0.408044	-1.11162
EcF11_1492	21	0.0478575	-1.4069		EcF11_1492	10	0.213524	-1.29934
EcF11_1493	7	0.236724	-0.854647		EcF11_1493	3	1	-0.918056
EcF11_1494	46	0.878886	-0.254364		EcF11_1494	22	0.000875569	-1.92459
EcF11_1495	36	0.937388	-0.0474308		EcF11_1495	24	0.886403	0.0157826
EcF11_1496	3	0.108809	-3.21691		EcF11_1496	1	0.317311	-2.16571
EcF11_1497	16	0.437967	0.236931		EcF11_1497	4	0.144127	-3.00497
EcF11_1498	14	0.694887	0.118844		EcF11_1498	5	0.273322	1.04334
EcF11_1499	24	0.321884	0.766105		EcF11_1499	17	0.0884297	-1.86957
EcF11_1500	20	0.0478575	-1.11087		EcF11_1500	15	0.155635	-2.3956
EcF11_1501	18	0.420426	0.379563		EcF11_1501	11	0.444587	-1.20978
EcF11_1502	6	0.0431144	-1.06252		EcF11_1502	1	0	0
EcF11_1503	18	0.981117	-0.175464		EcF11_1503	6	0.916512	0.243599
EcF11_1504	18	0.135922	0.731195		EcF11_1504	12	0.858863	0.10591
EcF11_1505	12	0.0127922	1.53055		EcF11_1505	9	0.310494	0.428906
EcF11_1506	15	0.426528	0.604399		EcF11_1506	5	0.68583	0.689971
EcF11_1507	23	0.144313	1.11148		EcF11_1507	18	0.647471	-0.0190569
EcF11_1508	22	0.661179	-0.267669		EcF11_1508	9	0.313938	-0.871104
EcF11_1509	16	0.379375	0.64483		EcF11_1509	9	0.374259	-1.92431
EcF11_1510	35	0.0784276	-0.408597		EcF11_1510	13	0.151956	-1.23614
EcF11_1511	33	0.346892	0.49672		EcF11_1511	16	0.280531	0.570676
EcF11_1512	19	0.122095	-0.888247		EcF11_1512	17	0.876722	0.0470757
EcF11_1513	11	0.593712	0.560014		EcF11_1513	9	0.678402	0.0955552
EcF11_1514	9	0.374259	1.29559		EcF11_1514	9	0.952765	-0.0367014
EcF11_1515	15	0.460302	0.206817		EcF11_1515	6	0.345448	-0.765185
EcF11_1516	3	0.108809	2.42844		EcF11_1516	0	0	0
EcF11_1517	35	0.0033673	0.437207		EcF11_1517	13	0.115851	0.797054
EcF11_1518	4	0.715001	0.0766668		EcF11_1518	2	0.179712	-4.73951
EcF11_1519	9	0.593955	-0.26822		EcF11_1519	8	0.400814	-0.78746
EcF11_1520	22	0.389602	-0.525102		EcF11_1520	13	0.307821	-1.86277
EcF11_1521	94	0.177053	0.0545403		EcF11_1521	58	0.922902	-0.223896
EcF11_1522	13	0.00584708	-1.40193		EcF11_1522	12	0.694887	-0.884174
EcF11_1523	5	0.351076	-0.0645093		EcF11_1523	4	0.248213	-2.37414
EcF11_1524	10	0.284503	-0.560805		EcF11_1524	8	1	-0.973677
EcF11_1525	6	0.916512	0.892772		EcF11_1525	4	0.715001	-1.37321
EcF11_1526	58	0.240797	-0.0932071		EcF11_1526	43	0.989276	-0.468482
EcF11_1527	21	0.501591	-0.187479		EcF11_1527	17	0.64166	-0.650447
EcF11_1528	5	0.715001	0.423263		EcF11_1528	1	0.317311	-4.5918
EcF11_1529	35	0.00126992	-0.931916		EcF11_1529	22	0.35701	0.471929
EcF11_1530	31	0.367354	-0.560717		EcF11_1530	16	0.32587	-0.95898
EcF11_1531	2	0.179712	0.542366		EcF11_1531	0	0	0
EcF11_1532	22	0.501591	-0.484483		EcF11_1532	17	0.0626714	0.724992
EcF11_1533	5	0.892738	0.392555		EcF11_1533	2	0.654721	-2.88417
EcF11_1534	27	0.0116483	-0.570737		EcF11_1534	11	0.328065	-0.771769
EcF11_1535	15	0.683239	0.535335		EcF11_1535	6	0.916512	0.0853227
EcF11_1536	38	0.0143116	0.0572195		EcF11_1536	19	0.00346239	-3.03286
EcF11_1537	19	0.227385	-0.420088		EcF11_1537	13	0.209427	0.531055
EcF11_1538	13	0.0640301	-0.480777		EcF11_1538	7	0.0909689	-0.975811
EcF11_1539	35	0.277643	0.197757		EcF11_1539	13	0.432768	-1.8431
EcF11_1540	26	0.0780013	-0.782146		EcF11_1540	16	0.234321	-0.502266
EcF11_1541	25	0.322075	-0.451158		EcF11_1541	14	0.432626	0.620033
EcF11_1542	5	0.500184	-0.958499		EcF11_1542	3	0.285049	1.21326
EcF11_1543	54	0.00900888	-0.381583		EcF11_1543	29	0.124146	-0.169509
EcF11_1544	23	0.270985	0.329995		EcF11_1544	4	0.273322	-2.13144
EcF11_1545	31	0.0786467	-0.0507447		EcF11_1545	21	0.00116243	-2.08153
EcF11_1546	44	0.0330172	0.206682		EcF11_1546	15	0.426528	-0.20328
EcF11_1547	30	0.0475785	-0.382242		EcF11_1547	8	1	-0.41402
EcF11_1548	11	0.182314	0.487656		EcF11_1548	4	0.465209	0.303605
EcF11_1549	8	0.888638	-0.00309395		EcF11_1549	3	0.108809	-3.44247
EcF11_1550	19	0.0979893	-0.179208		EcF11_1550	13	0.753684	0.176332
EcF11_1551	0	0	0		EcF11_1551	1	0.317311	2.20931
EcF11_1552	43	0.29646	-0.0830075		EcF11_1552	16	0.460302	-0.684513
EcF11_1553	40	0.971078	0.0144183		EcF11_1553	25	0.407347	-0.429106
EcF11_1554	16	0.069144	0.517192		EcF11_1554	9	0.441268	0.234256
EcF11_1555	25	0.391366	-0.446803		EcF11_1555	22	0.467846	-0.530236
EcF11_1556	77	0.321047	0.0610837		EcF11_1556	38	0.214556	-0.532543
EcF11_1557	23	0.49016	0.0215187		EcF11_1557	17	0.83131	-0.754403
EcF11_1558	19	0.71125	-0.489786		EcF11_1558	9	0.888638	-0.838371
EcF11_1559	55	0.26874	-0.0274717		EcF11_1559	32	0.149919	0.0562077
EcF11_1560	11	0.767097	0.467288		EcF11_1560	7	0.236724	0.436728
EcF11_1561	32	0.851669	-0.130834		EcF11_1561	17	0.722563	0.13938
EcF11_1562	42	0.609513	0.304684		EcF11_1562	18	0.499656	-0.29213
EcF11_1563	7	0.0463995	0.856617		EcF11_1563	1	0.317311	-1.08207
EcF11_1564	39	0.0507367	-0.202629		EcF11_1564	17	0.586174	-0.582055
EcF11_1565	31	0.0244596	-0.515552		EcF11_1565	13	0.63787	0.139316
EcF11_1566	91	0.724784	0.0171737		EcF11_1566	59	0.808525	-0.158115
EcF11_1567	1	0	0		EcF11_1567	3	0.317311	0.126382
EcF11_1568	4	0.715001	-0.273224		EcF11_1568	2	0.654721	-0.436347
EcF11_1569	3	1	-0.568329		EcF11_1569	2	0.654721	-0.436347
EcF11_1570	10	0.33288	-0.861672		EcF11_1570	6	0.115851	0.662316
EcF11_1571	10	0.0926007	1.25031		EcF11_1571	4	0.59298	-1.11779
EcF11_1572	30	0.0858958	0.459243		EcF11_1572	21	0.331723	-0.767299
EcF11_1573	1	0.317311	-1.58496		EcF11_1573	0	0	0
EcF11_1574	17	0.501447	-0.650609		EcF11_1574	7	0.892738	-1.21971
EcF11_1575	1	0.317311	-2.32193		EcF11_1575	2	0.179712	3.17754
EcF11_1576	12	0.239317	0.521882		EcF11_1576	4	0.108809	0.244634
EcF11_1577	3	0.108809	0.922498		EcF11_1577	2	0.654721	0.379423
EcF11_1578	12	0.116664	0.562248		EcF11_1578	9	0.441268	0.52495
EcF11_1579	26	0.165837	0.679722		EcF11_1579	16	0.569494	-1.36963
EcF11_1580	33	0.491509	0.118112		EcF11_1580	15	0.495521	-0.483529
EcF11_1581	10	0.00934411	-1.05631		EcF11_1581	10	0.0468533	-2.15767
EcF11_1582	0	0	0		EcF11_1582	1	0.317311	1.9668
EcF11_1583	7	0.176296	0.234151		EcF11_1583	8	0.398025	-0.720828
EcF11_1584	3	0.285049	-1.88193		EcF11_1584	2	0.179712	-5.93122
EcF11_1585	7	0.735317	0.447508		EcF11_1585	3	0.59298	0.668607
EcF11_1586	65	0.366811	0.304083		EcF11_1586	43	0.437825	-0.392176
EcF11_1587	63	0.103418	0.483269		EcF11_1587	42	0.0357806	0.242511
EcF11_1588	37	0.083959	0.513503		EcF11_1588	22	0.840534	-0.977102
EcF11_1589	27	0.0854058	0.364152		EcF11_1589	15	0.332345	-0.613447
EcF11_1590	4	0.144127	-1.03187		EcF11_1590	1	0.317311	-0.705156
EcF11_1591	19	0.334138	0.787229		EcF11_1591	11	0.213223	0.602914
EcF11_1592	18	0.687409	0.280989		EcF11_1592	8	0.888638	0.00884297
EcF11_1593	35	0.407002	-0.0546754		EcF11_1593	19	0.00988213	-1.57013
EcF11_1594	8	0.161429	-0.937572		EcF11_1594	6	0.115851	-1.64102
EcF11_1595	34	0.0754287	-0.46333		EcF11_1595	20	0.0064246	-1.21836
EcF11_1596	19	0.905794	0.528756		EcF11_1596	11	0.0108622	-2.26745
EcF11_1597	16	0.831775	-0.0937011		EcF11_1597	8	0.04995	-2.14078
EcF11_1598	15	0.00451405	-1.11543		EcF11_1598	8	0.0117187	-1.19217
EcF11_1599	6	0.0277078	2.96677		EcF11_1599	7	0.61209	-0.324963
EcF11_1600	12	0.813945	0.0620834		EcF11_1600	6	0.345448	-2.34475
EcF11_1601	8	0.400814	0.782919		EcF11_1601	8	0.398025	-1.44047
EcF11_1602	2	0.179712	-0.876647		EcF11_1602	0	0	0
EcF11_1603	41	0.427757	0.0178713		EcF11_1603	20	0.0196232	-1.91775
EcF11_1604	16	0.280531	-0.411401		EcF11_1604	9	0.678402	-1.5096
EcF11_1605	54	0.874062	0.197623		EcF11_1605	30	0.338276	0.103418
EcF11_1606	22	0.865571	0.119938		EcF11_1606	17	0.399225	0.249404
EcF11_1607	4	0.715001	0.580178		EcF11_1607	4	0.144127	1.47861
EcF11_1608	15	0.232979	-1.09643		EcF11_1608	11	0.260393	-1.12581
EcF11_1609	10	0.798859	-0.089951		EcF11_1609	8	0.400814	1.53008
EcF11_1610	22	0.903175	0.00213627		EcF11_1610	8	0.498962	0.048889
EcF11_1611	39	0.396231	-0.223672		EcF11_1611	23	0.661179	-1.40349
EcF11_1612	26	0.287862	0.127561		EcF11_1612	15	0.460302	-0.786004
EcF11_1613	8	0.0909689	-0.483414		EcF11_1613	5	0.224916	1.0154
EcF11_1614	15	0.334277	-0.444968		EcF11_1614	7	0.176296	-1.59296
EcF11_1615	35	0.0214499	-0.356393		EcF11_1615	20	0.00511105	-2.80311
EcF11_1616	17	0.722563	0.71078		EcF11_1616	10	0.575062	-0.616728
EcF11_1617	28	0.452378	0.221212		EcF11_1617	9	0.326989	0.0799181
EcF11_1618	6	0.463071	-0.9368		EcF11_1618	3	0.108809	-5.87113
EcF11_1619	19	0.308788	0.261856		EcF11_1619	9	0.0909689	-0.544234
EcF11_1620	12	0.0186029	0.904126		EcF11_1620	9	0.313938	0.235745
EcF11_1621	8	0.0687036	-1.21629		EcF11_1621	5	0.892738	0.244709
EcF11_1622	53	0.0829019	-0.374732		EcF11_1622	33	0.837034	0.301622
EcF11_1623	14	0.649644	-0.317368		EcF11_1623	8	0.0117187	1.22253
EcF11_1624	48	0.83986	0.1335		EcF11_1624	24	0.41153	-0.212654
EcF11_1625	15	0.649563	-0.306303		EcF11_1625	12	0.423596	-1.44011
EcF11_1626	15	0.0219437	-0.866725		EcF11_1626	8	0.48384	0.32842
EcF11_1627	22	0.614811	0.463321		EcF11_1627	11	0.286003	-2.04127
EcF11_1628	8	0.172955	0.470065		EcF11_1628	3	0.179712	-0.616747
EcF11_1629	31	0.698672	0.224044		EcF11_1629	13	0.432768	-0.583903
EcF11_1630	10	0.0468533	1.06533		EcF11_1630	5	0.0796158	0.891686
EcF11_1631	33	0.147018	-0.254337		EcF11_1631	18	0.0758683	-1.31626
EcF11_1632	13	0.22133	-0.652679		EcF11_1632	14	0.423596	-0.603594
EcF11_1633	7	0.916512	0.432243		EcF11_1633	6	0.248864	0.851664
EcF11_1634	8	0.207578	0.855501		EcF11_1634	5	0.68583	-0.0614458
EcF11_1635	14	0.220899	-0.865092		EcF11_1635	6	0.115851	-3.09844
EcF11_1636	15	0.82028	0.16859		EcF11_1636	7	0.0629791	-2.89295
EcF11_1637	5	0.500184	-0.186099		EcF11_1637	4	1	0.2817
EcF11_1638	26	0.716423	-0.401619		EcF11_1638	16	0.239317	-1.92418
EcF11_1639	9	0.326989	-0.387757		EcF11_1639	6	0.600179	-0.135358
EcF11_1640	2	0.317311	-1.05541		EcF11_1640	2	0.654721	0.964784
EcF11_1641	9	0.161429	-0.46009		EcF11_1641	9	0.441268	-0.957088
EcF11_1642	34	0.72238	0.447894		EcF11_1642	21	0.0715386	-1.60139
EcF11_1643	10	0.507624	0.155253		EcF11_1643	5	0.68583	-0.403505
EcF11_1644	12	0.58292	-0.788212		EcF11_1644	6	0.600179	-1.4516
EcF11_1645	22	0.0824027	-0.569763		EcF11_1645	25	0.153127	-0.545373
EcF11_1646	51	0.680196	0.425795		EcF11_1646	33	0.522581	-0.435934
EcF11_1647	34	0.870978	0.0136525		EcF11_1647	23	0.121932	-1.71946
EcF11_1648	18	0.813945	0.0974604		EcF11_1648	8	0.115851	-1.19227
EcF11_1649	7	0.600179	0.687871		EcF11_1649	2	0.317311	0.736715
EcF11_1650	17	0.683239	0.186296		EcF11_1650	6	0.465209	0.440864
EcF11_1651	5	1	-0.392122		EcF11_1651	3	0.654721	-2.336
EcF11_1652	55	0.572775	0.00895173		EcF11_1652	27	0.0287955	-1.17525
EcF11_1653	9	0.00768579	-2.22397		EcF11_1653	10	0.0744618	-0.933684
EcF11_1654	85	0.00434632	0.392547		EcF11_1654	42	0.313408	-1.00557
EcF11_1655	31	0.628843	-0.106226		EcF11_1655	17	0.124043	-1.47461
EcF11_1656	17	0.605095	-0.048312		EcF11_1656	13	0.649644	-0.951426
EcF11_1657	68	0.8706	0.33405		EcF11_1657	37	0.00792879	-1.48322
EcF11_1658	4	0.715001	-0.0305806		EcF11_1658	3	1	0.0894968
EcF11_1659	81	0.185939	-0.0509429		EcF11_1659	48	0.000413643	-0.970228
EcF11_1660	76	0.0933673	0.226552		EcF11_1660	33	0.0242212	-1.05544
EcF11_1661	12	0.239317	-1.72225		EcF11_1661	12	0.813945	0.127966
EcF11_1662	13	0.875329	-0.142934		EcF11_1662	5	0.0431144	-3.17313
EcF11_1663	8	0.48384	-0.226343		EcF11_1663	5	1	-0.596658
EcF11_1664	23	0.101106	-0.187119		EcF11_1664	13	0.248864	-1.81344
EcF11_1665	22	0.321884	-0.355391		EcF11_1665	17	0.27753	0.224144
EcF11_1666	5	0.68583	-0.134123		EcF11_1666	4	0.715001	-0.0228619
EcF11_1667	12	0.116664	1.30408		EcF11_1667	6	0.916512	0.173733
EcF11_1668	13	0.115851	-0.00814694		EcF11_1668	5	0.0796158	1.83033
EcF11_1669	60	0.00634922	-0.502519		EcF11_1669	27	0.339479	-0.582791
EcF11_1670	14	0.0354647	-0.69284		EcF11_1670	6	0.0463995	-3.1183
EcF11_1671	4	0.0678892	-1.83155		EcF11_1671	7	0.498962	-0.605824
EcF11_1672	14	0.509797	-0.568878		EcF11_1672	6	0.115851	-0.344634
EcF11_1673	34	0.04878	0.338204		EcF11_1673	16	0.211476	1.01889
EcF11_1674	12	0.346522	-0.0959473		EcF11_1674	8	0.61209	1.43143
EcF11_1675	18	0.844628	-0.323772		EcF11_1675	8	0.0747355	-1.46756
EcF11_1676	2	0.654721	0.212165		EcF11_1676	2	0.654721	0.0609806
EcF11_1677	36	0.52588	0.128848		EcF11_1677	22	0.590064	-0.919402
EcF11_1678	4	0.273322	-3.22268		EcF11_1678	5	0.500184	-1.63693
EcF11_1679	35	0.447624	0.37158		EcF11_1679	18	0.00485323	1.13288
EcF11_1680	15	0.0354647	0.874653		EcF11_1680	8	0.779435	1.16304
EcF11_1681	27	0.777543	-0.225946		EcF11_1681	10	0.507624	0.991448
EcF11_1682	17	0.209675	0.603391		EcF11_1682	17	0.794586	0.120646
EcF11_1683	7	0.176296	0.528302		EcF11_1683	6	0.0463995	-3.14185
EcF11_1684	21	0.192434	0.905959		EcF11_1684	8	0.0687036	-0.777119
EcF11_1685	69	0.43774	0.383467		EcF11_1685	24	0.253098	-0.643063
EcF11_1686	49	0.865549	0.0433194		EcF11_1686	25	0.331335	-0.251226
EcF11_1687	7	0.600179	0.550857		EcF11_1687	1	0.317311	-2.32193
EcF11_1688	18	0.679073	-0.649425		EcF11_1688	14	0.0747355	-1.20829
EcF11_1689	46	0.0438281	-0.709581		EcF11_1689	36	0.9249	0.0122414
EcF11_1690	7	0.753152	-0.257489		EcF11_1690	2	0.654721	-0.33228
EcF11_1691	20	0.851925	-0.548799		EcF11_1691	16	0.534925	1.40191
EcF11_1692	22	0.148536	0.62731		EcF11_1692	15	0.232979	1.46211
EcF11_1693	34	0.804212	0.245756		EcF11_1693	13	0.405646	0.0204392
EcF11_1694	10	0.507624	-0.335985		EcF11_1694	6	0.345448	0.595494
EcF11_1695	2	0.179712	2.00963		EcF11_1695	0	0	0
EcF11_1696	21	0.525653	0.130199		EcF11_1696	6	0.753152	-1.32903
EcF11_1697	30	0.0676756	0.479695		EcF11_1697	14	0.700703	-0.876186
EcF11_1698	27	0.888906	-0.257636		EcF11_1698	20	0.278965	-0.879221
EcF11_1699	24	0.219233	0.319475		EcF11_1699	10	0.207578	-1.06453
EcF11_1700	19	0.838178	0.42591		EcF11_1700	6	0.500184	0.615709
EcF11_1701	97	0.100915	-0.11029		EcF11_1701	57	0.756838	-0.373393
EcF11_1702	9	0.678402	-0.502698		EcF11_1702	6	0.892738	0.569762
EcF11_1703	35	0.000319669	-0.706753		EcF11_1703	22	0.0126996	-2.52436
EcF11_1704	34	0.360368	-0.0334169		EcF11_1704	18	0.722563	-0.0681002
EcF11_1705	25	0.129953	0.321681		EcF11_1705	23	0.524264	-0.343472
EcF11_1706	7	0.498962	-0.228496		EcF11_1706	4	0.273322	0.469224
EcF11_1707	1	0.317311	-0.913678		EcF11_1707	4	0.0678892	3.48137
EcF11_1708	30	0.0752133	1.06405		EcF11_1708	7	0.0909689	-4.19316
EcF11_1709	1	0.317311	-3.5811		EcF11_1709	1	0.317311	-4.81897
EcF11_1710	11	0.00334562	-1.36473		EcF11_1710	1	0.317311	-7.67243
EcF11_1711	41	0.179859	0.171542		EcF11_1711	30	0.00316176	0.790131
EcF11_1712	11	0.130665	0.72136		EcF11_1712	5	0.108809	0.799888
EcF11_1713	34	0.00606973	-0.536955		EcF11_1713	22	0.0824027	-1.57694
EcF11_1714	8	0.735317	1.34262		EcF11_1714	7	0.916512	0.195242
EcF11_1715	13	0.0192234	1.62948		EcF11_1715	9	0.260393	0.434086
EcF11_1716	10	0.646462	0.508965		EcF11_1716	8	0.0928919	1.3713
EcF11_1717	5	0.68583	-0.0564673		EcF11_1717	6	0.0747355	0.481529
EcF11_1718	14	0.0303273	0.960181		EcF11_1718	4	0.59298	-1.78952
EcF11_1719	13	0.345448	0.970801		EcF11_1719	5	0.68583	1.20243
EcF11_1720	2	0.654721	-0.0841218		EcF11_1720	0	0	0
EcF11_1721	7	0.0909689	-0.701962		EcF11_1721	6	0.273322	-0.613589
EcF11_1722	28	0.0013238	1.01868		EcF11_1722	17	0.437967	-0.378854
EcF11_1723	23	0.322075	0.227663		EcF11_1723	12	0.656642	0.0570748
EcF11_1724	56	0.019031	-0.573277		EcF11_1724	33	0.111968	-1.31034
EcF11_1725	85	0.601675	0.111757		EcF11_1725	36	0.635858	-0.445483
EcF11_1726	45	0.0571774	-0.501152		EcF11_1726	23	0.0040452	-1.77281
EcF11_1727	11	0.476907	0.52145		EcF11_1727	3	0.108809	0.796324
EcF11_1728	39	0.838615	-0.0122187		EcF11_1728	31	0.915949	-0.254712
EcF11_1729	41	0.657359	-0.261759		EcF11_1729	30	0.494517	-0.960333
EcF11_1730	43	0.140712	0.220354		EcF11_1730	21	0.37598	0.161059
EcF11_1731	71	0.967481	0.165868		EcF11_1731	38	0.00240808	-1.26748
EcF11_1732	8	1	0.298782		EcF11_1732	2	0.654721	-3.61809
EcF11_1733	26	0.0520228	-0.619627		EcF11_1733	8	0.207578	-1.88044
EcF11_1734	23	0.345751	0.662127		EcF11_1734	13	0.0120633	1.08403
EcF11_1735	12	0.0618838	-1.2774		EcF11_1735	6	0.345448	-1.46545
EcF11_1736	31	0.485975	-0.370312		EcF11_1736	18	0.363488	0.196188
EcF11_1737	27	0.124146	-0.494338		EcF11_1737	11	0.328065	-0.628422
EcF11_1738	5	0.138011	2.05718		EcF11_1738	2	0.179712	1.17785
EcF11_1739	31	0.42843	0.112973		EcF11_1739	17	0.586174	0.099157
EcF11_1740	22	0.00572319	-0.926957		EcF11_1740	14	0.0868601	-0.262665
EcF11_1741	5	0.0431144	2.10479		EcF11_1741	5	0.465209	0.677476
EcF11_1742	20	0.793839	-0.0938757		EcF11_1742	15	0.310897	0.807658
EcF11_1743	7	0.498962	-0.272858		EcF11_1743	4	0.144127	-4.07286
EcF11_1744	3	1	-0.114742		EcF11_1744	2	0.179712	0.845863
EcF11_1745	19	0.573169	0.13186		EcF11_1745	13	0.875329	0.130305
EcF11_1746	12	0.286003	1.05955		EcF11_1746	6	0.500184	-0.408078
EcF11_1747	25	0.265157	0.742672		EcF11_1747	12	0.480177	-0.133856
EcF11_1748	29	0.452378	0.104303		EcF11_1748	18	0.463107	-0.715504
EcF11_1749	15	0.400729	0.453498		EcF11_1749	8	0.865772	-0.420868
EcF11_1750	6	0.115851	-0.38296		EcF11_1750	1	0.317311	0.596217
EcF11_1751	36	0.337889	0.228054		EcF11_1751	17	0.112779	-1.54864
EcF11_1752	14	0.0303273	-0.658517		EcF11_1752	10	0.858955	-0.409323
EcF11_1753	14	0.220899	0.68806		EcF11_1753	5	0.500184	1.27182
EcF11_1754	4	1	0.563003		EcF11_1754	2	0.179712	-6.14616
EcF11_1755	29	0.33887	-0.261999		EcF11_1755	16	0.334277	-1.22731
EcF11_1756	20	0.0701566	0.673439		EcF11_1756	11	0.959354	-0.114948
EcF11_1757	10	0.0166049	-0.831646		EcF11_1757	8	0.0687036	-2.18039
EcF11_1758	14	0.924978	0.935471		EcF11_1758	7	0.753152	-0.6676
EcF11_1759	10	0.33288	0.929207		EcF11_1759	0	0	0
EcF11_1760	53	0.586135	0.184879		EcF11_1760	25	0.737954	0.0802818
EcF11_1761	10	0.265041	-0.499799		EcF11_1761	9	0.51467	0.59267
EcF11_1762	9	0.374259	-0.691631		EcF11_1762	6	0.115851	0.7781
EcF11_1763	8	0.463071	-0.168715		EcF11_1763	5	0.715001	-0.0114495
EcF11_1764	14	0.198123	-0.891153		EcF11_1764	8	0.48384	-0.723539
EcF11_1765	45	0.00250836	-0.612508		EcF11_1765	22	0.868366	-0.188158
EcF11_1766	4	0.108809	1.26903		EcF11_1766	2	0.654721	-0.366122
EcF11_1767	21	0.82276	-0.164079		EcF11_1767	9	0.262618	-0.785572
EcF11_1768	14	0.463071	-0.278086		EcF11_1768	7	0.172955	-3.29381
EcF11_1769	33	0.937521	0.142992		EcF11_1769	17	0.27753	-2.01306
EcF11_1770	31	0.00773094	-0.95535		EcF11_1770	17	0.434756	-0.947474
EcF11_1771	36	0.317733	0.2435		EcF11_1771	23	0.211326	0.620908
EcF11_1772	16	0.795987	-0.645406		EcF11_1772	17	0.306624	-0.786964
EcF11_1773	16	0.756369	-0.00781022		EcF11_1773	8	0.575403	0.375813
EcF11_1774	37	0.202383	-0.229802		EcF11_1774	24	0.775097	-1.66467
EcF11_1775	16	0.0261836	-1.12509		EcF11_1775	9	0.213524	-1.30541
EcF11_1776	31	0.103841	-0.630446		EcF11_1776	16	0.00178538	-2.83888
EcF11_1777	54	0.975282	0.172804		EcF11_1777	33	0.283673	0.232186
EcF11_1778	2	0.179712	0.722384		EcF11_1778	1	0.317311	1.72716
EcF11_1779	19	0.285979	-0.58202		EcF11_1779	18	0.556579	1.33673
EcF11_1780	22	0.629162	0.36586		EcF11_1780	20	0.58618	-0.158571
EcF11_1781	43	0.140712	0.704616		EcF11_1781	27	0.0578362	1.12711
EcF11_1782	26	0.732153	-0.253922		EcF11_1782	13	0.382352	-1.46299
EcF11_1783	4	0.715001	-0.00232743		EcF11_1783	3	0.179712	0.471879
EcF11_1784	60	0.27046	0.536108		EcF11_1784	40	0.0199325	0.475948
EcF11_1785	5	0.68583	0.176315		EcF11_1785	0	0	0
EcF11_1786	0	0	0		EcF11_1786	0	0	0
EcF11_1787	0	0	0		EcF11_1787	0	0	0
EcF11_1788	0	0	0		EcF11_1788	0	0	0
EcF11_1789	5	0.68583	0.176315		EcF11_1789	0	0	0
EcF11_1790	1	0.317311	0.434823		EcF11_1790	1	0.317311	1.2442
EcF11_1791	1	0.317311	0.434823		EcF11_1791	1	0.317311	1.2442
EcF11_1792	25	0.75776	0.0123391		EcF11_1792	12	0.888638	-0.363334
EcF11_1793	51	0.858263	0.21655		EcF11_1793	34	0.809388	-0.137015
EcF11_1794	1	0.317311	1.96927		EcF11_1794	0	0	0
EcF11_1795	14	0.937473	-0.275908		EcF11_1795	5	0.68583	-0.0458633
EcF11_1796	8	0.236724	-0.220106		EcF11_1796	3	0.59298	-0.548855
EcF11_1797	8	0.0356919	-0.907512		EcF11_1797	4	0.715001	0.256402
EcF11_1798	33	0.688359	0.324382		EcF11_1798	12	0.656642	-0.942562
EcF11_1799	58	0.35053	0.323633		EcF11_1799	41	0.0769246	0.412503
EcF11_1800	1	0.317311	-0.844286		EcF11_1800	1	0.317311	0.788659
EcF11_1801	10	0.798859	-0.328588		EcF11_1801	3	1	-2.49239
EcF11_1802	3	0.285049	-0.828103		EcF11_1802	2	0.179712	-7.95345
EcF11_1803	24	0.303681	0.082245		EcF11_1803	12	0.753684	0.309512
EcF11_1804	19	0.162673	-0.587447		EcF11_1804	15	1	-0.814303
EcF11_1805	15	0.777565	-0.299612		EcF11_1805	6	0.345448	-1.44083
EcF11_1806	25	0.587228	0.377841		EcF11_1806	19	0.554034	-0.0865646
EcF11_1807	8	0.400814	0.408321		EcF11_1807	9	0.109745	1.6717
EcF11_1808	50	0.842809	0.198363		EcF11_1808	20	0.947915	-0.714222
EcF11_1809	5	0.345231	-0.305744		EcF11_1809	3	0.285049	-0.50732
EcF11_1810	17	0.0683766	-1.07888		EcF11_1810	8	0.48384	-0.247374
EcF11_1811	10	0.284503	0.0245484		EcF11_1811	9	0.51467	0.766584
EcF11_1812	26	0.318567	0.606986		EcF11_1812	9	0.441268	0.0964765
EcF11_1813	2	0.179712	1.61218		EcF11_1813	1	0	0
EcF11_1814	4	0.108809	2.1338		EcF11_1814	0	0	0
EcF11_1815	3	0.179712	-2.79082		EcF11_1815	3	0.285049	-5.28913
EcF11_1816	0	0	0		EcF11_1816	0	0	0
EcF11_1817	30	0.327495	0.216408		EcF11_1817	16	0.637767	-0.421692
EcF11_1818	8	0.674424	-0.0850217		EcF11_1818	3	0.108809	-3.99977
EcF11_1819	35	0.0644116	-0.532164		EcF11_1819	28	0.0173844	-0.814998
EcF11_1820	3	0.108809	-0.102727		EcF11_1820	2	0.179712	0.692692
EcF11_1821	5	0.68583	-0.425986		EcF11_1821	5	0.465209	-0.894646
EcF11_1822	14	0.0258429	-1.1675		EcF11_1822	7	0.0179605	-3.28381
EcF11_1823	20	0.717218	0.0824234		EcF11_1823	7	0.600179	0.355954
EcF11_1824	15	0.0534744	1.01162		EcF11_1824	2	0.179712	-0.454871
EcF11_1825	27	0.394863	0.122809		EcF11_1825	11	0.444587	-0.1632
EcF11_1826	13	0.972125	-1.26603		EcF11_1826	11	0.722108	-1.78773
EcF11_1827	17	0.049422	0.539315		EcF11_1827	7	0.753152	0.00221394
EcF11_1828	3	0.59298	-0.703964		EcF11_1828	0	0	0
EcF11_1829	6	0.345231	0.830419		EcF11_1829	6	0.715001	-0.398513
EcF11_1830	16	0.469113	-0.240774		EcF11_1830	16	0.733271	-0.25237
EcF11_1831	47	0.970181	0.202372		EcF11_1831	26	0.840072	0.0823654
EcF11_1832	6	0.224916	-0.793992		EcF11_1832	3	0.59298	-0.759242
EcF11_1833	2	0.654721	1.01791		EcF11_1833	1	0.317311	-0.51916
EcF11_1834	25	0.807758	0.0385506		EcF11_1834	12	0.789675	0.404856
EcF11_1835	0	0	0		EcF11_1835	0	0	0
EcF11_1836	37	0.734277	0.456711		EcF11_1836	22	0.0220893	-0.586383
EcF11_1837	43	0.0214421	-0.417788		EcF11_1837	31	0.455667	-0.772514
EcF11_1838	23	0.903168	-0.0995016		EcF11_1838	9	0.952765	-0.796661
EcF11_1839	23	0.000233043	-1.22959		EcF11_1839	13	0.0546239	-1.05139
EcF11_1840	43	0.579961	-0.0822456		EcF11_1840	29	0.183575	-0.68443
EcF11_1841	42	0.645501	0.320278		EcF11_1841	25	0.951815	-0.296538
EcF11_1842	32	0.562139	0.0038375		EcF11_1842	18	0.794586	-0.42296
EcF11_1843	4	0.715001	-0.586993		EcF11_1843	0	0	0
EcF11_1844	9	0.0381517	0.905323		EcF11_1844	7	0.12819	0.877154
EcF11_1845	4	0.465209	-0.885004		EcF11_1845	4	0.144127	-4.34009
EcF11_1846	0	0	0		EcF11_1846	0	0	0
EcF11_1847	7	0.236724	0.560954		EcF11_1847	5	0.138011	1.58975
EcF11_1848	34	0.687855	0.0689897		EcF11_1848	18	0.420426	-0.025179
EcF11_1849	69	0.132249	-0.0510192		EcF11_1849	28	0.961831	-0.221926
EcF11_1850	17	0.112779	-0.908527		EcF11_1850	13	0.656642	0.426148
EcF11_1851	15	0.115851	-0.717925		EcF11_1851	14	0.463071	0.63005
EcF11_1852	30	0.163107	-0.329508		EcF11_1852	17	0.286827	0.272471
EcF11_1853	91	0.875112	-0.00438771		EcF11_1853	50	0.00815607	-0.918674
EcF11_1854	12	0.929153	-0.296207		EcF11_1854	11	1	-0.305456
EcF11_1855	8	0.0172903	-2.18917		EcF11_1855	5	0.68583	-0.748451
EcF11_1856	11	0.260393	-0.0132612		EcF11_1856	10	0.575062	-1.14105
EcF11_1857	50	0.857234	-0.130123		EcF11_1857	29	0.0609373	-0.777119
EcF11_1858	17	0.981117	0.752227		EcF11_1858	9	0.173071	-0.301977
EcF11_1859	8	0.575403	0.265708		EcF11_1859	1	0.317311	-3.20679
EcF11_1860	3	0.285049	-1.11476		EcF11_1860	3	0.285049	-3.72744
EcF11_1861	38	0.0825304	-0.502501		EcF11_1861	22	0.390533	-0.848428
EcF11_1862	15	0.924978	-0.295049		EcF11_1862	5	0.144127	-2.06547
EcF11_1863	13	0.109511	0.422065		EcF11_1863	8	0.888638	0.410095
EcF11_1864	27	0.712671	0.230291		EcF11_1864	11	0.0468533	1.1986
EcF11_1865	11	0.959354	0.208975		EcF11_1865	4	0.0678892	-3.0511
EcF11_1866	22	0.338196	-0.29558		EcF11_1866	11	0.423596	-0.757765
EcF11_1867	19	0.371974	0.392052		EcF11_1867	16	0.495521	0.100755
EcF11_1868	7	0.398025	0.180363		EcF11_1868	6	0.463071	0.563391
EcF11_1869	106	0.221122	-0.0309582		EcF11_1869	70	0.676562	-0.214463
EcF11_1870	3	1	0.186174		EcF11_1870	0	0	0
EcF11_1871	3	0.108809	-0.399521		EcF11_1871	2	0.179712	-5.09717
EcF11_1872	51	0.0113791	-0.828878		EcF11_1872	33	0.00230426	-1.68533
EcF11_1873	21	0.198885	0.744889		EcF11_1873	13	0.350256	-0.355827
EcF11_1874	27	0.712671	0.2611		EcF11_1874	20	0.873834	0.0831536
EcF11_1875	41	0.406615	-0.251987		EcF11_1875	20	0.778177	-0.540801
EcF11_1876	23	0.96116	0.0971048		EcF11_1876	9	0.858955	-0.349423
EcF11_1877	6	0.248864	-1.04736		EcF11_1877	1	0.317311	1.41414
EcF11_1878	16	1	0.0909192		EcF11_1878	6	0.463071	-0.388605
EcF11_1879	18	0.342699	-0.247998		EcF11_1879	14	0.157811	-0.575774
EcF11_1880	18	0.777118	-0.229415		EcF11_1880	10	0.33288	-0.793045
EcF11_1881	33	0.0357755	-0.961339		EcF11_1881	18	0.122095	-2.05936
EcF11_1882	20	0.654159	0.672897		EcF11_1882	11	0.109745	0.616348
EcF11_1883	2	0.179712	-2.32764		EcF11_1883	1	0.317311	-1.25
EcF11_1884	2	0.654721	-0.312087		EcF11_1884	1	0.317311	-1.10574
EcF11_1885	28	0.909007	0.17493		EcF11_1885	17	0.83131	-0.731685
EcF11_1886	26	0.0810914	-0.150821		EcF11_1886	14	0.364993	-0.467004
EcF11_1887	6	0.753152	0.246225		EcF11_1887	4	1	-0.961517
EcF11_1888	25	0.13535	-0.255512		EcF11_1888	12	0.059739	-3.3511
EcF11_1889	13	0.157939	-0.475701		EcF11_1889	5	0.500184	-1.10484
EcF11_1890	13	0.423596	-0.139963		EcF11_1890	11	0.33288	0.904493
EcF11_1891	6	0.916512	-0.237399		EcF11_1891	2	0.654721	-3.49221
EcF11_1892	8	0.674424	0.426563		EcF11_1892	5	0.224916	-2.87238
EcF11_1893	0	0	0		EcF11_1893	0	0	0
EcF11_1894	5	0.500184	-0.0776214		EcF11_1894	4	1	-0.45054
EcF11_1895	11	0.33288	-0.131134		EcF11_1895	5	0.144127	-0.88551
EcF11_1896	13	0.649644	-0.132232		EcF11_1896	8	0.12819	0.307983
EcF11_1897	13	0.151956	-0.517724		EcF11_1897	18	0.231059	0.658098
EcF11_1898	13	0.151956	-0.595121		EcF11_1898	10	0.168807	0.222332
EcF11_1899	16	0.795987	-0.166283		EcF11_1899	5	1	0.109106
EcF11_1900	35	0.348213	0.302292		EcF11_1900	19	0.868406	-0.545068
EcF11_1901	19	0.619154	-0.394777		EcF11_1901	10	0.959354	-0.123962
EcF11_1902	5	0.68583	0.750718		EcF11_1902	5	0.68583	-0.84429
EcF11_1903	2	0.654721	0.301746		EcF11_1903	2	0.179712	-0.451253
EcF11_1904	26	0.475825	-0.17585		EcF11_1904	21	0.20433	-0.180413
EcF11_1905	57	0.158193	-0.660873		EcF11_1905	28	0.828812	-1.41365
EcF11_1906	5	0.500184	0.158739		EcF11_1906	1	0.317311	-5.08746
EcF11_1907	3	0.59298	0.107017		EcF11_1907	6	0.172955	2.00304
EcF11_1908	32	0.596731	0.52846		EcF11_1908	21	0.848395	-0.496833
EcF11_1909	10	0.0366579	-1.08457		EcF11_1909	12	0.307821	0.876828
EcF11_1910	21	0.525653	0.20412		EcF11_1910	16	0.0787308	-0.0758775
EcF11_1911	16	0.00160919	-0.855962		EcF11_1911	7	0.12819	-2.92458
EcF11_1912	14	0.388186	-0.540915		EcF11_1912	4	0.144127	-0.00504671
EcF11_1913	0	0	0		EcF11_1913	1	0	0
EcF11_1914	2	0.179712	2.00936		EcF11_1914	0	0	0
EcF11_1915	10	0.952765	-0.160008		EcF11_1915	5	0.0431144	-2.42853
EcF11_1916	4	0.0678892	-1.376		EcF11_1916	1	0.317311	-7.72792
EcF11_1917	12	0.813945	-0.132511		EcF11_1917	11	0.858863	0.183959
EcF11_1918	24	0.212393	0.653726		EcF11_1918	15	0.0747355	1.36102
EcF11_1919	13	0.119829	0.333034		EcF11_1919	12	0.130665	-0.531887
EcF11_1920	10	0.386271	-0.416661		EcF11_1920	6	0.500184	-2.85636
EcF11_1921	47	0.242783	0.131146		EcF11_1921	30	0.0369208	0.59134
EcF11_1922	19	0.107466	1.15938		EcF11_1922	7	0.12819	0.647377
EcF11_1923	31	0.0777843	-0.356842		EcF11_1923	11	0.139414	0.950837
EcF11_1924	26	0.0132751	-0.572328		EcF11_1924	14	0.0330469	-1.65391
EcF11_1925	35	0.0261118	-0.718946		EcF11_1925	19	0.600871	-1.78339
EcF11_1926	18	0.844628	-0.0676546		EcF11_1926	11	0.15486	0.755558
EcF11_1927	8	0.779435	0.499134		EcF11_1927	3	1	0.371113
EcF11_1928	17	0.196108	0.630793		EcF11_1928	1	0	0
EcF11_1929	6	0.463071	0.924135		EcF11_1929	8	0.888638	-0.715936
EcF11_1930	18	0.0138707	1.55804		EcF11_1930	9	0.313938	0.582274
EcF11_1931	27	0.0305989	-0.602355		EcF11_1931	14	0.97496	0.894507
EcF11_1932	39	0.226893	0.193068		EcF11_1932	25	0.360567	0.641272
EcF11_1933	34	0.334068	0.299154		EcF11_1933	22	0.211326	0.176951
EcF11_1934	18	0.499656	-0.335145		EcF11_1934	9	0.0208793	1.4744
EcF11_1935	35	0.207784	0.423179		EcF11_1935	25	0.882352	0.362301
EcF11_1936	27	0.258388	0.612656		EcF11_1936	13	0.875329	0.454526
EcF11_1937	25	0.756995	-0.0796842		EcF11_1937	12	0.63787	-0.555759
EcF11_1938	50	0.168948	0.337659		EcF11_1938	23	0.663947	-0.312633
EcF11_1939	30	0.381172	0.261816		EcF11_1939	14	0.637767	-0.473376
EcF11_1940	37	0.0704784	-0.330774		EcF11_1940	27	0.0644405	-0.957123
EcF11_1941	3	1	1.2167		EcF11_1941	3	0.59298	-0.435681
EcF11_1942	13	0.768747	-0.128171		EcF11_1942	5	0.68583	-2.6438
EcF11_1943	5	0.224916	-0.556142		EcF11_1943	4	0.0678892	1.07121
EcF11_1944	7	0.0179605	-1.79739		EcF11_1944	5	0.892738	0.0835997
EcF11_1945	1	0.317311	-1.60564		EcF11_1945	1	0.317311	1.99238
EcF11_1946	7	0.12819	1.61767		EcF11_1946	6	0.172955	-1.13704
EcF11_1947	2	0.179712	2.61472		EcF11_1947	1	0.317311	-3.32193
EcF11_1948	13	0.789675	0.410191		EcF11_1948	8	0.398025	-1.0985
EcF11_1949	23	0.987049	0.303997		EcF11_1949	17	0.286827	-0.754222
EcF11_1950	1	0.317311	-2.62348		EcF11_1950	1	0.317311	1.78141
EcF11_1951	0	0	0		EcF11_1951	0	0	0
EcF11_1952	33	0.534701	0.0591403		EcF11_1952	26	0.159246	0.72145
EcF11_1953	11	0.284503	1.32447		EcF11_1953	9	0.48384	1.20933
EcF11_1954	26	0.0520228	-0.59996		EcF11_1954	16	0.795987	-0.126444
EcF11_1955	22	0.212211	-0.370607		EcF11_1955	12	0.059739	-1.75892
EcF11_1956	67	0.230269	0.321449		EcF11_1956	28	0.0199414	-1.62873
EcF11_1957	15	0.394246	0.457412		EcF11_1957	12	0.346522	0.363388
EcF11_1958	28	0.668235	0.0893759		EcF11_1958	10	0.313938	-1.87903
EcF11_1959	7	0.735317	-0.105194		EcF11_1959	5	0.0431144	1.71839
EcF11_1960	4	1	0.0128001		EcF11_1960	2	0.654721	-0.405876
EcF11_1961	24	0.505701	0.320483		EcF11_1961	8	0.400814	0.565228
EcF11_1962	6	0.753152	0.186781		EcF11_1962	4	0.144127	0.0921834
EcF11_1963	25	0.863887	0.151919		EcF11_1963	7	0.12819	1.63945
EcF11_1964	26	0.106794	-0.282476		EcF11_1964	16	0.679116	0.567687
EcF11_1965	34	0.325583	-0.178364		EcF11_1965	14	0.055533	-3.17962
EcF11_1966	18	0.231059	0.390331		EcF11_1966	8	0.865772	0.34913
EcF11_1967	25	0.0214176	-0.420405		EcF11_1967	17	0.0683766	-1.91519
EcF11_1968	21	0.87571	0.561372		EcF11_1968	12	0.789675	0.347693
EcF11_1969	50	0.0663693	-0.402628		EcF11_1969	26	0.00188519	-2.51076
EcF11_1970	35	0.295035	-0.110781		EcF11_1970	29	0.00943319	-0.663963
EcF11_1971	27	0.107469	-0.642495		EcF11_1971	19	0.0835564	-1.91377
EcF11_1972	2	0	0		EcF11_1972	1	0	0
EcF11_1973	4	0.465209	0.680877		EcF11_1973	1	0.317311	-3.76759
EcF11_1974	60	0.285236	0.169292		EcF11_1974	23	0.605118	-0.604598
EcF11_1975	61	0.175259	-0.0682098		EcF11_1975	36	0.170731	-0.362284
EcF11_1976	9	0.51467	0.956701		EcF11_1976	7	0.735317	0.714605
EcF11_1977	78	0.622061	0.16284		EcF11_1977	39	0.357109	0.320572
EcF11_1978	16	0.534925	-0.232728		EcF11_1978	9	0.173071	-2.92232
EcF11_1979	1	0.317311	0.408649		EcF11_1979	1	0.317311	0.813218
EcF11_1980	2	0.654721	0.337814		EcF11_1980	1	0.317311	-2.58496
EcF11_1981	61	0.0748598	-0.64137		EcF11_1981	28	1	-0.225544
EcF11_1982	32	0.7648	-0.0859682		EcF11_1982	14	0.345448	-1.02352
EcF11_1983	33	0.837197	0.38261		EcF11_1983	25	0.219233	0.101015
EcF11_1984	5	0.68583	0.464395		EcF11_1984	1	0.317311	3.27269
EcF11_1985	6	0.0463995	1.04809		EcF11_1985	3	0.59298	0.494955
EcF11_1986	31	0.213358	-0.672696		EcF11_1986	19	0.042858	-2.05357
EcF11_1987	24	0.22965	-0.975313		EcF11_1987	10	0.0125153	-2.65606
EcF11_1988	15	0.0354647	-1.43204		EcF11_1988	12	0.059739	-0.761095
EcF11_1989	12	0.307821	-0.233361		EcF11_1989	9	0.51467	-1.54395
EcF11_1990	20	0.125859	-0.331902		EcF11_1990	15	0.954708	-0.272557
EcF11_1991	41	0.201893	-0.184844		EcF11_1991	24	0.121043	-1.20214
EcF11_1992	42	0.326328	0.0387264		EcF11_1992	22	0.525653	0.248936
EcF11_1993	52	0.496152	0.162897		EcF11_1993	31	0.611351	0.483535
EcF11_1994	22	0.0835564	0.807107		EcF11_1994	9	0.888638	-0.146831
EcF11_1995	88	0.00692571	-0.499666		EcF11_1995	49	0.0304999	-1.69163
EcF11_1996	3	0.108809	1.52623		EcF11_1996	3	1	-0.197995
EcF11_1997	3	0.108809	1.46887		EcF11_1997	2	0.654721	0.0351775
EcF11_1998	18	0.527727	0.213462		EcF11_1998	8	1	-0.164886
EcF11_1999	23	0.447031	0.854425		EcF11_1999	14	0.600179	-0.467561
EcF11_2000	2	0.654721	0.497863		EcF11_2000	1	0.317311	0.390325
EcF11_2001	28	0.448887	0.455999		EcF11_2001	12	0.373945	-2.28936
EcF11_2002	19	0.629162	0.0850832		EcF11_2002	5	0.892738	-0.0565937
[truncated: 3,314 more rows]

## Sheet: Replicate 2
Replciate 2 PC					Replciate 2 Blood
F11 locus_tag	transposon pairs measured	wilcoxon p value	Log2 change		F11 locus_tag	transposon pairs measured	wilcoxon p value	Log2 change
EcF11_0001	2	0.654721	1.61626		EcF11_0001	0	0	0
EcF11_0002	16	0.756369	0.360467		EcF11_0002	14	0.826091	-0.704701
EcF11_0003	7	0.0629791	-1.06989		EcF11_0003	6	0.916512	-1.39978
EcF11_0004	9	0.085831	-1.14103		EcF11_0004	8	0.161429	-1.12206
EcF11_0005	6	0.916512	0.880987		EcF11_0005	10	0.0593361	0.616558
EcF11_0006	11	0.286003	0.0760994		EcF11_0006	5	0.224916	-0.968862
EcF11_0007	11	0.476907	-0.138778		EcF11_0007	8	0.262618	-1.16848
EcF11_0008	8	1	0.88069		EcF11_0008	6	0.345448	-0.54001
EcF11_0009	7	0.0279918	-1.73172		EcF11_0009	11	0.0504606	-1.55583
EcF11_0010	3	0.285049	-0.900323		EcF11_0010	2	0.179712	-1.5378
EcF11_0011	4	0.715001	1.11156		EcF11_0011	6	0.0747355	1.73927
EcF11_0012	9	0.593955	-0.151914		EcF11_0012	6	0.916512	0.125184
EcF11_0013	17	0.00973707	1.44609		EcF11_0013	14	0.096197	0.810136
EcF11_0014	5	0.68583	-0.405685		EcF11_0014	5	0.68583	-0.118944
EcF11_0015	9	0.138641	-0.0749375		EcF11_0015	5	0.0796158	-1.29376
EcF11_0016	11	0.0163685	-0.754789		EcF11_0016	9	0.658687	-0.457397
EcF11_0017	3	0.108809	-1.90362		EcF11_0017	1	0.317311	-2.28438
EcF11_0018	7	0.865772	0.133253		EcF11_0018	2	0.179712	-2.40585
EcF11_0019	43	0.85627	0.339445		EcF11_0019	37	0.0489806	0.310443
EcF11_0020	36	0.00219067	-0.200729		EcF11_0020	31	0.0204496	-0.978666
EcF11_0021	21	0.375445	-0.35528		EcF11_0021	22	0.167651	-1.44511
EcF11_0022	45	0.29644	-0.00164343		EcF11_0022	34	0.0394344	-1.48584
EcF11_0023	20	0.455273	0.626548		EcF11_0023	17	0.162572	-0.639063
EcF11_0024	5	0.500184	1.71915		EcF11_0024	2	0.654721	-1.27752
EcF11_0025	13	0.172955	-0.782545		EcF11_0025	9	0.952765	-0.938686
EcF11_0026	32	0.00670106	-0.589702		EcF11_0026	29	0.163107	-1.51794
EcF11_0027	14	0.0812811	-0.608965		EcF11_0027	9	0.51467	-2.32872
EcF11_0028	19	0.935852	0.0306326		EcF11_0028	17	0.192985	-0.749436
EcF11_0029	38	0.102784	1.01607		EcF11_0029	21	0.139622	-1.25889
EcF11_0030	25	0.882352	0.922888		EcF11_0030	18	0.810697	-0.373293
EcF11_0031	1	0.317311	-2.57301		EcF11_0031	1	0.317311	-0.465816
EcF11_0032	30	0.477947	-0.145653		EcF11_0032	20	0.318542	-1.47242
EcF11_0033	8	0.48384	1.27643		EcF11_0033	9	0.066316	1.77187
EcF11_0034	4	0.715001	-0.250704		EcF11_0034	1	0.317311	1.42499
EcF11_0035	2	0.654721	0.621915		EcF11_0035	1	0.317311	0.0971854
EcF11_0036	4	0.465209	0.503084		EcF11_0036	0	0	0
EcF11_0037	19	0.314389	-0.41396		EcF11_0037	16	0.876722	-0.885655
EcF11_0038	27	0.0754285	-0.105459		EcF11_0038	19	0.150401	-2.2355
EcF11_0039	29	0.0331811	0.720829		EcF11_0039	16	0.0787308	-2.55575
EcF11_0040	12	0.346522	-0.0976313		EcF11_0040	7	0.398025	-2.48925
EcF11_0041	49	0.377753	0.283154		EcF11_0041	39	0.934335	-0.851121
EcF11_0042	12	0.307821	0.718312		EcF11_0042	9	0.260393	0.471948
EcF11_0043	38	0.0430662	-0.231221		EcF11_0043	23	0.106964	-1.11463
EcF11_0044	15	0.363488	-0.088982		EcF11_0044	13	0.600179	-1.53561
EcF11_0045	7	0.0629791	-0.646614		EcF11_0045	5	0.68583	-0.922322
EcF11_0046	14	0.550924	0.0840705		EcF11_0046	8	0.262618	-0.964475
EcF11_0047	58	0.301322	0.216897		EcF11_0047	42	0.167078	-0.176673
EcF11_0048	23	0.0593317	-0.192214		EcF11_0048	15	0.609235	-0.523049
EcF11_0049	9	0.533897	0.52791		EcF11_0049	6	0.347847	-1.37711
EcF11_0050	55	0.00939462	-0.168732		EcF11_0050	57	0.0866576	-0.932467
EcF11_0051	65	0.113286	0.16751		EcF11_0051	40	0.0381312	-1.26096
EcF11_0052	4	1	-2.0046		EcF11_0052	4	0.715001	-3.86864
EcF11_0053	16	0.717381	0.217816		EcF11_0053	12	0.0280561	-1.19774
EcF11_0054	29	0.770353	0.201235		EcF11_0054	18	0.878851	0.135187
EcF11_0055	34	0.248494	0.0731336		EcF11_0055	24	0.841481	-0.792384
EcF11_0056	11	0.858863	0.208511		EcF11_0056	10	0.646462	0.135971
EcF11_0057	2	0.654721	2.11535		EcF11_0057	1	0.317311	-7.36424
EcF11_0058	9	0.109745	-0.700335		EcF11_0058	8	0.0687036	-3.74578
EcF11_0059	49	0.0880153	-0.0530566		EcF11_0059	35	0.000485271	-1.67507
EcF11_0060	15	0.00640649	-0.758956		EcF11_0060	14	0.637767	-0.140057
EcF11_0061	16	0.795987	0.879733		EcF11_0061	15	0.609235	-0.12278
EcF11_0062	5	0.68583	0.358205		EcF11_0062	5	0.0431144	4.00352
EcF11_0063	6	0.916512	-0.27574		EcF11_0063	4	0.715001	-1.69707
EcF11_0064	84	0.000738595	-0.0526093		EcF11_0064	86	0.0824895	-0.809879
EcF11_0065	24	0.910931	0.647351		EcF11_0065	17	0.365864	-0.898727
EcF11_0066	18	0.184084	0.331167		EcF11_0066	10	0.241121	-1.70989
EcF11_0067	89	0.996728	0.327758		EcF11_0067	70	0.00655337	-0.895469
EcF11_0068	4	0.465209	0.732954		EcF11_0068	2	0.654721	-0.739001
EcF11_0069	7	0.176296	0.123924		EcF11_0069	3	0.59298	-0.225043
EcF11_0070	22	0.637818	0.0821187		EcF11_0070	18	0.0198091	-1.94715
EcF11_0071	14	0.157811	-0.255261		EcF11_0071	14	0.186891	-0.423845
EcF11_0072	32	0.500844	-0.0170218		EcF11_0072	31	0.0508252	0.0924106
EcF11_0073	8	0.0250618	-1.35316		EcF11_0073	9	0.374259	-0.850395
EcF11_0074	10	0.0284169	-0.392123		EcF11_0074	6	0.916512	-1.5932
EcF11_0075	42	0.529917	0.486757		EcF11_0075	33	0.724887	-0.334413
EcF11_0076	8	0.0928919	0.795583		EcF11_0076	10	0.33288	-1.3771
EcF11_0077	27	0.192514	0.281769		EcF11_0077	19	0.840534	-0.490021
EcF11_0078	22	0.0087284	1.42942		EcF11_0078	17	0.0762542	-0.766557
EcF11_0079	42	0.434521	0.496771		EcF11_0079	31	0.937115	-0.035531
EcF11_0080	43	0.501379	0.295773		EcF11_0080	36	0.363488	-0.714626
EcF11_0081	20	0.390533	-0.230747		EcF11_0081	20	0.0822248	-0.435911
EcF11_0082	58	0.595869	0.272012		EcF11_0082	52	0.529757	-0.310176
EcF11_0083	13	0.248864	0.727472		EcF11_0083	8	0.400814	-0.666626
EcF11_0084	23	0.648229	0.002377		EcF11_0084	18	0.0526243	-1.63285
EcF11_0085	5	0.68583	0.44874		EcF11_0085	3	0.108809	-1.2831
EcF11_0086	9	0.138641	-0.771783		EcF11_0086	10	0.444587	-0.951034
EcF11_0087	1	0.317311	0.434049		EcF11_0087	2	0.654721	2.17547
EcF11_0088	7	0.61209	-0.793109		EcF11_0088	7	0.865772	-0.94554
EcF11_0089	50	0.213591	0.195292		EcF11_0089	43	0.107012	-0.808515
EcF11_0090	24	0.0191367	-0.49408		EcF11_0090	11	0.423596	-0.480748
EcF11_0091	45	0.0463433	-0.0611131		EcF11_0091	36	0.0521787	0.208115
EcF11_0092	8	0.207578	-0.220574		EcF11_0092	3	1	-2.08865
EcF11_0093	22	0.0284206	-0.327077		EcF11_0093	14	0.332345	-0.694248
EcF11_0094	16	0.408044	0.35801		EcF11_0094	6	0.172955	-2.1733
EcF11_0095	10	0.798859	-0.752891		EcF11_0095	7	0.0279918	-1.90774
EcF11_0096	18	0.556579	0.457994		EcF11_0096	14	0.177114	-0.852063
EcF11_0097	3	0.285049	-0.00539266		EcF11_0097	5	0.0431144	-4.04842
EcF11_0098	15	0.495521	0.343402		EcF11_0098	13	0.552493	-0.989323
EcF11_0099	2	0.179712	1.5662		EcF11_0099	1	0.317311	0.394972
EcF11_0100	2	0.179712	1.47613		EcF11_0100	0	0	0
EcF11_0101	5	0.345231	-0.15292		EcF11_0101	1	0.317311	-3.99078
EcF11_0102	17	0.722563	0.567546		EcF11_0102	11	0.789675	-0.562955
EcF11_0103	22	0.108043	-0.483421		EcF11_0103	26	0.533777	-0.278368
EcF11_0104	25	0.275832	0.00266525		EcF11_0104	14	0.0258429	-2.54558
EcF11_0105	13	0.753152	0.223102		EcF11_0105	10	0.721277	-1.58232
EcF11_0106	93	0.0104448	0.116972		EcF11_0106	74	0.443424	-0.428907
EcF11_0107	24	0.0632908	-0.590348		EcF11_0107	17	0.016822	-0.94455
EcF11_0108	32	0.0603327	0.701719		EcF11_0108	30	0.750058	0.104331
EcF11_0109	11	0.00992549	1.28489		EcF11_0109	17	0.0182221	1.13038
EcF11_0110	26	0.00863286	-0.156864		EcF11_0110	24	0.0344909	-0.700734
EcF11_0111	48	0.00274525	-0.550959		EcF11_0111	37	0.000157387	-2.11884
EcF11_0112	21	0.0581863	-0.504651		EcF11_0112	16	0.196108	-1.06917
EcF11_0113	25	0.0578362	0.0817875		EcF11_0113	16	0.049422	-1.80694
EcF11_0114	25	0.0924029	0.935203		EcF11_0114	23	0.212393	-0.12759
EcF11_0115	27	0.229654	0.386018		EcF11_0115	17	0.586174	-0.426134
EcF11_0116	28	0.0844661	0.117155		EcF11_0116	18	0.71125	-0.789825
EcF11_0117	19	0.658009	0.412321		EcF11_0117	13	0.382352	0.377407
EcF11_0118	16	0.13373	0.00371332		EcF11_0118	9	0.374259	0.292468
EcF11_0119	30	0.14704	0.673159		EcF11_0119	19	0.468845	-0.00250848
EcF11_0120	22	0.131132	-0.124879		EcF11_0120	14	0.00763041	-1.65962
EcF11_0121	45	0.0115021	-0.136774		EcF11_0121	36	0.000140113	-2.30123
EcF11_0122	32	0.049601	-0.284012		EcF11_0122	32	0.22944	-0.00439298
EcF11_0123	21	0.305198	0.465829		EcF11_0123	21	0.169775	0.0808086
EcF11_0124	29	0.0521931	0.110638		EcF11_0124	24	0.11669	-0.331635
EcF11_0125	22	0.661179	0.287385		EcF11_0125	17	0.586174	-0.496904
EcF11_0126	9	0.109745	-0.312227		EcF11_0126	5	0.892738	0.0675023
EcF11_0127	8	0.779435	0.786447		EcF11_0127	9	0.678402	0.333252
EcF11_0128	8	0.400814	0.875103		EcF11_0128	10	0.444587	0.56488
EcF11_0129	2	0.179712	0.627016		EcF11_0129	2	0.179712	1.80213
EcF11_0130	15	0.0408881	-0.3504		EcF11_0130	14	0.157811	-1.23258
EcF11_0131	16	0.17881	-0.560081		EcF11_0131	11	0.373945	-1.42371
EcF11_0132	2	0.179712	-0.470033		EcF11_0132	1	0.317311	0.46865
EcF11_0133	11	0.182314	0.552299		EcF11_0133	9	0.213524	-1.23191
EcF11_0134	5	0.68583	0.275505		EcF11_0134	5	0.500184	-0.114949
EcF11_0135	1	0.317311	1.66776		EcF11_0135	0	0	0
EcF11_0136	7	0.498962	-0.371573		EcF11_0136	2	0.654721	1.28407
EcF11_0137	4	0.0678892	-1.03932		EcF11_0137	8	0.262618	1.70698
EcF11_0138	9	0.952765	0.503205		EcF11_0138	3	0.285049	-1.91072
EcF11_0139	25	0.00581636	-0.432058		EcF11_0139	28	0.284504	0.121515
EcF11_0140	23	0.951815	0.757151		EcF11_0140	16	0.120839	0.284314
EcF11_0141	91	0.215291	0.58093		EcF11_0141	60	0.0661459	-0.942968
EcF11_0142	57	0.667641	0.416202		EcF11_0142	52	0.928606	-0.193811
EcF11_0143	26	0.0283221	-0.255473		EcF11_0143	24	1	-0.135056
EcF11_0144	13	0.151956	-0.710916		EcF11_0144	11	0.789675	-0.967414
EcF11_0145	26	0.0253669	0.975125		EcF11_0145	22	0.0945281	0.597873
EcF11_0146	4	0.715001	0.14791		EcF11_0146	1	0.317311	0.25339
EcF11_0147	20	0.40595	0.320478		EcF11_0147	18	0.844628	0.0877263
EcF11_0148	59	0.964051	0.420712		EcF11_0148	50	0.101394	-0.487094
EcF11_0149	37	0.00126312	-0.275648		EcF11_0149	26	0.140896	-0.964916
EcF11_0150	30	0.000613338	-0.602048		EcF11_0150	26	0.320558	-0.813976
EcF11_0151	22	0.389602	0.434095		EcF11_0151	17	0.794586	-0.577538
EcF11_0152	4	0.0678892	-0.445202		EcF11_0152	3	0.285049	0.888948
EcF11_0153	4	0.220671	1.47091		EcF11_0153	1	0.317311	0.793265
EcF11_0154	27	0.271813	0.48337		EcF11_0154	28	0.0404203	-1.27497
EcF11_0155	2	0.654721	0.624897		EcF11_0155	3	0.285049	-0.932659
EcF11_0156	0	0	0		EcF11_0156	3	0.108809	3.47509
EcF11_0157	26	0.693826	0.162623		EcF11_0157	22	0.569934	-0.894019
EcF11_0158	79	0.214489	0.0816261		EcF11_0158	48	0.00183741	-1.10886
EcF11_0159	31	0.000122573	-1.1073		EcF11_0159	29	0.0103967	-1.26678
EcF11_0160	3	0.285049	-0.900323		EcF11_0160	2	0.179712	-1.5378
EcF11_0161	85	0.000137177	-0.275242		EcF11_0161	78	0.013492	-0.898564
EcF11_0162	15	0.0468265	0.0442224		EcF11_0162	8	1	-0.660184
EcF11_0163	22	0.909531	0.588722		EcF11_0163	16	0.501447	-0.544039
EcF11_0164	19	0.259835	-0.836121		EcF11_0164	18	0.913301	-0.609857
EcF11_0165	25	0.0422986	0.0516561		EcF11_0165	19	0.444509	-0.172959
EcF11_0166	32	0.0230171	-0.226049		EcF11_0166	23	0.161787	-1.79664
EcF11_0167	30	0.28531	0.00153415		EcF11_0167	31	0.0523726	-0.93628
EcF11_0168	29	0.0369208	-0.372288		EcF11_0168	30	0.0174518	0.999878
EcF11_0169	50	0.00765311	-0.363878		EcF11_0169	43	0.951857	-1.02829
EcF11_0170	23	0.0285332	-0.167521		EcF11_0170	10	0.241121	-1.01311
EcF11_0171	19	0.184652	0.933719		EcF11_0171	9	0.678402	-2.0709
EcF11_0172	8	0.161429	-0.562579		EcF11_0172	3	0.285049	-2.78834
EcF11_0173	64	0.0954833	0.0701855		EcF11_0173	62	0.0422674	-0.873172
EcF11_0174	2	0.654721	-0.0777216		EcF11_0174	1	0.317311	-7.16797
EcF11_0175	31	0.908036	0.613624		EcF11_0175	12	0.0843794	-1.44027
EcF11_0176	43	0.12014	-0.0780268		EcF11_0176	37	0.289682	-0.408994
EcF11_0177	18	0.349102	0.359467		EcF11_0177	17	0.148792	-1.09776
EcF11_0178	41	0.645501	-0.0019302		EcF11_0178	30	0.765519	-0.432986
EcF11_0179	13	0.679066	0.117168		EcF11_0179	6	0.115851	-0.822049
EcF11_0180	16	0.756369	0.00953252		EcF11_0180	14	0.683239	-1.55573
EcF11_0181	7	0.498962	0.5618		EcF11_0181	3	0.108809	-1.05777
EcF11_0182	45	0.134758	-0.0354729		EcF11_0182	33	0.0413524	-0.664878
EcF11_0183	8	0.888638	0.687735		EcF11_0183	4	0.715001	-0.920651
EcF11_0184	13	0.172955	-0.14295		EcF11_0184	11	0.328065	-0.893861
EcF11_0185	23	0.387453	0.0711731		EcF11_0185	18	0.527727	-0.360349
EcF11_0186	52	0.928641	-0.0341848		EcF11_0186	42	0.199974	-1.11477
EcF11_0187	34	0.870978	0.0977459		EcF11_0187	27	0.107553	-0.28986
EcF11_0188	13	0.310897	0.0150299		EcF11_0188	6	0.463071	-0.886967
EcF11_0189	37	0.210837	-0.061006		EcF11_0189	28	0.0285857	-1.03126
EcF11_0190	18	0.00739866	-0.321448		EcF11_0190	17	0.123929	-0.0327737
EcF11_0191	4	0.0678892	-2.2911		EcF11_0191	4	0.715001	-0.270354
EcF11_0192	18	0.777118	0.404889		EcF11_0192	17	0.251889	-0.218091
EcF11_0193	35	0.257318	0.246583		EcF11_0193	31	0.239678	-0.562051
EcF11_0194	23	0.330415	-0.252421		EcF11_0194	21	0.289095	-0.697395
EcF11_0195	56	0.43358	0.386385		EcF11_0195	40	0.0393071	-1.22392
EcF11_0196	15	0.232979	-0.391744		EcF11_0196	5	0.0796158	-1.9013
EcF11_0197	5	0.0431144	-0.672156		EcF11_0197	2	0.179712	-5.17622
EcF11_0198	8	0.48384	0.111408		EcF11_0198	0	0	0
EcF11_0199	29	0.915245	0.884798		EcF11_0199	26	0.67306	0.284018
EcF11_0200	13	0.196051	-0.0289176		EcF11_0200	7	0.865772	-0.877568
EcF11_0201	5	0.892738	1.51719		EcF11_0201	5	0.892738	-0.0764816
EcF11_0202	5	0.892738	0.950452		EcF11_0202	5	0.500184	0.408996
EcF11_0203	3	1	1.9306		EcF11_0203	3	0.108809	1.37271
EcF11_0204	37	0.280735	-0.0324312		EcF11_0204	30	0.00036343	-1.85732
EcF11_0205	25	0.00941742	-0.273999		EcF11_0205	23	0.0158407	-0.86779
EcF11_0206	1	0.317311	-0.119109		EcF11_0206	0	0	0
EcF11_0207	14	0.777565	0.915242		EcF11_0207	11	0.656642	-0.150813
EcF11_0208	12	0.432768	0.564961		EcF11_0208	11	0.533695	-0.710934
EcF11_0209	29	0.00123	-0.584236		EcF11_0209	27	0.00425012	-1.58569
EcF11_0210	21	0.169775	-0.374436		EcF11_0210	16	0.0703257	-1.56858
EcF11_0211	15	0.733271	-0.630025		EcF11_0211	15	0.0608927	-1.38384
EcF11_0212	15	0.82028	0.544387		EcF11_0212	15	0.394246	0.624561
EcF11_0213	12	0.480177	0.0476101		EcF11_0213	2	0.179712	-6.18772
EcF11_0214	26	0.888906	0.63195		EcF11_0214	18	0.0176207	0.50279
EcF11_0215	2	0.179712	1.19253		EcF11_0215	2	0.654721	-0.923211
EcF11_0216	4	0.144127	-1.31752		EcF11_0216	4	0.715001	-2.03876
EcF11_0217	52	0.392676	0.474648		EcF11_0217	42	0.529917	-0.115416
EcF11_0218	11	0.858863	0.886456		EcF11_0218	4	0.273322	-1.71588
EcF11_0219	51	0.69346	0.180288		EcF11_0219	39	0.199191	-1.49728
EcF11_0220	1	0.317311	-0.780104		EcF11_0220	1	0.317311	-0.237929
EcF11_0221	39	0.0277258	0.24316		EcF11_0221	29	0.41744	-1.41382
EcF11_0222	25	0.946369	0.282658		EcF11_0222	21	0.136886	-0.937625
EcF11_0223	12	0.613269	0.642576		EcF11_0223	9	0.0218122	-1.24031
EcF11_0224	50	0.192082	0.164149		EcF11_0224	41	0.0009741	-1.20013
EcF11_0225	38	0.76624	0.3855		EcF11_0225	32	0.111968	0.0991064
EcF11_0226	27	0.0516517	-0.566175		EcF11_0226	21	0.794337	-0.730851
EcF11_0227	71	0.0333584	-0.083544		EcF11_0227	55	0.000155165	-1.63784
EcF11_0228	21	0.169775	-0.329469		EcF11_0228	15	0.536556	-0.313993
EcF11_0229	10	0.0218243	-0.783749		EcF11_0229	10	0.0468533	0.764207
EcF11_0230	17	0.246137	0.450102		EcF11_0230	9	0.213524	-1.1519
EcF11_0231	4	0.715001	0.492083		EcF11_0231	2	0.654721	-3.41213
EcF11_0232	56	0.0676289	0.109231		EcF11_0232	48	0.87331	-0.429026
EcF11_0233	24	0.567709	-0.0304011		EcF11_0233	23	0.231305	-0.6199
EcF11_0234	0	0	0		EcF11_0234	0	0	0
EcF11_0235	3	0.285049	-0.907675		EcF11_0235	1	0.317311	0.379337
EcF11_0236	12	0.432768	-0.0298332		EcF11_0236	7	0.865772	-1.38656
EcF11_0237	17	0.492459	0.26312		EcF11_0237	13	0.0107468	-1.15699
EcF11_0238	15	0.0608927	-0.407765		EcF11_0238	14	0.138265	-1.81244
EcF11_0239	6	0.248864	-1.16293		EcF11_0239	8	1	0.166438
EcF11_0240	10	0.202622	-0.135936		EcF11_0240	6	0.600179	-0.430588
EcF11_0241	41	0.136717	-0.235914		EcF11_0241	31	0.101063	-1.05073
EcF11_0242	17	0.0105686	-0.658048		EcF11_0242	15	0.255989	-1.88454
EcF11_0243	5	0.500184	0.497433		EcF11_0243	6	0.463071	0.464664
EcF11_0244	27	0.0259417	-0.400844		EcF11_0244	26	0.949372	-1.0462
EcF11_0245	39	0.041607	-0.368812		EcF11_0245	33	0.165399	-0.927699
EcF11_0246	15	0.00178538	-0.473016		EcF11_0246	9	0.0208793	-2.62542
EcF11_0247	11	0.286003	0.916257		EcF11_0247	8	0.139135	-1.33642
EcF11_0248	30	0.00048969	-1.04391		EcF11_0248	23	0.648229	-1.09109
EcF11_0249	15	0.256353	0.743566		EcF11_0249	11	0.83674	0.159302
EcF11_0250	15	0.211476	-0.178039		EcF11_0250	14	0.00763041	-2.11219
EcF11_0251	18	0.0311038	-0.205921		EcF11_0251	20	0.881293	-0.596125
EcF11_0252	9	0.678402	0.138167		EcF11_0252	15	0.690945	0.283613
EcF11_0253	18	0.71125	0.772435		EcF11_0253	13	0.600179	0.122878
EcF11_0254	7	0.61209	0.509185		EcF11_0254	5	0.892738	0.322968
EcF11_0255	4	0.465209	-0.0227927		EcF11_0255	2	0.179712	-1.51385
EcF11_0256	8	0.0687036	-1.27741		EcF11_0256	6	0.916512	-0.247765
EcF11_0257	4	0.144127	-0.501736		EcF11_0257	3	1	-1.33697
EcF11_0258	18	0.0618735	0.124882		EcF11_0258	15	0.570061	-1.31301
EcF11_0259	34	0.221556	-0.0949504		EcF11_0259	26	0.0655698	-1.2339
EcF11_0260	3	1	0.616086		EcF11_0260	2	0.654721	-0.0921244
EcF11_0261	2	0.179712	2.60376		EcF11_0261	3	0.108809	2.22314
EcF11_0262	23	0.0176746	-0.435475		EcF11_0262	15	0.864705	-0.136071
EcF11_0263	1	0.317311	-0.78106		EcF11_0263	1	0.317311	0.627573
EcF11_0264	0	0	0		EcF11_0264	0	0	0
EcF11_0265	2	0.654721	-0.00244924		EcF11_0265	0	0	0
EcF11_0266	4	0.144127	-1.22885		EcF11_0266	1	0.317311	-1.51351
EcF11_0267	12	0.307821	-0.156139		EcF11_0267	14	0.439902	-1.33978
EcF11_0268	8	0.888638	0.424313		EcF11_0268	5	0.68583	0.0312948
EcF11_0269	2	0.179712	-1.16523		EcF11_0269	1	0.317311	-1.85764
EcF11_0270	3	1	1.15521		EcF11_0270	1	0.317311	0.875238
EcF11_0271	14	0.509797	0.0602673		EcF11_0271	12	0.272095	-1.51467
EcF11_0272	12	0.388186	-0.425115		EcF11_0272	8	1	-1.06118
EcF11_0273	7	0.865772	-0.498541		EcF11_0273	6	0.753152	-0.314754
EcF11_0274	8	0.400814	0.599786		EcF11_0274	5	0.224916	-1.73691
EcF11_0275	8	0.262618	-0.401717		EcF11_0275	8	0.04995	0.448113
EcF11_0276	10	0.721277	-0.0551119		EcF11_0276	5	0.224916	-1.84734
EcF11_0277	11	0.533695	-0.124441		EcF11_0277	11	0.533695	-0.723944
EcF11_0278	4	0.715001	0.679785		EcF11_0278	2	0.654721	0.167198
EcF11_0279	7	0.398025	-0.375099		EcF11_0279	5	0.892738	-0.537472
EcF11_0280	13	0.115851	-0.0551685		EcF11_0280	14	0.396726	-0.234287
EcF11_0281	22	0.115352	-0.126748		EcF11_0281	15	0.426528	-1.07978
EcF11_0282	8	0.0356919	-0.957773		EcF11_0282	9	0.260393	-0.49057
EcF11_0283	47	0.0391554	0.377812		EcF11_0283	27	0.219338	-0.91075
EcF11_0284	6	0.916512	0.375494		EcF11_0284	8	0.440206	-0.360894
EcF11_0285	36	0.0593935	-0.208027		EcF11_0285	30	0.253141	-0.618097
EcF11_0286	19	0.354669	0.93506		EcF11_0286	16	0.876722	-0.269094
EcF11_0287	24	0.710318	0.449103		EcF11_0287	11	0.0262312	-1.46912
EcF11_0288	39	0.0418577	0.612674		EcF11_0288	36	0.0577475	-0.639683
EcF11_0289	17	0.0928595	-0.195786		EcF11_0289	11	0.722108	-0.413359
EcF11_0290	11	0.722108	0.316562		EcF11_0290	5	0.224916	0.108784
EcF11_0291	12	0.116664	-0.772051		EcF11_0291	10	0.646462	-0.997199
EcF11_0292	4	0.144127	-1.93442		EcF11_0292	3	0.108809	-3.09285
EcF11_0293	90	0.00371028	0.0529894		EcF11_0293	80	0.000577999	-0.597173
EcF11_0294	32	0.0184696	-0.327477		EcF11_0294	38	0.0199325	0.900385
EcF11_0295	14	0.97496	0.779726		EcF11_0295	14	0.396726	0.280288
EcF11_0296	22	0.684874	0.941305		EcF11_0296	16	0.569494	-0.737915
EcF11_0297	28	0.0241728	-0.466047		EcF11_0297	32	0.653594	-0.582617
EcF11_0298	14	0.924978	0.276427		EcF11_0298	14	0.396726	-0.871521
EcF11_0299	34	0.0196128	-0.0351727		EcF11_0299	35	0.422219	-0.723447
EcF11_0300	5	0.138011	-0.779586		EcF11_0300	4	0.0678892	-3.13948
EcF11_0301	43	0.0477717	-0.12148		EcF11_0301	35	0.0670618	-0.962531
EcF11_0302	12	0.0413894	-0.653293		EcF11_0302	11	0.286003	-1.36232
EcF11_0303	48	0.182417	0.216826		EcF11_0303	39	0.192481	-0.491629
EcF11_0304	50	0.0760595	-0.0182958		EcF11_0304	51	0.0862821	-0.766031
EcF11_0305	6	0.0277078	-0.858152		EcF11_0305	6	0.115851	-1.3036
EcF11_0306	16	0.437967	-0.346906		EcF11_0306	10	0.435911	-0.864052
EcF11_0307	8	0.326989	1.36917		EcF11_0307	4	0.715001	-0.423199
EcF11_0308	9	0.374259	-0.000435913		EcF11_0308	6	0.172955	-0.878474
EcF11_0309	32	0.00954542	0.127825		EcF11_0309	28	0.138835	-1.13319
EcF11_0310	14	0.509797	0.242052		EcF11_0310	12	0.307821	0.573002
EcF11_0311	12	0.209427	-0.66382		EcF11_0311	11	0.593712	0.151213
EcF11_0312	7	0.0909689	-0.814408		EcF11_0312	4	0.465209	-2.43283
EcF11_0313	29	0.358103	0.0266377		EcF11_0313	24	0.331335	-0.053094
EcF11_0314	18	0.395752	0.453889		EcF11_0314	15	1	0.0793797
EcF11_0315	12	0.432768	0.798958		EcF11_0315	14	0.761826	-0.428836
EcF11_0316	11	0.929153	0.620024		EcF11_0316	13	0.916512	-0.429346
EcF11_0317	16	0.0703257	-1.67846		EcF11_0317	15	0.0267566	-3.26474
EcF11_0318	17	0.308788	-0.362203		EcF11_0318	10	0.286119	-1.53535
EcF11_0319	4	0.465209	-0.951437		EcF11_0319	3	0.59298	-1.37922
EcF11_0320	31	0.00864108	-0.586365		EcF11_0320	25	0.924971	-0.759881
EcF11_0321	5	0.0431144	-1.11942		EcF11_0321	9	0.0381517	-0.626766
EcF11_0322	9	0.138641	-0.982884		EcF11_0322	12	0.209427	-0.471424
EcF11_0323	9	0.109745	-0.315665		EcF11_0323	6	0.600179	-0.330993
EcF11_0324	27	0.0329949	0.326087		EcF11_0324	25	0.24182	-1.65288
EcF11_0325	2	0.654721	2.28658		EcF11_0325	2	0.179712	1.73869
EcF11_0326	14	0.206156	-0.0105962		EcF11_0326	7	0.0279918	-1.12199
EcF11_0327	40	0.0155064	-0.133771		EcF11_0327	32	0.303742	0.467169
EcF11_0328	8	0.779435	0.473608		EcF11_0328	7	0.398025	-0.281248
EcF11_0329	46	0.865527	0.360325		EcF11_0329	32	0.0248406	-1.04607
EcF11_0330	82	0.00461248	-0.0816659		EcF11_0330	71	0.0216073	-0.689344
EcF11_0331	36	0.604145	0.0553687		EcF11_0331	20	0.627446	-0.176684
EcF11_0332	21	0.0254651	-0.258174		EcF11_0332	17	0.0755653	-2.62928
EcF11_0333	24	0.337	0.247854		EcF11_0333	19	0.0153563	-0.714082
EcF11_0334	30	0.316774	1.0053		EcF11_0334	22	0.0362569	0.532962
EcF11_0335	0	0	0		EcF11_0335	0	0	0
EcF11_0336	0	0	0		EcF11_0336	0	0	0
EcF11_0337	26	0.0361414	-0.311623		EcF11_0337	20	0.0303651	-1.11146
EcF11_0338	21	0.305198	0.182221		EcF11_0338	14	0.0640393	-1.60376
EcF11_0339	15	0.82028	0.253371		EcF11_0339	9	0.593955	-0.0111991
EcF11_0340	23	0.903168	0.460151		EcF11_0340	20	0.501591	-0.172262
EcF11_0341	12	0.209427	-0.52855		EcF11_0341	11	0.0163685	-1.03117
EcF11_0342	3	0.108809	-0.963579		EcF11_0342	1	0.317311	-1.72512
EcF11_0343	2	0.179712	-4.60223		EcF11_0343	2	0.179712	2.74495
EcF11_0344	13	0.649644	-0.197772		EcF11_0344	15	0.139756	-1.20926
EcF11_0345	9	0.767097	0.511897		EcF11_0345	10	0.286119	-0.235994
EcF11_0346	28	0.365077	0.573847		EcF11_0346	21	0.24427	-0.228467
EcF11_0347	24	0.0182741	0.493083		EcF11_0347	25	0.353258	0.371189
EcF11_0348	3	1	-0.489651		EcF11_0348	2	0.654721	0.269788
EcF11_0349	42	0.236245	0.377694		EcF11_0349	35	0.342117	0.260447
EcF11_0350	17	0.652918	0.0871712		EcF11_0350	16	0.501447	0.177787
EcF11_0351	18	0.0671342	0.156986		EcF11_0351	13	0.151956	-0.935358
EcF11_0352	11	0.0163685	-0.891954		EcF11_0352	9	0.952765	-1.97938
EcF11_0353	16	0.501447	0.0356158		EcF11_0353	15	0.255989	1.55249
EcF11_0354	5	0.892738	1.20366		EcF11_0354	2	0.654721	-0.222282
EcF11_0355	37	0.829732	0.648936		EcF11_0355	35	0.182327	-0.674967
EcF11_0356	2	0.179712	-0.724764		EcF11_0356	0	0	0
EcF11_0357	23	0.429067	0.476077		EcF11_0357	15	0.255989	-0.668012
EcF11_0358	4	0.465209	-0.55939		EcF11_0358	1	0.317311	1.78639
EcF11_0359	14	0.0354647	-2.07318		EcF11_0359	12	0.0280561	-3.73634
EcF11_0360	10	0.139414	-0.601986		EcF11_0360	10	0.114128	-2.04697
EcF11_0361	6	0.0277078	1.71577		EcF11_0361	3	0.108809	1.4105
EcF11_0362	18	0.25678	0.192344		EcF11_0362	13	0.310897	0.167949
EcF11_0363	22	0.883846	0.240898		EcF11_0363	13	0.753152	-0.347706
EcF11_0364	1	0.317311	-0.357222		EcF11_0364	1	0.317311	1.17476
EcF11_0365	8	0.888638	0.422913		EcF11_0365	6	0.600179	-0.879795
EcF11_0366	3	1	0.302617		EcF11_0366	2	0.654721	-0.557894
EcF11_0367	12	0.0994809	-1.01852		EcF11_0367	11	0.213223	1.47557
EcF11_0368	12	0.480177	-0.140981		EcF11_0368	12	0.272095	-0.0643238
EcF11_0369	26	0.823102	1.0067		EcF11_0369	15	0.609235	-0.235647
EcF11_0370	36	0.255458	0.412868		EcF11_0370	35	0.115373	-0.250975
EcF11_0371	31	0.136399	-0.36395		EcF11_0371	29	0.495789	-0.57598
EcF11_0372	15	0.426528	0.886549		EcF11_0372	12	0.530285	-0.739037
EcF11_0373	18	0.445982	0.115166		EcF11_0373	22	0.0118666	0.896261
EcF11_0374	45	0.143813	-0.0158944		EcF11_0374	39	0.00481871	-1.37839
EcF11_0375	10	0.33288	0.337585		EcF11_0375	6	0.115851	-2.65884
EcF11_0376	9	0.593955	-0.237402		EcF11_0376	9	0.313938	0.811661
EcF11_0377	4	0.715001	0.752263		EcF11_0377	5	0.500184	-0.821714
EcF11_0378	14	0.275153	0.321519		EcF11_0378	10	0.135609	-1.2901
EcF11_0379	19	0.600871	0.375195		EcF11_0379	16	0.501447	-1.04478
EcF11_0380	43	0.346271	-0.0365457		EcF11_0380	37	0.478168	0.099438
EcF11_0381	3	0.285049	-0.699574		EcF11_0381	5	0.224916	0.127619
EcF11_0382	55	0.0330942	0.179748		EcF11_0382	44	0.283628	-0.907146
EcF11_0383	23	0.212393	0.287095		EcF11_0383	20	0.733888	-0.0820849
EcF11_0384	0	0	0		EcF11_0384	1	0.317311	3.5993
EcF11_0385	3	0.108809	3.07821		EcF11_0385	0	0	0
EcF11_0386	60	0.0282528	0.0977528		EcF11_0386	45	0.085187	-0.638424
EcF11_0387	9	0.51467	0.219886		EcF11_0387	9	0.138641	-0.73007
EcF11_0388	15	0.609235	0.41392		EcF11_0388	11	0.130665	0.346843
EcF11_0389	15	0.140308	0.803697		EcF11_0389	15	0.349261	-0.461824
EcF11_0390	24	0.22742	0.60761		EcF11_0390	20	0.0707149	-1.0065
EcF11_0391	4	0.144127	-0.712187		EcF11_0391	3	0.285049	-3.32288
EcF11_0392	12	0.530285	0.986101		EcF11_0392	9	0.678402	0.794531
EcF11_0393	4	0.144127	-0.993265		EcF11_0393	3	0.59298	-1.92677
EcF11_0394	7	0.310494	1.256		EcF11_0394	1	0.317311	-3.13227
EcF11_0395	10	0.114128	1.17465		EcF11_0395	10	0.959354	-0.486794
EcF11_0396	7	0.0629791	0.811559		EcF11_0396	4	0.465209	-0.0107992
EcF11_0397	45	0.171795	0.0499209		EcF11_0397	36	0.42014	-0.196123
EcF11_0398	34	0.474379	0.880931		EcF11_0398	25	0.0693372	-0.711319
EcF11_0399	19	0.0835564	-0.0186895		EcF11_0399	14	0.169238	-0.798874
EcF11_0400	12	0.813945	0.242079		EcF11_0400	8	0.400814	0.0498777
EcF11_0401	13	0.21788	-0.237786		EcF11_0401	7	1	-0.488388
EcF11_0402	25	0.13535	-0.225147		EcF11_0402	22	0.0882977	0.230907
EcF11_0403	74	0.102921	0.11381		EcF11_0403	68	0.877333	-0.254245
EcF11_0404	38	0.011385	-0.196456		EcF11_0404	26	0.770228	-0.358826
EcF11_0405	37	0.0690798	-0.138462		EcF11_0405	28	0.17665	-0.956512
EcF11_0406	20	0.736875	0.602993		EcF11_0406	17	0.528601	-0.00391087
EcF11_0407	18	0.420426	-0.0210063		EcF11_0407	11	0.722108	-0.904876
EcF11_0408	16	0.717982	0.462352		EcF11_0408	15	0.363488	0.382224
EcF11_0409	19	0.16112	1.08765		EcF11_0409	17	0.151916	-0.785902
EcF11_0410	31	0.908246	0.631649		EcF11_0410	29	0.837244	-0.381228
EcF11_0411	5	0.500184	0.208191		EcF11_0411	3	1	-0.677903
EcF11_0412	7	0.498962	0.263321		EcF11_0412	5	0.892738	-0.28057
EcF11_0413	25	0.676637	-0.0825812		EcF11_0413	21	0.273575	-0.60333
EcF11_0414	29	0.15045	0.470574		EcF11_0414	19	0.840534	-0.110821
EcF11_0415	1	0.317311	-2.04246		EcF11_0415	1	0.317311	0.68343
EcF11_0416	9	0.767097	0.13019		EcF11_0416	11	0.328065	-0.16004
EcF11_0417	10	0.241121	-0.227418		EcF11_0417	5	0.345231	-1.90437
EcF11_0418	12	0.58292	0.708099		EcF11_0418	7	0.865772	0.138333
EcF11_0419	20	0.525653	0.50672		EcF11_0419	18	0.679073	-0.847899
EcF11_0420	41	0.0387475	0.0287921		EcF11_0420	31	0.346892	-1.23946
EcF11_0421	16	0.717381	0.401389		EcF11_0421	15	0.690945	-0.211606
EcF11_0422	25	0.0253365	0.269037		EcF11_0422	21	0.523655	0.147335
EcF11_0423	42	0.0435099	-0.0553856		EcF11_0423	33	0.416226	0.143389
EcF11_0424	19	0.0442084	-0.457755		EcF11_0424	10	0.575062	-0.152694
EcF11_0425	30	0.213358	0.803956		EcF11_0425	21	0.230474	-0.866004
EcF11_0426	55	0.0636972	0.815698		EcF11_0426	46	0.0415917	-1.15607
EcF11_0427	23	0.903168	0.201998		EcF11_0427	15	0.0125445	-1.72731
EcF11_0428	12	0.753684	-0.196272		EcF11_0428	11	0.0753682	-0.949253
EcF11_0429	16	0.32587	-0.332234		EcF11_0429	10	0.00506203	-3.12531
EcF11_0430	10	0.646462	0.303256		EcF11_0430	12	0.937473	-0.021315
EcF11_0431	22	0.909531	0.214543		EcF11_0431	15	0.954708	-0.821713
EcF11_0432	37	0.768575	0.74162		EcF11_0432	26	0.949372	-0.139572
EcF11_0433	23	0.0862496	-0.198718		EcF11_0433	15	0.426528	-0.781577
EcF11_0434	41	0.028783	-0.230223		EcF11_0434	29	0.915949	-0.501986
EcF11_0435	14	0.875291	0.216927		EcF11_0435	11	0.00764576	0.932206
EcF11_0436	14	0.00918142	-1.09061		EcF11_0436	11	0.656642	-1.63613
EcF11_0437	30	0.544006	0.0841328		EcF11_0437	22	0.00956958	-1.79157
EcF11_0438	4	0.0678892	-1.69895		EcF11_0438	5	0.0431144	4.03784
EcF11_0439	27	0.0366021	-0.340735		EcF11_0439	21	0.24427	-0.179645
EcF11_0440	17	0.112779	-0.0438049		EcF11_0440	11	0.533695	-1.08431
EcF11_0441	41	0.107296	0.934913		EcF11_0441	30	0.0290245	0.518838
EcF11_0442	20	0.135357	1.27935		EcF11_0442	16	0.481746	-0.317901
EcF11_0443	6	0.600179	1.08177		EcF11_0443	6	0.916512	0.179538
EcF11_0444	18	0.0385797	-0.557498		EcF11_0444	11	0.0618838	-1.86149
EcF11_0445	16	0.00160919	-1.01649		EcF11_0445	16	0.569494	-1.41563
EcF11_0446	5	0.345231	0.331327		EcF11_0446	5	0.500184	0.388559
EcF11_0447	2	0.654721	-0.341151		EcF11_0447	1	0.317311	2.30729
EcF11_0448	3	1	0.0914173		EcF11_0448	1	0.317311	-1.74562
EcF11_0449	23	0.584056	0.0766216		EcF11_0449	18	0.111928	-0.741079
EcF11_0450	25	0.065311	-0.535396		EcF11_0450	19	0.00330679	-2.26107
EcF11_0451	28	0.945535	0.641891		EcF11_0451	22	0.00550639	-1.34118
EcF11_0452	16	0.275709	0.197016		EcF11_0452	5	0.0431144	-3.82066
EcF11_0453	25	0.0370045	-0.324467		EcF11_0453	23	0.436181	0.034203
EcF11_0454	32	0.0427204	0.0124899		EcF11_0454	28	0.121512	-0.784868
EcF11_0455	0	0	0		EcF11_0455	0	0	0
EcF11_0457	34	0.662865	0.0838903		EcF11_0457	28	0.132861	-1.30367
EcF11_0458	24	0.756232	0.411468		EcF11_0458	20	0.910825	-0.139111
EcF11_0459	5	0.68583	0.711688		EcF11_0459	4	0.144127	0.404346
EcF11_0460	7	0.176296	0.255694		EcF11_0460	4	0.715001	-0.348225
EcF11_0461	12	0.530285	0.391635		EcF11_0461	9	0.0108622	-2.00616
EcF11_0462	31	0.583209	0.425077		EcF11_0462	26	0.247912	-0.123012
EcF11_0463	0	0	0		EcF11_0463	0	0	0
EcF11_0464	114	0.0102471	-0.114043		EcF11_0464	90	0.204082	-0.660284
EcF11_0465	3	0.108809	0.856515		EcF11_0465	4	1	-0.407335
EcF11_0466	5	0.892738	0.0106813		EcF11_0466	0	0	0
EcF11_0467	3	0.108809	-0.449285		EcF11_0467	3	0.108809	-1.48293
EcF11_0468	26	0.0461803	-0.695032		EcF11_0468	26	0.0490286	-0.503826
EcF11_0469	55	0.43094	0.0188126		EcF11_0469	50	0.25266	-0.878343
EcF11_0470	2	0.179712	2.46786		EcF11_0470	0	0	0
EcF11_0471	6	0.463071	0.267852		EcF11_0471	4	0.273322	0.676242
EcF11_0472	7	0.236724	0.564438		EcF11_0472	4	0.0678892	-1.26587
EcF11_0473	5	0.224916	0.27561		EcF11_0473	8	0.0172903	1.66888
EcF11_0474	315	2.18958e-08	0.168751		EcF11_0474	222	1.54843e-09	-1.00443
EcF11_0475	12	0.253785	0.237959		EcF11_0475	10	0.139414	-0.671657
EcF11_0476	10	0.646462	0.213297		EcF11_0476	5	0.138011	-1.81022
EcF11_0477	15	0.139756	-0.0574707		EcF11_0477	10	0.202622	-1.47083
EcF11_0478	36	0.875162	0.450451		EcF11_0478	27	0.759318	-0.350083
EcF11_0479	8	0.326989	0.104752		EcF11_0479	8	0.400814	-0.279692
EcF11_0480	21	0.394457	0.378684		EcF11_0480	7	0.236724	-1.64571
EcF11_0481	13	0.345448	0.153694		EcF11_0481	10	0.241121	0.0757889
EcF11_0482	109	0.00932748	0.0838387		EcF11_0482	87	0.00159482	-1.04092
EcF11_0483	19	0.00790774	-0.634194		EcF11_0483	10	0.575062	-1.46113
EcF11_0484	41	0.066885	0.475602		EcF11_0484	34	0.979541	0.00753723
EcF11_0485	21	0.0420199	-0.692032		EcF11_0485	20	0.234069	-0.233876
EcF11_0486	16	0.61141	1.26866		EcF11_0486	11	0.0753682	-1.2352
EcF11_0487	2	0.654721	1.19929		EcF11_0487	1	0.317311	-3.53605
EcF11_0488	4	0.0678892	2.14827		EcF11_0488	1	0.317311	-1.34104
EcF11_0489	0	0	0		EcF11_0489	0	0	0
EcF11_0490	6	0.172955	-0.214951		EcF11_0490	6	0.345448	-1.31737
EcF11_0491	50	0.159725	0.465021		EcF11_0491	32	0.624638	-0.53132
EcF11_0492	19	0.0401355	-0.287476		EcF11_0492	22	0.188557	-0.37979
EcF11_0493	26	0.868876	0.787173		EcF11_0493	23	0.573223	0.597951
EcF11_0494	38	0.0548326	0.347622		EcF11_0494	29	0.0063677	-0.953863
EcF11_0495	6	0.0277078	1.15775		EcF11_0495	2	0.179712	0.504668
EcF11_0496	22	0.661179	0.0881476		EcF11_0496	19	0.0268756	0.659461
EcF11_0497	10	0.444587	1.01346		EcF11_0497	4	0.144127	1.02457
EcF11_0498	39	0.0968604	0.0352891		EcF11_0498	25	0.0188281	-1.68178
EcF11_0499	18	0.499656	0.696551		EcF11_0499	16	0.0626714	-0.973915
EcF11_0500	3	1	-1.08273		EcF11_0500	1	0.317311	0.290395
EcF11_0501	13	0.22133	1.35285		EcF11_0501	10	0.168807	0.478966
EcF11_0502	7	0.0179605	2.243		EcF11_0502	6	0	-0.206695
EcF11_0503	6	0.345448	0.319233		EcF11_0503	6	0.345448	-0.415165
EcF11_0504	14	0.729891	0.344127		EcF11_0504	9	0.952765	0.198007
EcF11_0505	0	0	0		EcF11_0505	0	0	0
EcF11_0506	2	0.179712	1.67884		EcF11_0506	4	0.465209	0.413076
EcF11_0507	4	0.465209	1.64132		EcF11_0507	2	0.179712	-1.68132
EcF11_0508	14	0.0578382	0.0319133		EcF11_0508	8	0.575403	0.231607
EcF11_0509	55	0.023323	0.775615		EcF11_0509	37	0.451531	-0.334534
EcF11_0510	12	0.813945	0.632634		EcF11_0510	9	0.109745	-1.20012
EcF11_0511	21	0.614271	0.517331		EcF11_0511	15	0.280531	-0.353874
EcF11_0512	3	1	-0.584424		EcF11_0512	3	0.59298	-0.91228
EcF11_0513	36	0.550506	0.173849		EcF11_0513	22	0.01205	-1.05151
EcF11_0514	38	0.898615	0.483552		EcF11_0514	30	0.213358	-0.288635
EcF11_0515	31	0.0137842	-0.0673395		EcF11_0515	29	0.000973015	0.704444
EcF11_0516	7	0.0179605	-1.7969		EcF11_0516	8	0.262618	-0.248219
EcF11_0517	16	0.876722	0.514314		EcF11_0517	11	0.286003	-0.275555
EcF11_0518	47	0.73963	0.317319		EcF11_0518	40	0.0217465	-1.35867
EcF11_0519	49	0.00541461	-0.05984		EcF11_0519	37	0.0240547	-1.39958
EcF11_0520	3	0.285049	1.19829		EcF11_0520	1	0.317311	1.29039
EcF11_0521	24	0.797068	0.166737		EcF11_0521	20	0.156004	-0.836328
EcF11_0522	20	0.108427	0.949842		EcF11_0522	15	0.0424013	-0.860656
EcF11_0523	12	0.694887	-0.0758674		EcF11_0523	9	0.0284018	-2.01362
EcF11_0524	20	0.793839	0.0381219		EcF11_0524	16	0.0437329	-1.61626
EcF11_0525	5	0.500184	0.889964		EcF11_0525	7	0.0179605	3.89386
EcF11_0526	34	0.139181	-0.251461		EcF11_0526	21	0.159224	-1.38611
EcF11_0527	43	0.506612	0.2826		EcF11_0527	31	0.152412	-0.863539
EcF11_0528	59	0.000461191	-0.173511		EcF11_0528	40	0.00107053	-1.04378
EcF11_0529	3	0.108809	-1.30484		EcF11_0529	3	0.108809	-2.93138
EcF11_0530	8	0.779435	0.553738		EcF11_0530	5	0.0796158	-1.81254
EcF11_0531	43	0.603605	0.215459		EcF11_0531	36	0.0831737	-0.625472
EcF11_0532	16	0.0298731	-0.23868		EcF11_0532	14	0.0403669	-1.92938
EcF11_0533	8	0.0172903	-0.887337		EcF11_0533	5	0.68583	-0.281829
EcF11_0534	12	0.346522	-0.316015		EcF11_0534	13	0.806766	-0.351051
EcF11_0535	59	0.58267	0.0952446		EcF11_0535	50	0.159911	-0.625409
EcF11_0536	6	0.20342	-0.699941		EcF11_0536	3	0.108809	-0.8277
EcF11_0537	18	0.198885	-0.319709		EcF11_0537	18	0.327144	-0.548855
EcF11_0538	21	0.24427	-0.328843		EcF11_0538	15	0.306624	0.175748
EcF11_0539	12	0.432768	0.538848		EcF11_0539	12	1	-0.585057
EcF11_0540	35	0.0390393	-0.635035		EcF11_0540	24	0.457568	-1.54936
EcF11_0541	0	0	0		EcF11_0541	1	0.317311	-1.75977
EcF11_0542	23	0.903168	0.405517		EcF11_0542	11	0.182314	-1.09617
EcF11_0543	78	0.072321	0.20461		EcF11_0543	56	0.00329929	-1.15399
EcF11_0544	26	0.732153	0.569465		EcF11_0544	13	0.753152	-0.361819
EcF11_0545	26	0.00541786	-0.789059		EcF11_0545	21	0.000701811	-1.80408
EcF11_0546	28	0.00154962	-0.640399		EcF11_0546	25	0.00561558	-1.31151
EcF11_0547	45	0.739147	0.501505		EcF11_0547	35	0.0775374	0.269073
EcF11_0548	26	0.291876	0.282308		EcF11_0548	26	0.136358	-0.00638274
EcF11_0549	21	0.0189689	-0.534564		EcF11_0549	19	0.00714209	-1.65801
EcF11_0550	33	6.03782e-05	-0.836112		EcF11_0550	39	0.386924	-0.45736
EcF11_0551	23	0.975736	0.359206		EcF11_0551	14	0.0842839	-0.398338
EcF11_0552	49	0.204698	0.280079		EcF11_0552	34	0.0291322	-1.17739
EcF11_0553	20	0.370261	-0.491127		EcF11_0553	15	0.0356007	-2.8461
EcF11_0554	13	0.552493	0.68321		EcF11_0554	13	0.700703	-0.0698998
EcF11_0555	81	0.0437064	0.184802		EcF11_0555	70	0.00196934	-1.00576
EcF11_0556	39	0.213673	0.182447		EcF11_0556	40	0.837952	-0.158071
EcF11_0557	17	0.0840168	-0.221458		EcF11_0557	15	0.954708	-0.582957
EcF11_0558	88	0.896311	-0.021937		EcF11_0558	66	0.0323819	-0.824873
EcF11_0559	37	0.0415187	0.0107307		EcF11_0559	25	0.277064	-0.93224
EcF11_0560	44	0.450771	0.106206		EcF11_0560	33	0.687665	-0.283414
EcF11_0561	47	0.00566247	-0.0437211		EcF11_0561	38	0.00145452	-1.52453
EcF11_0562	12	0.753684	0.149878		EcF11_0562	11	0.476907	-1.29754
EcF11_0563	44	0.00366224	-0.327664		EcF11_0563	48	0.425474	0.321962
EcF11_0564	37	0.0690798	-0.381287		EcF11_0564	34	0.270363	-0.125891
EcF11_0565	3	0.108809	3.18092		EcF11_0565	3	0.108809	1.42782
EcF11_0566	13	0.0640301	-0.480713		EcF11_0566	10	0.139414	-2.48793
EcF11_0567	24	0.198543	1.12303		EcF11_0567	21	0.577979	-0.97775
EcF11_0568	10	0.0468533	-0.474686		EcF11_0568	11	0.789675	0.0960704
EcF11_0569	44	0.00746614	0.0212536		EcF11_0569	41	0.48212	0.14602
EcF11_0570	22	0.0308528	-0.27114		EcF11_0570	17	0.0147723	-1.2244
EcF11_0571	22	0.0712938	0.477264		EcF11_0571	12	0.63787	0.128804
EcF11_0572	13	0.278707	0.978322		EcF11_0572	11	0.533695	-0.182319
EcF11_0573	11	0.109511	1.29247		EcF11_0573	8	0.888638	-0.643998
EcF11_0574	5	0.892738	0.649221		EcF11_0574	4	0.465209	-0.202101
EcF11_0575	2	0.179712	-1.99044		EcF11_0575	2	0.179712	-0.902501
EcF11_0576	16	0.049422	1.27933		EcF11_0576	11	0.656642	-1.0463
EcF11_0577	21	0.520213	0.313768		EcF11_0577	12	0.346522	0.15279
EcF11_0578	8	0.207578	0.687355		EcF11_0578	10	0.959354	1.20243
EcF11_0579	52	0.00944322	-0.0411241		EcF11_0579	52	0.00107782	0.730776
EcF11_0580	68	0.0421691	0.31811		EcF11_0580	52	0.546846	-0.588002
EcF11_0581	18	0.248466	0.724409		EcF11_0581	12	0.937473	-0.736842
EcF11_0582	26	0.585027	0.085821		EcF11_0582	26	0.199633	0.686706
EcF11_0583	0	0	0		EcF11_0583	0	0	0
EcF11_0584	34	0.621959	0.8266		EcF11_0584	25	0.362153	-0.742952
EcF11_0585	19	0.42091	0.376685		EcF11_0585	19	0.628175	-0.468939
EcF11_0586	22	0.733187	0.28398		EcF11_0586	17	0.0277203	0.91521
EcF11_0587	6	0.463071	0.180376		EcF11_0587	5	0.224916	1.99572
EcF11_0588	4	0.273322	-0.386991		EcF11_0588	0	0	0
EcF11_0589	17	0.522781	0.0489907		EcF11_0589	14	0.0131504	-0.739544
EcF11_0592	27	0.0643244	-0.514921		EcF11_0592	17	0.0113224	-1.81441
EcF11_0593	20	0.82276	0.194451		EcF11_0593	12	0.694887	-0.365547
EcF11_0594	7	0.498962	0.227752		EcF11_0594	7	0.176296	-0.433453
EcF11_0595	15	0.172848	-0.198554		EcF11_0595	14	0.593618	0.144787
EcF11_0596	26	0.174213	1.37003		EcF11_0596	15	0.760497	-0.782607
EcF11_0597	57	0.0323931	-0.0444535		EcF11_0597	48	0.284607	-0.50262
EcF11_0598	25	0.15777	-0.429202		EcF11_0598	20	0.851925	-0.663248
EcF11_0599	12	0.722108	0.0343027		EcF11_0599	17	0.286827	-0.313675
EcF11_0600	34	0.0712811	-0.0112829		EcF11_0600	33	0.302431	-0.241362
EcF11_0601	25	0.967806	0.120654		EcF11_0601	22	0.48517	0.0631876
EcF11_0602	14	0.0640393	-0.654593		EcF11_0602	11	0.328065	-0.393843
EcF11_0603	33	0.062008	0.268299		EcF11_0603	19	0.184181	-0.919007
EcF11_0604	55	0.732459	0.267871		EcF11_0604	37	0.197849	-0.792714
EcF11_0605	44	0.730954	0.602144		EcF11_0605	48	0.0654762	0.353714
EcF11_0606	7	0.310494	0.768873		EcF11_0606	5	0.0796158	-1.82978
EcF11_0607	14	0.330536	0.277347		EcF11_0607	8	0.161429	-0.919511
EcF11_0608	16	0.062589	-0.245761		EcF11_0608	12	0.199623	-0.738297
EcF11_0609	66	0.860551	0.321644		EcF11_0609	42	0.500714	-0.929215
EcF11_0610	43	0.356404	0.515416		EcF11_0610	34	0.000322866	-2.09323
EcF11_0611	22	0.0362569	-0.184717		EcF11_0611	10	0.139414	-1.05038
EcF11_0612	13	0.972125	0.0795058		EcF11_0612	13	0.22133	-0.275645
EcF11_0613	36	0.00184471	-0.260609		EcF11_0613	24	0.00117368	-2.45821
EcF11_0614	22	0.445498	0.0260137		EcF11_0614	17	0.0245405	-2.6085
EcF11_0615	25	0.022988	-0.343953		EcF11_0615	17	0.0683766	-0.933043
EcF11_0616	35	0.00536179	-0.370896		EcF11_0616	39	0.000313941	-1.33458
EcF11_0617	21	0.0353128	0.992115		EcF11_0617	16	0.323806	-0.709133
EcF11_0618	3	0.285049	-0.928373		EcF11_0618	4	1	-0.778456
EcF11_0619	19	0.136498	0.0674848		EcF11_0619	19	0.822293	-0.264098
EcF11_0620	23	0.523009	0.505417		EcF11_0620	20	0.694331	-0.0988195
EcF11_0621	5	0.892738	0.228753		EcF11_0621	14	0.0735939	1.01633
EcF11_0622	2	0.179712	2.72357		EcF11_0622	0	0	0
EcF11_0623	15	0.349261	0.0209502		EcF11_0623	9	0.858955	-0.799507
EcF11_0624	22	0.935311	0.62161		EcF11_0624	11	0.210282	-0.666939
EcF11_0625	32	0.383053	0.248746		EcF11_0625	22	0.0443311	0.328587
EcF11_0626	23	0.260439	0.195381		EcF11_0626	13	0.421579	-1.12016
EcF11_0627	11	0.722108	0.19854		EcF11_0627	8	0.575403	-1.15545
EcF11_0628	9	0.138641	1.19138		EcF11_0628	7	0.12819	0.1056
EcF11_0629	23	0.0538663	0.175676		EcF11_0629	16	0.717982	-0.684682
EcF11_0630	45	0.0273339	-0.181747		EcF11_0630	35	0.0422536	-1.25104
EcF11_0631	23	0.563342	-0.221502		EcF11_0631	25	0.0730482	-1.78327
EcF11_0632	8	0.123485	1.30674		EcF11_0632	3	0.108809	-4.53166
EcF11_0633	20	0.0438037	-0.341324		EcF11_0633	26	0.280403	-0.485584
EcF11_0634	19	0.717218	0.800938		EcF11_0634	18	0.10244	0.127775
EcF11_0635	13	0.196051	1.44554		EcF11_0635	14	0.396726	0.560593
EcF11_0636	63	0.0588065	0.816495		EcF11_0636	45	0.0333617	0.305041
EcF11_0637	7	0.735317	-0.175691		EcF11_0637	5	0.892738	0.0668073
EcF11_0638	11	1	0.707868		EcF11_0638	7	1	-0.0485524
EcF11_0639	5	0.0796158	-0.786272		EcF11_0639	5	0.224916	0.544805
EcF11_0640	13	0.0463995	0.76786		EcF11_0640	8	0.161429	1.39089
EcF11_0641	13	0.0159064	-0.79183		EcF11_0641	17	0.216346	-1.6736
EcF11_0642	10	0.012054	1.69902		EcF11_0642	9	0.224195	-0.777918
EcF11_0643	9	0.678402	0.428138		EcF11_0643	9	0.51467	-0.206846
EcF11_0644	20	0.0569146	1.375		EcF11_0644	14	0.704794	0.422914
EcF11_0645	18	0.278172	0.264218		EcF11_0645	14	0.198123	-0.106798
EcF11_0646	2	0.179712	-2.79176		EcF11_0646	3	1	-1.67887
EcF11_0647	24	0.0177195	-0.283672		EcF11_0647	17	0.434756	-0.609826
EcF11_0648	2	0.654721	-1.00585		EcF11_0648	3	0	-0.185754
EcF11_0649	0	0	0		EcF11_0649	0	0	0
EcF11_0650	18	0.844628	0.573056		EcF11_0650	15	0.864705	0.174931
EcF11_0651	0	0	0		EcF11_0651	0	0	0
EcF11_0652	3	1	0.981355		EcF11_0652	2	0.179712	1.71034
EcF11_0653	0	0	0		EcF11_0653	0	0	0
EcF11_0654	4	0.0678892	-1.35545		EcF11_0654	3	0.285049	-1.15221
EcF11_0655	11	0.578185	0.645912		EcF11_0655	8	0.400814	-0.573594
EcF11_0656	7	0.310494	-0.404154		EcF11_0656	10	0.0166049	1.87583
EcF11_0657	6	0.0277078	1.5616		EcF11_0657	3	0.285049	-1.08933
EcF11_0658	14	0.096197	-0.821174		EcF11_0658	12	0.00963298	-1.85021
EcF11_0659	15	0.451905	0.825856		EcF11_0659	8	0.161429	-0.314605
EcF11_0660	29	0.00363376	-0.392172		EcF11_0660	26	0.218023	-0.881849
EcF11_0661	25	0.924971	0.186854		EcF11_0661	25	0.150003	-0.814143
EcF11_0662	2	0.654721	0.401955		EcF11_0662	5	0.345231	1.61388
EcF11_0663	12	0.753684	-0.17066		EcF11_0663	11	0.373945	-0.348142
EcF11_0664	10	0.444587	0.0327085		EcF11_0664	12	0.753684	-1.1722
EcF11_0665	4	0.465209	0.50859		EcF11_0665	0	0	0
EcF11_0666	21	0.0172704	-0.610056		EcF11_0666	18	0.111928	-1.31707
EcF11_0667	15	0.394246	0.0724605		EcF11_0667	12	0.63787	-0.0476651
EcF11_0668	3	0.59298	-0.0427875		EcF11_0668	2	0.179712	-1.25888
EcF11_0669	11	0.0618838	-1.10066		EcF11_0669	6	0.0463995	-3.16712
EcF11_0670	15	0.460302	-0.066558		EcF11_0670	10	0.33288	-1.55119
EcF11_0671	7	1	-0.0619176		EcF11_0671	3	0.108809	-4.86312
EcF11_0672	18	0.0777674	-0.324428		EcF11_0672	11	0.0911608	-1.24843
EcF11_0673	4	0.0678892	-1.46459		EcF11_0673	3	0.108809	-2.68591
EcF11_0674	6	0.115851	0.81844		EcF11_0674	5	0.0796158	-4.02368
EcF11_0675	94	0.00134491	-0.0600077		EcF11_0675	69	0.000985553	-1.63385
EcF11_0676	73	2.07098e-05	-0.469966		EcF11_0676	59	3.99171e-06	-1.23376
EcF11_0677	35	0.000582531	-0.658817		EcF11_0677	33	0.00118274	-1.46001
EcF11_0678	10	0.241121	-0.119913		EcF11_0678	14	0.275153	0.443452
EcF11_0679	9	0.138641	0.854648		EcF11_0679	10	0.202622	-0.265994
EcF11_0680	50	0.0260203	0.239483		EcF11_0680	35	0.00762484	-1.40329
EcF11_0681	20	0.765198	0.132043		EcF11_0681	17	0.619154	-0.321795
EcF11_0682	21	0.0354799	-0.259592		EcF11_0682	23	0.0074392	-1.45133
EcF11_0683	18	0.184084	-0.554062		EcF11_0683	17	0.83131	-0.697629
EcF11_0684	10	0.114128	1.2154		EcF11_0684	5	0.892738	-0.755359
EcF11_0685	4	0.715001	0.0439357		EcF11_0685	1	0.317311	-2.4425
EcF11_0686	3	0.108809	2.55955		EcF11_0686	2	0.179712	1.42988
EcF11_0687	55	0.012477	0.162366		EcF11_0687	41	0.184102	-0.652579
EcF11_0688	4	0.144127	-0.843117		EcF11_0688	4	0.273322	-1.76911
EcF11_0689	34	0.000830666	-0.381532		EcF11_0689	24	0.129953	-1.54766
EcF11_0690	103	0.0746409	0.257672		EcF11_0690	73	0.0390046	-0.634191
EcF11_0691	35	0.0884875	-0.200229		EcF11_0691	20	0.0400438	-0.882768
EcF11_0692	11	0.858863	1.03581		EcF11_0692	6	0.345448	-0.507642
EcF11_0693	16	0.605095	-0.62104		EcF11_0693	12	0.432768	-2.42082
EcF11_0694	20	0.331723	0.108718		EcF11_0694	19	0.524801	0.209615
EcF11_0695	9	0.51467	0.11798		EcF11_0695	7	0.0894294	0.299251
EcF11_0696	4	0.465209	0.256783		EcF11_0696	2	0.654721	0.0325218
EcF11_0697	2	0.179712	1.21406		EcF11_0697	1	0.317311	-0.111047
EcF11_0698	16	0.108941	0.11742		EcF11_0698	14	0.0743944	-1.47902
EcF11_0699	47	0.00329821	-0.203094		EcF11_0699	38	0.00764031	-1.2017
EcF11_0700	51	0.0117278	-0.0454811		EcF11_0700	34	0.00869306	-0.820854
EcF11_0701	13	0.506746	-0.0500246		EcF11_0701	10	0.798859	-0.404078
EcF11_0702	17	0.0840168	-0.523436		EcF11_0702	11	0.476907	-0.561603
EcF11_0703	10	0.0926007	-0.546038		EcF11_0703	6	0.753152	-0.727813
EcF11_0704	5	0.0431144	-0.867889		EcF11_0704	5	0.0431144	-2.21162
EcF11_0705	4	0.0678892	-0.642223		EcF11_0705	4	0.273322	0.301162
EcF11_0706	1	0.317311	1.04182		EcF11_0706	5	0.345231	0.702982
EcF11_0707	21	0.0973646	0.319808		EcF11_0707	11	1	-0.436864
EcF11_0708	6	0.172955	0.424714		EcF11_0708	8	0.674424	-0.0894353
EcF11_0709	39	0.0190557	-0.574082		EcF11_0709	43	0.0405944	-0.0251187
EcF11_0710	257	9.84468e-05	0.0228663		EcF11_0710	219	2.49374e-05	-0.814199
EcF11_0711	1	0.317311	3.02102		EcF11_0711	3	0.108809	1.08804
EcF11_0712	11	0.247746	-0.933285		EcF11_0712	11	0.239481	-2.25236
EcF11_0713	15	0.019878	-0.469575		EcF11_0713	15	0.0170587	-1.05303
EcF11_0714	21	0.520213	1.08336		EcF11_0714	15	0.00538567	-1.2729
EcF11_0715	10	0.386271	0.282921		EcF11_0715	12	0.878411	-0.634051
EcF11_0716	12	0.348558	0.24961		EcF11_0716	12	1	-0.0721342
EcF11_0717	31	0.480514	0.6468		EcF11_0717	18	0.156825	-0.451253
EcF11_0718	23	0.144313	0.902624		EcF11_0718	16	0.120839	-0.3526
EcF11_0719	4	0.465209	0.646067		EcF11_0719	2	0.179712	-0.727156
EcF11_0720	12	0.0229091	-0.95312		EcF11_0720	12	0.182338	-2.07318
EcF11_0721	0	0	0		EcF11_0721	0	0	0
EcF11_0722	12	0.173809	0.309186		EcF11_0722	5	0.0796158	-2.25421
EcF11_0723	38	0.000158193	-1.42885		EcF11_0723	37	0.00141904	-2.30143
EcF11_0724	24	0.303681	-0.157187		EcF11_0724	29	0.425047	0.303875
EcF11_0725	26	0.340882	0.145689		EcF11_0725	27	0.810136	-0.0296884
EcF11_0726	14	0.0258429	-0.751353		EcF11_0726	19	0.717218	0.265542
EcF11_0727	11	0.722108	0.169319		EcF11_0727	10	0.284503	-0.990787
EcF11_0728	7	1	0.118274		EcF11_0728	4	0.144127	-2.66719
EcF11_0729	63	0.00849848	0.0423168		EcF11_0729	52	0.783801	-0.584571
EcF11_0730	28	0.687307	0.560395		EcF11_0730	29	0.455692	-0.606187
EcF11_0731	21	0.0725	0.285403		EcF11_0731	14	0.220899	-0.843503
EcF11_0732	39	0.0541306	-0.223956		EcF11_0732	36	0.172541	-0.643687
EcF11_0733	11	0.109511	-0.555738		EcF11_0733	8	0.48384	-0.823563
EcF11_0734	11	0.286003	-0.233016		EcF11_0734	9	0.593955	-0.736372
EcF11_0735	9	0.455011	-0.342029		EcF11_0735	7	0.498962	-0.734173
EcF11_0736	12	0.436443	-0.013062		EcF11_0736	8	0.575403	0.341561
EcF11_0737	6	0.345448	-0.147825		EcF11_0737	5	0.0796158	-1.30244
EcF11_0738	39	0.716732	0.374377		EcF11_0738	35	0.0247541	-1.01912
EcF11_0739	3	0.108809	2.87801		EcF11_0739	2	0.179712	-0.992184
EcF11_0740	28	0.0871327	-0.315363		EcF11_0740	28	0.0132148	-1.90539
EcF11_0741	7	0.0179605	2.75176		EcF11_0741	5	0.646355	0.0590579
EcF11_0742	28	0.264508	1.06061		EcF11_0742	31	0.216986	0.279023
EcF11_0743	13	0.382352	-0.0860322		EcF11_0743	6	0.463071	-0.862795
EcF11_0744	2	0.179712	-1.07059		EcF11_0744	1	0.317311	-1.46941
EcF11_0745	6	0.248864	1.06805		EcF11_0745	1	0.317311	1.77814
EcF11_0746	14	0.245494	-0.343808		EcF11_0746	14	0.826091	0.0112965
EcF11_0747	50	0.531111	0.432188		EcF11_0747	39	0.867008	-0.00278239
EcF11_0748	14	0.470338	-0.0107984		EcF11_0748	14	0.875291	0.274231
EcF11_0749	6	0.115851	-0.794282		EcF11_0749	4	0.0678892	-3.84062
EcF11_0750	9	0.0108622	-1.02844		EcF11_0750	10	0.0468533	0.526583
EcF11_0751	0	0	0		EcF11_0751	0	0	0
EcF11_0752	4	0.144127	-0.212168		EcF11_0752	11	0.533695	0.311439
EcF11_0753	86	0.0039024	-0.0156572		EcF11_0753	64	0.00116563	-1.67772
EcF11_0754	73	2.07098e-05	-0.469966		EcF11_0754	59	3.99171e-06	-1.23376
EcF11_0755	15	0.0105935	-0.936161		EcF11_0755	12	0.432768	-0.250653
EcF11_0756	9	0.0506124	-0.407188		EcF11_0756	3	0.285049	0.760919
EcF11_0757	0	0	0		EcF11_0757	0	0	0
EcF11_0758	2	0.654721	1.29816		EcF11_0758	2	0.654721	0.262636
EcF11_0759	2	0.654721	0.137841		EcF11_0759	1	0.317311	6.88521
EcF11_0760	11	0.109511	1.298		EcF11_0760	2	0.179712	1.8521
EcF11_0761	52	0.0436543	-0.152708		EcF11_0761	32	0.237048	-0.665507
EcF11_0762	11	0.656642	0.513811		EcF11_0762	14	0.826091	-0.268571
EcF11_0763	7	1	0.239416		EcF11_0763	9	0.173071	0.51198
EcF11_0764	5	0.224916	0.372528		EcF11_0764	3	1	-0.574045
EcF11_0765	8	0.326989	0.205645		EcF11_0765	10	0.798859	-0.206605
EcF11_0766	3	0.285049	0.723466		EcF11_0766	5	0.892738	-0.0954259
EcF11_0767	14	0.0185667	1.29441		EcF11_0767	13	0.506746	0.28282
EcF11_0768	19	0.559429	0.441568		EcF11_0768	13	0.345448	-1.39093
EcF11_0769	10	0.386271	-0.819694		EcF11_0769	9	0.260393	-1.87089
EcF11_0770	19	0.778177	0.167429		EcF11_0770	23	0.106964	-0.931993
EcF11_0771	6	0.916512	-0.0879654		EcF11_0771	5	0.345231	-0.719219
EcF11_0772	17	0.423991	1.24627		EcF11_0772	15	0.269178	0.0281007
EcF11_0773	4	0.715001	-0.00150103		EcF11_0773	5	0.500184	0.431095
EcF11_0774	35	0.000968295	0.0722836		EcF11_0774	22	0.123045	-1.3799
EcF11_0775	93	0.46006	0.453669		EcF11_0775	65	0.327518	-0.540684
EcF11_0776	43	0.971103	0.58208		EcF11_0776	27	0.0239239	0.20623
EcF11_0777	0	0	0		EcF11_0777	0	0	0
EcF11_0778	19	0.334774	0.559966		EcF11_0778	21	0.0495525	0.897172
EcF11_0779	4	0.465209	0.422275		EcF11_0779	3	0.59298	-2.36945
EcF11_0780	22	0.249103	0.878751		EcF11_0780	16	0.108941	0.666128
EcF11_0781	26	0.258388	0.101445		EcF11_0781	21	0.230474	-1.01111
EcF11_0782	49	0.0154283	-0.317807		EcF11_0782	40	0.00284537	-0.952545
EcF11_0783	31	0.00328762	-0.600764		EcF11_0783	31	0.00539071	-1.00858
EcF11_0784	39	0.590952	0.262356		EcF11_0784	30	0.42843	0.320629
EcF11_0785	9	0.593955	1.58266		EcF11_0785	7	0.236724	-2.70028
EcF11_0786	7	0.0219468	1.54666		EcF11_0786	3	1	-0.800488
EcF11_0787	4	0.273322	2.12235		EcF11_0787	6	0.448913	0.780076
EcF11_0788	21	0.454889	0.0611071		EcF11_0788	20	0.654159	-1.04278
EcF11_0789	0	0	0		EcF11_0789	0	0	0
EcF11_0790	32	0.0158582	-0.418331		EcF11_0790	29	0.681319	-0.226284
EcF11_0791	7	0.61209	-0.896232		EcF11_0791	7	0.865772	-0.88603
EcF11_0792	47	0.983072	0.455781		EcF11_0792	39	0.0097256	-1.4164
EcF11_0793	15	0.0095392	1.89125		EcF11_0793	13	0.552493	-1.2532
EcF11_0794	17	0.522781	0.395998		EcF11_0794	20	0.262722	-0.725867
EcF11_0795	9	0.313938	0.665635		EcF11_0795	8	0.0172903	-1.99189
EcF11_0796	11	0.0504606	-0.897578		EcF11_0796	13	0.649644	-1.59345
EcF11_0797	11	0.0408598	-0.42591		EcF11_0797	10	0.878482	-1.00189
EcF11_0798	13	0.552493	0.0218457		EcF11_0798	11	0.373945	-0.776942
EcF11_0799	5	0.345231	1.30821		EcF11_0799	4	0.465209	-0.363127
EcF11_0800	27	0.613893	0.243253		EcF11_0800	16	0.756369	-0.389796
EcF11_0801	20	0.0206334	-0.632583		EcF11_0801	24	0.0097655	-1.41794
EcF11_0802	22	0.600728	0.626952		EcF11_0802	18	0.0526243	-1.14546
EcF11_0803	39	0.252495	-0.0783753		EcF11_0803	30	0.000419551	-1.81863
EcF11_0804	18	0.00136975	-0.719328		EcF11_0804	11	0.0504606	-1.51213
EcF11_0805	14	0.245494	0.0302883		EcF11_0805	8	0.207578	-0.336849
EcF11_0806	8	0.779435	1.14022		EcF11_0806	8	0.0356919	2.033
EcF11_0807	11	0.789675	0.3407		EcF11_0807	14	0.683239	0.271719
EcF11_0808	68	0.000296478	-0.220191		EcF11_0808	56	0.000317042	-1.03416
EcF11_0809	38	0.137151	-0.0489503		EcF11_0809	32	0.0273508	-1.59051
EcF11_0810	52	0.0835742	0.178173		EcF11_0810	45	0.837997	-0.960945
EcF11_0811	54	0.0805656	0.205326		EcF11_0811	47	0.848934	0.0742399
EcF11_0812	0	0	0		EcF11_0812	0	0	0
EcF11_0813	57	0.0519658	0.0190515		EcF11_0813	42	0.0397328	-1.12958
EcF11_0814	7	0.498962	0.700554		EcF11_0814	8	0.575403	0.0029957
EcF11_0815	8	0.207578	-0.361243		EcF11_0815	5	0.0796158	-2.60503
EcF11_0816	41	0.225663	0.0239423		EcF11_0816	26	0.484899	-0.0627752
EcF11_0817	16	0.717381	-0.333214		EcF11_0817	13	0.0409873	-1.98669
EcF11_0818	29	0.15371	0.976448		EcF11_0818	23	0.00564429	1.40329
EcF11_0819	4	1	-0.149982		EcF11_0819	5	0.0431144	0.483064
EcF11_0820	15	0.53213	0.778683		EcF11_0820	22	0.605838	-0.151962
EcF11_0821	31	0.530601	-0.000994481		EcF11_0821	30	0.298944	-0.522184
EcF11_0822	24	0.54403	0.456486		EcF11_0822	18	0.358176	0.298098
EcF11_0823	36	0.333583	0.451744		EcF11_0823	35	0.895749	-0.253196
EcF11_0824	16	0.049422	-0.0159004		EcF11_0824	12	0.530285	-1.91218
EcF11_0825	6	0.753152	-0.0590925		EcF11_0825	2	0.179712	-2.26818
EcF11_0826	11	0.656642	0.465168		EcF11_0826	7	0.0629791	-1.80254
EcF11_0827	88	0.0495341	0.27956		EcF11_0827	71	0.0165272	-0.946825
EcF11_0828	43	0.000788396	-0.351188		EcF11_0828	25	0.0979701	-1.36986
EcF11_0829	2	0.179712	0.998658		EcF11_0829	0	0	0
EcF11_0830	10	0.721277	0.195719		EcF11_0830	10	0.386271	0.537046
EcF11_0831	30	0.00210526	-0.755168		EcF11_0831	38	0.231526	-0.447418
EcF11_0832	4	0.465209	-0.440501		EcF11_0832	2	0.654721	-2.17277
EcF11_0833	8	0.400814	-0.00357297		EcF11_0833	5	0.224916	0.636298
EcF11_0834	16	0.0228948	-0.289214		EcF11_0834	13	0.916512	-0.895362
EcF11_0835	61	0.00981241	-0.256826		EcF11_0835	58	0.96922	-0.486498
EcF11_0836	8	0.575403	0.483098		EcF11_0836	6	0.0747355	-1.93809
EcF11_0837	16	0.717381	0.543746		EcF11_0837	20	0.0715386	-1.07173
EcF11_0838	22	0.0308528	-0.128086		EcF11_0838	24	0.607052	-0.340838
EcF11_0839	32	0.640161	-0.0236759		EcF11_0839	19	0.0363855	-1.12029
EcF11_0840	27	0.923441	0.364767		EcF11_0840	23	0.150827	-0.768356
EcF11_0841	10	0.0468533	-0.733028		EcF11_0841	12	0.875329	-0.0694397
EcF11_0842	2	0.654721	-0.875516		EcF11_0842	1	0.317311	-1.07725
EcF11_0843	12	0.346522	-0.577178		EcF11_0843	12	0.307821	-0.340773
EcF11_0844	34	0.675315	0.103698		EcF11_0844	29	0.351639	-0.201721
EcF11_0845	21	0.903175	0.635054		EcF11_0845	15	0.394246	0.753312
EcF11_0846	19	0.147416	-0.233792		EcF11_0846	15	0.225651	-1.15911
EcF11_0847	36	0.000340959	-1.07849		EcF11_0847	34	0.000585769	-2.03914
EcF11_0848	46	0.0140535	-0.00332214		EcF11_0848	34	0.568721	-0.175151
EcF11_0849	24	0.179318	0.356941		EcF11_0849	22	0.78258	-0.143819
EcF11_0850	3	0.108809	2.76957		EcF11_0850	3	0.000532006	0.704021
EcF11_0851	6	0.172955	1.76372		EcF11_0851	8	0.326989	1.7063
EcF11_0852	2	0.179712	-1.29459		EcF11_0852	3	1	-2.02057
EcF11_0853	4	0.465209	1.58791		EcF11_0853	3	0.108809	0.872531
EcF11_0854	3	1	0.0533672		EcF11_0854	5	0.68583	-0.624765
EcF11_0855	5	0.345231	0.225798		EcF11_0855	5	0.224916	-0.449751
EcF11_0856	22	0.708884	0.990344		EcF11_0856	16	0.501447	-0.343481
EcF11_0857	17	0.00264735	-0.916784		EcF11_0857	22	0.465099	0.0403773
EcF11_0858	17	0.463107	0.317155		EcF11_0858	20	0.353026	-0.303911
EcF11_0859	11	0.182314	-0.351834		EcF11_0859	10	0.0977282	-1.87601
EcF11_0860	15	0.0259437	-0.457167		EcF11_0860	14	0.854309	-0.39262
EcF11_0861	10	0.575062	1.61211		EcF11_0861	7	0.498962	-0.0764567
EcF11_0862	34	0.0339267	0.458323		EcF11_0862	30	0.104345	-0.659816
EcF11_0863	32	0.881087	0.439418		EcF11_0863	26	0.888906	-0.381026
EcF11_0864	32	0.689262	0.426792		EcF11_0864	22	0.249103	-0.44358
EcF11_0865	14	0.0258429	0.833125		EcF11_0865	15	0.570061	-0.756925
EcF11_0866	10	0.284503	0.300591		EcF11_0866	8	0.123485	0.382171
EcF11_0867	10	0.0284169	-0.65315		EcF11_0867	5	0.0431144	-4.00721
EcF11_0868	29	0.482209	0.280831		EcF11_0868	21	0.733518	0.619995
EcF11_0869	27	0.0435809	-0.763253		EcF11_0869	19	0.184181	-1.11824
EcF11_0870	14	0.0185667	-1.17244		EcF11_0870	13	0.552493	-0.393328
EcF11_0871	4	0.715001	-0.30977		EcF11_0871	5	0.345231	0.188701
EcF11_0872	18	0.647471	0.618332		EcF11_0872	12	0.272095	-0.0547147
EcF11_0873	30	0.0332112	0.600807		EcF11_0873	16	0.00445535	-2.70167
EcF11_0874	11	0.722108	0.46426		EcF11_0874	7	0.0425225	-1.33914
EcF11_0875	15	0.0338285	-0.0468081		EcF11_0875	10	0.33288	-0.00575698
EcF11_0876	8	0.888638	0.494887		EcF11_0876	6	0.345448	0.190968
EcF11_0877	47	0.0640434	0.823399		EcF11_0877	31	0.747834	-0.436244
EcF11_0878	12	0.813945	0.632634		EcF11_0878	9	0.109745	-1.20012
EcF11_0879	21	0.614271	0.517331		EcF11_0879	15	0.280531	-0.353874
EcF11_0880	3	1	-0.584424		EcF11_0880	3	0.59298	-0.91228
EcF11_0881	36	0.550506	0.173849		EcF11_0881	22	0.01205	-1.05151
EcF11_0882	38	0.898615	0.483552		EcF11_0882	30	0.213358	-0.288635
EcF11_0883	20	0.011129	-0.549876		EcF11_0883	17	0.0332995	0.343278
EcF11_0884	24	0.137355	0.683257		EcF11_0884	22	0.139625	-1.25513
EcF11_0885	11	0.286003	0.309349		EcF11_0885	6	0.0277078	-2.18824
EcF11_0886	22	0.123045	-0.768483		EcF11_0886	15	0.0782923	-1.7018
EcF11_0887	38	0.179771	-0.164123		EcF11_0887	27	0.168737	-0.780152
EcF11_0888	75	0.123092	0.0180062		EcF11_0888	61	0.000160091	-1.19901
EcF11_0889	114	4.26682e-05	-0.145832		EcF11_0889	97	0.613003	-0.221967
EcF11_0890	42	0.00880542	-0.192773		EcF11_0890	35	0.309864	-0.498349
EcF11_0891	36	0.0313699	-0.330156		EcF11_0891	39	0.181317	-0.10374
EcF11_0892	136	6.71853e-06	-0.0988344		EcF11_0892	119	0.000232764	-0.690242
EcF11_0893	174	0.00240621	-0.00561231		EcF11_0893	130	0.000134309	-1.01772
EcF11_0894	72	0.861485	0.538996		EcF11_0894	52	0.0830193	-0.733473
EcF11_0895	118	0.00491954	-0.0348693		EcF11_0895	95	0.0542584	-0.68124
EcF11_0896	42	0.000140062	-0.657294		EcF11_0896	37	0.308524	0.0798447
EcF11_0897	18	0.810697	0.265358		EcF11_0897	15	0.831775	0.0264653
EcF11_0898	3	0.108809	2.49586		EcF11_0898	2	0.179712	1.19634
EcF11_0899	25	0.326049	-0.0362671		EcF11_0899	20	0.0619528	-1.06467
EcF11_0900	67	5.93145e-06	-0.679088		EcF11_0900	54	0.0715081	-0.135659
EcF11_0901	225	0.134707	0.382329		EcF11_0901	188	1.38684e-06	-0.868301
EcF11_0902	9	0.226953	0.695915		EcF11_0902	4	0.144127	0.994976
EcF11_0903	5	0.68583	-0.44042		EcF11_0903	5	0.138011	-3.08824
EcF11_0904	5	0.892738	1.37703		EcF11_0904	2	0.179712	0.735132
EcF11_0905	12	0.195909	1.4548		EcF11_0905	9	0.190485	0.108718
EcF11_0906	4	0.715001	0.446672		EcF11_0906	4	1	-1.61377
EcF11_0907	20	0.193877	0.19487		EcF11_0907	16	0.32587	-0.938781
EcF11_0908	24	0.597946	0.724525		EcF11_0908	21	0.87571	0.381258
EcF11_0909	22	0.858282	0.300029		EcF11_0909	15	0.246536	-0.853429
EcF11_0910	23	0.737954	0.533256		EcF11_0910	19	0.0850946	-1.08518
EcF11_0911	1	0.317311	1.67795		EcF11_0911	0	0	0
EcF11_0912	7	0.0909689	-0.420561		EcF11_0912	8	0.400814	-1.93549
EcF11_0913	59	0.566226	0.153325		EcF11_0913	53	0.450989	-0.476393
EcF11_0914	0	0	0		EcF11_0914	0	0	0
EcF11_0915	8	0.123485	-1.03736		EcF11_0915	8	0.0172903	-2.74854
EcF11_0916	27	0.348771	0.0272917		EcF11_0916	15	0.130325	-0.863949
EcF11_0917	3	0.59298	-0.601118		EcF11_0917	4	0.465209	0.0160589
EcF11_0918	41	0.37937	0.214156		EcF11_0918	26	0.149786	0.665056
EcF11_0919	9	0.767097	0.726836		EcF11_0919	0	0	0
EcF11_0920	14	0.593618	-0.156087		EcF11_0920	9	0.138641	-0.762711
EcF11_0921	2	0.179712	-1.51564		EcF11_0921	0	0	0
EcF11_0922	16	0.445059	0.713446		EcF11_0922	18	0.89913	0.489817
EcF11_0923	14	0.776748	0.695261		EcF11_0923	11	0.0780342	-0.675785
EcF11_0924	23	0.394426	0.0776815		EcF11_0924	20	0.313463	0.312395
EcF11_0925	28	0.770153	0.740838		EcF11_0925	17	0.265947	-0.535188
EcF11_0926	3	0	1.90995		EcF11_0926	2	0.654721	-2.77813
EcF11_0927	4	0.144127	-0.285507		EcF11_0927	2	0.179712	0.585772
EcF11_0928	25	0.0675065	0.0140727		EcF11_0928	22	0.75776	-1.2873
EcF11_0929	5	0.500184	0.155683		EcF11_0929	5	0.138011	-1.2673
EcF11_0930	4	0.0678892	-1.75945		EcF11_0930	7	0.498962	-0.756365
EcF11_0931	12	0.0527654	0.0258636		EcF11_0931	7	1	-1.63831
EcF11_0932	11	0.0262312	-0.563687		EcF11_0932	16	0.108941	-1.26708
EcF11_0933	4	0.144127	-0.487428		EcF11_0933	4	0.144127	-1.04289
EcF11_0934	36	0.460273	0.371681		EcF11_0934	26	0.550606	-0.255809
EcF11_0935	8	0.575403	0.571082		EcF11_0935	7	0.0629791	0.869481
EcF11_0936	21	0.204564	-0.107421		EcF11_0936	15	0.609235	-0.227791
EcF11_0937	66	0.000122435	-0.469026		EcF11_0937	55	3.363e-05	-1.13133
EcF11_0938	93	0.00183999	-0.110594		EcF11_0938	70	0.00479853	-1.31758
EcF11_0939	20	0.0859239	-0.222281		EcF11_0939	16	0.756369	-1.01962
EcF11_0940	16	0.469113	0.132462		EcF11_0940	11	0.0127922	-3.20416
EcF11_0941	29	0.705129	0.134472		EcF11_0941	14	0.0479897	-1.1626
EcF11_0942	16	0.795987	-0.267464		EcF11_0942	13	0.52669	-0.168538
EcF11_0943	42	0.193765	0.557571		EcF11_0943	32	0.512814	-0.0499663
EcF11_0944	7	0.176296	0.256793		EcF11_0944	4	0.273322	-0.626061
EcF11_0945	37	0.066805	-0.190555		EcF11_0945	27	0.648048	-0.29311
EcF11_0946	22	0.314206	0.676275		EcF11_0946	16	0.32587	-0.0921373
EcF11_0947	29	0.854173	0.56783		EcF11_0947	20	0.123312	-0.998091
EcF11_0948	26	0.218023	-0.18392		EcF11_0948	18	0.556579	-0.561153
EcF11_0949	5	0.0796158	-1.12617		EcF11_0949	3	0.59298	-0.814534
EcF11_0950	34	0.00868234	-0.575545		EcF11_0950	28	0.538668	-0.415627
EcF11_0951	2	0.179712	-0.755427		EcF11_0951	1	0.317311	-0.312851
EcF11_0952	25	0.0875271	0.116982		EcF11_0952	22	0.78258	-0.220103
EcF11_0953	18	0.393347	0.613651		EcF11_0953	11	0.0618838	-0.641749
EcF11_0954	17	0.758312	-0.383171		EcF11_0954	17	0.0840168	-1.22774
EcF11_0955	4	0.0678892	1.88262		EcF11_0955	0	0	0
EcF11_0956	6	0.248864	-1.18041		EcF11_0956	10	0.33288	0.061928
EcF11_0957	6	0.600179	0.327442		EcF11_0957	2	0.179712	-4.39977
EcF11_0958	2	0.179712	1.23821		EcF11_0958	2	0.654721	0.114966
EcF11_0959	11	0.286003	-0.143369		EcF11_0959	11	0.0504606	-2.59576
EcF11_0960	28	0.00747023	-0.120146		EcF11_0960	21	0.185391	0.0414163
EcF11_0961	5	0.68583	0.652369		EcF11_0961	4	0.715001	0.230741
EcF11_0962	14	0.0413269	0.679085		EcF11_0962	5	0.138011	-1.53126
EcF11_0963	25	0.439083	0.655239		EcF11_0963	16	0.00378325	-1.54113
EcF11_0964	42	0.38326	0.451686		EcF11_0964	44	0.0667521	-0.706235
EcF11_0965	32	0.0820345	-0.0316622		EcF11_0965	19	0.354669	0.16069
EcF11_0966	3	0.108809	-2.35802		EcF11_0966	1	0.317311	2.37763
EcF11_0967	24	0.0663563	0.115324		EcF11_0967	29	0.198058	0.475518
EcF11_0968	24	0.886403	-0.197955		EcF11_0968	21	0.0228086	-1.62912
EcF11_0969	4	0.0678892	1.16817		EcF11_0969	2	0.179712	-6.77815
EcF11_0970	11	0.0504606	1.22974		EcF11_0970	13	0.196051	-0.163185
EcF11_0971	13	0.310897	-0.716624		EcF11_0971	10	0.114128	-1.23976
EcF11_0972	31	0.0296139	-0.735789		EcF11_0972	30	0.262299	0.274965
EcF11_0973	20	0.681322	0.499072		EcF11_0973	11	0.789675	-0.34808
EcF11_0974	18	0.349102	0.103226		EcF11_0974	14	0.0258429	-1.73505
EcF11_0975	6	0.463071	0.641507		EcF11_0975	5	0.0796158	2.69434
EcF11_0976	11	1	0.00303613		EcF11_0976	4	0.465209	-0.323611
EcF11_0977	13	0.15744	1.70508		EcF11_0977	11	0.213223	-0.0920869
EcF11_0978	12	0.688978	0.731896		EcF11_0978	9	0.901382	-0.662298
EcF11_0979	25	0.220852	-0.340078		EcF11_0979	23	0.0100033	-1.16567
EcF11_0980	32	0.272826	0.594737		EcF11_0980	18	0.420426	-0.505922
EcF11_0981	31	0.0114983	-0.241545		EcF11_0981	19	0.130865	-0.686515
EcF11_0982	40	0.132215	-0.0384132		EcF11_0982	37	0.826844	-0.381748
EcF11_0983	21	0.0495525	-0.747232		EcF11_0983	19	0.635751	-0.926177
EcF11_0984	11	0.656642	-0.283322		EcF11_0984	12	0.390071	0.0800035
EcF11_0985	8	0.674424	0.201271		EcF11_0985	9	0.313938	0.0949395
EcF11_0986	10	0.959354	0.358623		EcF11_0986	10	0.878482	0.0685241
EcF11_0987	9	0.213524	-0.23053		EcF11_0987	9	0.441268	-1.20167
EcF11_0988	6	0.345448	-1.31439		EcF11_0988	6	0.248864	-2.6857
EcF11_0989	15	0.255989	0.213667		EcF11_0989	8	0.326989	-2.11986
EcF11_0990	16	0.049422	0.806706		EcF11_0990	15	0.255989	-0.482711
EcF11_0991	16	0.569494	0.245862		EcF11_0991	9	0.173071	-0.106663
EcF11_0992	36	0.314651	0.328586		EcF11_0992	29	0.853233	-0.204348
EcF11_0993	28	0.254882	-0.341728		EcF11_0993	20	0.0478575	-1.31897
EcF11_0994	41	0.218117	0.272005		EcF11_0994	35	0.00231507	-0.879375
EcF11_0995	28	0.553812	0.503547		EcF11_0995	28	0.412347	-0.117923
EcF11_0996	40	0.957122	0.241986		EcF11_0996	36	0.299783	-0.603358
EcF11_0997	47	0.0945281	0.0312442		EcF11_0997	44	0.874454	-0.100632
EcF11_0998	19	0.0442084	-0.630797		EcF11_0998	22	0.194201	-0.295072
EcF11_0999	40	0.462492	0.577275		EcF11_0999	28	0.713961	-0.344941
EcF11_1000	26	0.190875	-0.167426		EcF11_1000	21	0.0010705	-1.07581
EcF11_1001	10	0.507624	0.250065		EcF11_1001	7	0.469025	-0.308407
EcF11_1002	23	0.10232	-0.393361		EcF11_1002	18	0.156955	-0.471661
EcF11_1003	23	0.150827	1.03835		EcF11_1003	13	0.0192234	-1.79162
EcF11_1004	9	0.441268	0.0698773		EcF11_1004	8	0.888638	-1.04758
EcF11_1005	14	0.550924	0.0916329		EcF11_1005	12	0.488422	-0.496405
EcF11_1006	19	0.0641494	-0.2491		EcF11_1006	16	0.501447	-0.0591576
EcF11_1007	24	0.407347	0.323446		EcF11_1007	16	0.0158295	-2.00087
EcF11_1008	11	0.423596	0.499495		EcF11_1008	10	0.114128	0.674846
EcF11_1009	17	0.905794	0.714869		EcF11_1009	22	0.276772	0.686552
EcF11_1010	71	0.000525092	-0.103573		EcF11_1010	67	0.505595	-0.33525
EcF11_1011	11	0.929153	0.0115898		EcF11_1011	11	0.373945	-0.140882
EcF11_1012	35	0.184604	0.378053		EcF11_1012	32	0.515806	-0.343535
EcF11_1013	4	0.273322	1.28519		EcF11_1013	3	0.108809	-2.36103
EcF11_1014	27	0.790076	0.383786		EcF11_1014	23	0.903168	-0.644861
EcF11_1015	57	0.420361	-0.106839		EcF11_1015	43	0.0901997	-0.772267
EcF11_1016	10	0.916257	0.269014		EcF11_1016	10	0.139414	-1.2761
EcF11_1017	11	0.0262312	-0.272498		EcF11_1017	9	0.085831	-0.931649
EcF11_1018	97	0.0186544	0.320861		EcF11_1018	90	0.0554669	0.120153
EcF11_1019	12	0.0280561	-0.185827		EcF11_1019	7	0.310494	0.585373
EcF11_1020	26	0.382363	0.497097		EcF11_1020	18	0.54457	-1.18706
EcF11_1021	8	0.262618	-0.270713		EcF11_1021	6	0.345448	0.117565
EcF11_1022	49	0.827609	-0.0704719		EcF11_1022	44	0.116854	-0.728873
EcF11_1023	18	0.327144	-0.0957038		EcF11_1023	10	0.878482	-1.04258
EcF11_1024	26	0.106794	1.06763		EcF11_1024	17	0.308788	-0.479991
EcF11_1025	4	0.144127	-0.734829		EcF11_1025	2	0.179712	-0.922075
EcF11_1026	8	0.0928919	-0.588857		EcF11_1026	4	0.0678892	-0.878609
EcF11_1027	23	0.223757	-0.183939		EcF11_1027	20	0.851925	-0.174394
EcF11_1028	68	0.0257135	-0.0660513		EcF11_1028	52	6.61092e-05	-1.37249
EcF11_1029	88	0.0655016	0.228272		EcF11_1029	70	0.567866	-0.67245
EcF11_1030	38	0.0440845	0.0546568		EcF11_1030	38	0.420891	-0.0346893
EcF11_1031	29	0.939673	0.257744		EcF11_1031	24	0.122865	-0.66874
EcF11_1032	11	0.328065	-0.441649		EcF11_1032	8	0.888638	-2.68819
EcF11_1033	6	0.753152	-0.780823		EcF11_1033	3	0.108809	1.49399
EcF11_1034	12	0.875329	-0.005605		EcF11_1034	10	0.0744618	-2.25688
EcF11_1035	21	0.41404	-0.0661252		EcF11_1035	22	0.592177	-0.152182
EcF11_1036	20	0.00803443	0.992348		EcF11_1036	13	0.100525	-1.52578
EcF11_1037	13	0.00577159	-0.317045		EcF11_1037	13	0.0795914	0.384246
EcF11_1038	3	0.108809	-1.05159		EcF11_1038	4	0.0678892	-0.988711
EcF11_1039	20	0.708905	0.584441		EcF11_1039	16	0.61141	-0.637684
EcF11_1040	2	0.654721	-0.403733		EcF11_1040	3	0.285049	-1.10885
EcF11_1041	2	0.654721	1.1541		EcF11_1041	0	0	0
EcF11_1042	2	0.654721	-0.433667		EcF11_1042	3	1	0.267288
EcF11_1043	37	0.00225081	-0.389859		EcF11_1043	31	0.000874627	-2.07953
EcF11_1044	16	0.0979893	-0.21617		EcF11_1044	13	0.972125	-1.2357
EcF11_1045	22	0.75776	0.505405		EcF11_1045	14	0.729891	-0.830318
EcF11_1046	33	0.00980824	-0.402515		EcF11_1046	22	0.188557	-1.00634
EcF11_1047	7	0.865772	0.412293		EcF11_1047	11	0.359465	-0.414062
EcF11_1048	9	0.109745	-0.690245		EcF11_1048	9	0.678402	0.00631337
EcF11_1049	32	0.295035	0.995046		EcF11_1049	28	1	-0.458438
EcF11_1050	30	0.813017	0.474093		EcF11_1050	27	0.107469	-1.28743
EcF11_1051	47	0.00146082	-0.418421		EcF11_1051	37	0.0721541	-0.202669
EcF11_1052	47	0.0863946	-0.183551		EcF11_1052	50	0.721973	-0.22604
EcF11_1053	25	0.396679	0.072111		EcF11_1053	22	0.0458646	-1.78447
EcF11_1054	10	0.0744618	-0.398348		EcF11_1054	11	0.00443909	-2.24431
EcF11_1055	19	0.19755	0.132233		EcF11_1055	16	0.437967	-0.966486
EcF11_1056	15	0.306624	0.929354		EcF11_1056	9	0.109745	-0.83847
EcF11_1057	14	0.729891	-0.18199		EcF11_1057	11	0.182314	0.363959
EcF11_1058	14	0.482922	0.276961		EcF11_1058	15	0.570061	-0.106457
EcF11_1059	1	0.317311	2.15556		EcF11_1059	2	0.179712	0.195292
EcF11_1060	13	0.0277078	1.33695		EcF11_1060	8	0.779435	-0.858078
EcF11_1061	11	0.109511	0.225721		EcF11_1061	10	0.507624	-1.77164
EcF11_1062	17	0.286827	0.154806		EcF11_1062	11	0.533695	-0.155887
EcF11_1063	55	0.0100872	0.0710177		EcF11_1063	57	0.0610868	-0.487022
EcF11_1064	17	0.0216817	-0.573846		EcF11_1064	16	0.162673	-0.810716
EcF11_1065	5	0.500184	1.73435		EcF11_1065	8	0.529045	-0.762656
EcF11_1066	7	0.398025	0.329158		EcF11_1066	1	0.317311	-4.42169
EcF11_1067	20	0.13171	0.859434		EcF11_1067	15	0.122249	-0.45627
EcF11_1068	31	0.0226754	0.104294		EcF11_1068	21	0.4888	-0.125973
EcF11_1069	92	0.0486088	0.220197		EcF11_1069	66	0.359315	-0.585687
EcF11_1070	94	0.149622	0.43419		EcF11_1070	83	4.73074e-05	-1.37226
EcF11_1071	1	0.317311	-0.188409		EcF11_1071	3	0.285049	0.111809
EcF11_1072	39	0.121381	0.0581559		EcF11_1072	36	0.926224	0.142912
EcF11_1073	59	0.000155082	-0.0177181		EcF11_1073	53	0.0706272	-0.315525
EcF11_1074	38	0.121255	0.413993		EcF11_1074	33	0.426545	0.0162894
EcF11_1075	51	0.014555	0.0717211		EcF11_1075	45	0.00880558	0.108745
EcF11_1076	14	0.826091	0.40107		EcF11_1076	10	0.139414	1.0491
EcF11_1077	10	0.108238	2.16405		EcF11_1077	5	0.476422	-0.26625
EcF11_1078	17	0.722563	-0.766067		EcF11_1078	18	0.0936034	-1.18701
EcF11_1079	22	0.00896241	-0.421555		EcF11_1079	19	0.0835564	0.721843
EcF11_1080	41	0.00224039	-0.293047		EcF11_1080	35	0.405281	-0.135574
EcF11_1081	4	1	0.296463		EcF11_1081	1	0.317311	0.46865
EcF11_1082	20	0.167184	-0.117881		EcF11_1082	18	0.225118	0.418474
EcF11_1083	14	0.761826	0.970482		EcF11_1083	11	0.0504606	-1.62952
EcF11_1084	25	0.598223	0.879209		EcF11_1084	13	0.753152	-0.389153
EcF11_1085	30	0.813017	-0.0431769		EcF11_1085	23	0.879128	-0.808807
EcF11_1086	29	0.409317	0.402388		EcF11_1086	30	0.205888	0.0115221
EcF11_1087	12	0.0843794	0.0584075		EcF11_1087	13	0.0747355	-0.446035
EcF11_1088	47	0.613163	0.285722		EcF11_1088	37	0.186818	0.045596
EcF11_1089	13	0.0868601	-0.374153		EcF11_1089	9	0.374259	-0.639239
EcF11_1090	3	0.59298	3.20539		EcF11_1090	1	0.317311	5.62759
EcF11_1091	35	0.643522	0.560693		EcF11_1091	28	0.171645	-0.915822
EcF11_1092	27	0.621596	0.550413		EcF11_1092	28	0.855448	-0.778117
EcF11_1093	3	0.108809	2.17182		EcF11_1093	1	0.317311	-3.21122
EcF11_1094	11	0.130665	1.31927		EcF11_1094	12	0.277789	-0.426887
EcF11_1095	33	0.022533	0.959452		EcF11_1095	19	0.600871	0.0378429
EcF11_1096	24	0.277605	0.293498		EcF11_1096	17	0.825586	-0.310615
EcF11_1097	31	0.0745398	-0.25688		EcF11_1097	28	0.0559961	-1.09269
EcF11_1098	30	0.0035368	1.0368		EcF11_1098	23	0.301085	-0.930936
EcF11_1099	11	0.0504606	-0.558609		EcF11_1099	12	0.346522	0.315933
EcF11_1100	28	0.00499251	0.692242		EcF11_1100	24	0.863887	-0.0680043
EcF11_1101	32	0.334201	0.517513		EcF11_1101	21	0.0792146	-1.43727
EcF11_1102	23	0.144313	-0.256106		EcF11_1102	23	0.345751	0.310594
EcF11_1103	5	0.500184	0.602166		EcF11_1103	2	0.179712	-1.52208
EcF11_1104	31	0.746376	0.38645		EcF11_1104	21	0.585964	0.139901
EcF11_1105	34	0.369416	-0.210379		EcF11_1105	36	0.373247	-1.31713
EcF11_1106	10	0.0926007	-0.0198242		EcF11_1106	7	0.176296	-0.57733
EcF11_1107	36	0.604694	0.071		EcF11_1107	30	0.630646	-0.841267
EcF11_1108	47	0.865549	0.327834		EcF11_1108	36	0.0539776	-0.967762
EcF11_1109	38	0.576614	0.44879		EcF11_1109	36	0.157376	-0.886002
EcF11_1110	31	0.0547996	-0.486441		EcF11_1110	27	0.442012	-0.612871
EcF11_1111	32	0.0163177	-0.161082		EcF11_1111	28	0.0737759	-0.228785
EcF11_1112	7	0.236724	1.10518		EcF11_1112	7	0.236724	0.696943
EcF11_1113	0	0	0		EcF11_1113	0	0	0
EcF11_1114	28	0.0529203	-0.0618551		EcF11_1114	23	0.301085	-0.629344
EcF11_1115	53	0.138208	0.182496		EcF11_1115	26	0.023996	-1.22957
EcF11_1116	4	0.715001	0.148636		EcF11_1116	2	0.654721	-0.309478
EcF11_1117	39	0.396246	0.189324		EcF11_1117	34	0.349813	0.0976959
EcF11_1118	24	4.96767e-05	-1.15466		EcF11_1118	22	0.0362569	-1.12569
EcF11_1119	17	0.0267875	1.18001		EcF11_1119	24	0.00397166	1.3091
EcF11_1120	20	0.0715386	1.48716		EcF11_1120	16	0.408044	-0.877024
EcF11_1121	21	0.339155	0.00320861		EcF11_1121	24	0.731706	0.130821
EcF11_1122	33	0.223278	-0.0957301		EcF11_1122	31	0.672003	0.226408
EcF11_1123	1	0.317311	0.699097		EcF11_1123	0	0	0
EcF11_1124	30	0.581426	0.894777		EcF11_1124	20	0.011129	1.25593
EcF11_1125	18	0.111928	0.777141		EcF11_1125	9	0.678402	-0.133456
EcF11_1126	34	0.434359	0.432658		EcF11_1126	18	0.647471	-1.02507
EcF11_1127	10	0.444587	0.275361		EcF11_1127	8	1	0.0223401
EcF11_1128	11	0.0618838	-0.666811		EcF11_1128	17	0.407434	-0.74682
EcF11_1129	45	0.111318	0.708464		EcF11_1129	31	0.0214859	-0.822175
EcF11_1130	14	0.245494	-0.323301		EcF11_1130	13	0.0868601	-1.82184
EcF11_1131	29	0.183575	-0.493774		EcF11_1131	29	0.642004	-0.0132126
EcF11_1132	0	0	0		EcF11_1132	1	0.317311	4.36934
EcF11_1133	9	0.374259	-0.295466		EcF11_1133	7	0.61209	-0.946592
EcF11_1134	29	0.524331	0.842867		EcF11_1134	21	0.00454377	-1.91686
EcF11_1135	9	0.441268	-0.0334993		EcF11_1135	7	0.176296	-2.67326
EcF11_1136	35	0.533674	0.658068		EcF11_1136	32	0.0220608	-0.896061
EcF11_1137	13	0.463071	0.117502		EcF11_1137	13	0.497541	0.0824954
EcF11_1138	11	0.789675	0.387822		EcF11_1138	8	0.674424	-0.138687
EcF11_1139	3	0.285049	1.09864		EcF11_1139	3	0.108809	1.0152
EcF11_1140	45	0.166749	0.134079		EcF11_1140	27	0.0754285	-0.535521
EcF11_1141	44	0.135625	0.270653		EcF11_1141	41	5.06557e-05	-1.12357
EcF11_1142	28	0.837617	0.549676		EcF11_1142	25	0.231167	-0.168243
EcF11_1143	20	0.390533	1.31869		EcF11_1143	13	0.268872	-0.559451
EcF11_1144	50	0.0541257	-0.393444		EcF11_1144	42	0.0198182	-0.746567
EcF11_1145	2	0.654721	-0.0290276		EcF11_1145	3	0.285049	0.190663
EcF11_1146	34	0.434359	0.408695		EcF11_1146	26	0.182403	0.552415
EcF11_1147	8	0.262618	2.32893		EcF11_1147	8	0.575403	-0.733694
EcF11_1148	28	0.121512	-0.269565		EcF11_1148	29	0.323363	-0.392543
EcF11_1149	1	0.317311	-0.218852		EcF11_1149	5	0.0431144	1.79833
EcF11_1150	25	0.476913	0.318335		EcF11_1150	17	0.491141	-0.0549085
EcF11_1151	7	0.236724	0.94285		EcF11_1151	0	0	0
EcF11_1152	3	1	0.614315		EcF11_1152	2	0.654721	-0.0603889
EcF11_1153	18	0.00568447	-0.434658		EcF11_1153	19	0.275333	-0.877203
EcF11_1154	1	0.317311	-0.0157952		EcF11_1154	4	0.715001	-0.650186
EcF11_1155	4	0.715001	1.07183		EcF11_1155	2	0.179712	1.71842
EcF11_1156	5	0.68583	0.330175		EcF11_1156	7	1	-1.0572
EcF11_1157	4	0.0678892	-0.829724		EcF11_1157	4	0.273322	-1.52818
EcF11_1158	5	0.68583	-0.228633		EcF11_1158	6	0.0277078	1.15524
EcF11_1159	15	0.293729	0.0300171		EcF11_1159	14	0.396726	0.070695
EcF11_1160	29	0.956889	-0.114944		EcF11_1160	31	0.530601	-0.348504
EcF11_1161	10	0.00934411	-0.924567		EcF11_1161	9	0.173071	-0.817453
EcF11_1162	58	0.0317199	0.121956		EcF11_1162	49	0.853994	-0.178473
EcF11_1163	5	0.500184	0.502345		EcF11_1163	3	1	-0.493764
EcF11_1164	4	0.465209	-0.155484		EcF11_1164	3	0.59298	-0.0423335
EcF11_1165	22	0.0824027	-0.417919		EcF11_1165	19	0.0534058	-0.622959
EcF11_1166	11	0.0911608	-0.342228		EcF11_1166	15	0.008985	-2.22939
EcF11_1167	18	0.248466	0.45227		EcF11_1167	15	0.690945	-0.407618
EcF11_1168	3	0.59298	0.360158		EcF11_1168	3	0.59298	0.960686
EcF11_1169	11	0.15486	-0.0922532		EcF11_1169	11	0.929153	0.468612
EcF11_1170	25	0.0340539	0.742369		EcF11_1170	28	0.0180011	0.74228
EcF11_1171	22	0.163832	0.398289		EcF11_1171	19	0.184181	-1.59605
EcF11_1172	60	0.0526246	0.183505		EcF11_1172	59	0.0141634	0.332224
EcF11_1173	9	0.374259	0.117119		EcF11_1173	9	0.858955	-1.32669
EcF11_1174	10	0.721277	0.157436		EcF11_1174	11	0.929153	-0.37621
EcF11_1175	2	0.654721	-2.06067		EcF11_1175	2	0.654721	-0.662425
EcF11_1176	10	0.507624	-0.679953		EcF11_1176	11	0.014648	-2.43786
EcF11_1177	41	0.136717	0.309732		EcF11_1177	19	0.135755	0.0760378
EcF11_1178	39	0.181317	-0.0264633		EcF11_1178	28	0.698672	-0.729034
EcF11_1179	19	0.687374	0.330154		EcF11_1179	7	0.0909689	-1.44528
EcF11_1180	29	0.0932989	0.429685		EcF11_1180	24	0.0382143	-1.27395
EcF11_1181	23	0.465415	0.307674		EcF11_1181	11	0.858863	-0.297482
EcF11_1182	38	0.788474	0.550158		EcF11_1182	20	0.033927	-0.815178
EcF11_1184	64	0.0114659	-0.0460914		EcF11_1184	47	0.807704	-0.58589
EcF11_1185	21	0.180841	-0.254056		EcF11_1185	12	0.00764908	-2.13546
EcF11_1186	70	0.761666	0.362501		EcF11_1186	59	0.00582164	0.52848
EcF11_1187	46	0.0204977	-0.00857526		EcF11_1187	39	0.105495	-1.23078
EcF11_1188	31	0.530601	0.350675		EcF11_1188	28	0.412347	-0.354277
EcF11_1189	16	0.437967	0.910322		EcF11_1189	12	0.0711892	0.677715
EcF11_1190	14	0.0354647	-0.827109		EcF11_1190	12	0.346522	0.28609
EcF11_1191	25	0.676637	0.193139		EcF11_1191	22	0.96116	-0.906214
EcF11_1192	32	0.000528066	-0.847255		EcF11_1192	35	0.273228	-0.0697808
EcF11_1193	14	0.00631852	-0.877597		EcF11_1193	17	0.365864	0.593629
EcF11_1194	35	0.338664	0.29837		EcF11_1194	31	0.0411044	-0.790764
EcF11_1195	112	0.00508628	-0.172879		EcF11_1195	89	0.000715721	-0.761668
EcF11_1196	16	0.034001	-0.561182		EcF11_1196	9	0.066316	0.127326
EcF11_1197	65	0.0857206	0.216224		EcF11_1197	50	0.426923	-0.502252
EcF11_1198	34	0.590204	0.0383249		EcF11_1198	33	0.171191	-0.50717
EcF11_1199	15	0.649563	-0.167451		EcF11_1199	11	0.0163685	0.547962
EcF11_1200	77	0.000357563	-0.0908139		EcF11_1200	70	0.452316	-0.108517
EcF11_1201	1	0.317311	-0.329663		EcF11_1201	0	0	0
EcF11_1202	35	0.922811	0.515695		EcF11_1202	24	0.656986	0.127609
EcF11_1203	27	0.380488	0.563033		EcF11_1203	18	0.810697	-0.743369
EcF11_1204	10	0.507624	0.0527171		EcF11_1204	6	0.248864	-1.91494
EcF11_1205	24	0.19557	0.268646		EcF11_1205	21	0.159224	-0.849156
EcF11_1206	40	0.0620773	0.97283		EcF11_1206	25	0.360919	-0.696379
EcF11_1207	46	0.0461651	-0.316078		EcF11_1207	42	0.332528	-0.184947
EcF11_1208	31	0.028177	-0.448168		EcF11_1208	24	0.710318	-1.05838
EcF11_1209	20	0.116888	0.0953417		EcF11_1209	19	0.101717	-1.30876
EcF11_1210	33	0.0227177	-0.280505		EcF11_1210	24	0.331335	-0.108149
EcF11_1211	0	0	0		EcF11_1211	0	0	0
EcF11_1212	35	0.0371023	-0.202262		EcF11_1212	33	0.368309	-0.825807
EcF11_1213	3	0.59298	-0.389742		EcF11_1213	5	0.68583	-0.936691
EcF11_1214	27	0.0366021	-0.431355		EcF11_1214	23	0.00317516	-1.71887
EcF11_1215	42	0.420062	0.322154		EcF11_1215	26	0.069033	-0.842889
EcF11_1216	36	0.00186648	-0.671757		EcF11_1216	28	0.256515	-0.552659
EcF11_1217	17	0.868406	0.23979		EcF11_1217	13	0.0392433	-0.815217
EcF11_1218	32	0.0415315	0.788371		EcF11_1218	16	0.351979	-0.911358
EcF11_1219	15	0.232979	0.33504		EcF11_1219	12	0.753684	0.600522
EcF11_1220	6	0.172955	1.62954		EcF11_1220	6	0.345448	-0.103746
EcF11_1221	13	0.0868601	0.624251		EcF11_1221	11	0.140273	0.856949
EcF11_1222	27	0.269095	0.274464		EcF11_1222	19	0.0100095	-1.45204
EcF11_1223	38	0.38712	0.267308		EcF11_1223	25	0.0080413	-1.24319
EcF11_1224	34	0.150991	0.148161		EcF11_1224	29	0.290129	0.152254
EcF11_1225	17	0.0086714	-0.141388		EcF11_1225	21	0.553948	-0.0166005
EcF11_1226	44	0.203355	-0.0445337		EcF11_1226	48	0.385021	0.0736165
EcF11_1227	12	0.776305	1.51738		EcF11_1227	9	0.0381517	-0.956903
EcF11_1228	6	0.267938	-0.174044		EcF11_1228	4	0.465209	-0.600669
EcF11_1229	12	0.136097	-0.272251		EcF11_1229	9	0.00768579	-1.66048
EcF11_1230	37	0.258333	-0.0591053		EcF11_1230	25	0.062328	-0.763737
EcF11_1231	19	0.334138	0.00317768		EcF11_1231	19	0.629162	-0.602076
EcF11_1232	21	0.0451951	-0.0825234		EcF11_1232	15	0.211476	-1.19875
EcF11_1233	26	0.023996	0.74681		EcF11_1233	25	0.115475	-0.544595
EcF11_1234	41	0.581632	0.446098		EcF11_1234	26	0.35344	-0.40054
EcF11_1235	41	0.37473	0.19643		EcF11_1235	32	1	-0.564705
EcF11_1236	13	0.552493	0.833632		EcF11_1236	11	0.0207952	1.3375
EcF11_1237	11	0.0618838	-0.384025		EcF11_1237	11	0.213223	0.506966
EcF11_1238	29	0.511635	0.19964		EcF11_1238	24	0.360567	-1.04347
EcF11_1239	30	0.00448336	-0.580505		EcF11_1239	22	0.00105979	-1.76092
EcF11_1240	22	0.0362569	1.02572		EcF11_1240	16	0.0298731	-1.71334
EcF11_1241	37	0.222485	0.722171		EcF11_1241	23	0.862169	-0.243022
EcF11_1242	36	0.10905	0.0759699		EcF11_1242	29	0.116955	-0.783026
EcF11_1243	53	0.107297	0.654784		EcF11_1243	35	0.10152	-0.949761
EcF11_1244	12	0.272095	0.804211		EcF11_1244	6	0.172955	-2.5102
EcF11_1245	25	0.010871	-0.0919648		EcF11_1245	17	0.434756	-0.394482
EcF11_1246	5	0.68583	-0.483174		EcF11_1246	2	0.654721	-3.08561
EcF11_1247	14	0.729891	0.130358		EcF11_1247	10	0.721277	-0.866057
EcF11_1248	65	0.0140729	0.106663		EcF11_1248	58	0.36682	-0.323556
EcF11_1249	29	0.0744376	-0.222154		EcF11_1249	32	0.396074	-0.312745
EcF11_1250	14	0.140146	-0.148853		EcF11_1250	13	0.382352	-1.41415
EcF11_1251	34	0.0362312	-0.335122		EcF11_1251	28	0.819868	-0.79355
EcF11_1252	12	0.307821	-0.460619		EcF11_1252	10	0.959354	-1.07594
EcF11_1253	11	0.15486	-0.570216		EcF11_1253	15	0.909561	-0.269562
EcF11_1254	5	0.224916	-0.459931		EcF11_1254	4	0.0678892	-2.66342
EcF11_1255	48	1.03171e-05	-1.6014		EcF11_1255	48	2.27584e-05	-1.56701
EcF11_1256	29	0.803619	0.311575		EcF11_1256	20	0.793839	-0.673488
EcF11_1257	15	0.690945	0.548375		EcF11_1257	9	0.952765	0.0340618
EcF11_1258	33	0.0483368	-0.13909		EcF11_1258	27	0.810136	-1.33854
EcF11_1259	22	0.684874	0.718006		EcF11_1259	16	0.13373	0.502129
EcF11_1260	16	0.379375	0.490172		EcF11_1260	17	0.0974672	0.120652
EcF11_1261	6	0.0747355	-1.01876		EcF11_1261	10	0.33288	0.221239
EcF11_1262	0	0	0		EcF11_1262	0	0	0
EcF11_1263	18	0.231059	0.201853		EcF11_1263	14	0.0479897	1.09343
EcF11_1264	26	0.544437	0.573433		EcF11_1264	23	0.270533	-1.21602
EcF11_1265	44	0.00223766	-0.149111		EcF11_1265	41	0.989625	-0.347827
EcF11_1266	21	0.523655	0.208757		EcF11_1266	16	0.836139	-0.289172
EcF11_1267	12	0.173809	-0.0665918		EcF11_1267	16	0.108913	-1.43606
EcF11_1268	5	0.500184	1.66892		EcF11_1268	2	0.654721	1.02009
EcF11_1269	15	0.649563	0.0564649		EcF11_1269	18	0.810697	-0.235937
EcF11_1270	6	0.345448	1.11472		EcF11_1270	7	0.194924	0.155438
EcF11_1271	29	0.705129	0.684578		EcF11_1271	19	0.0909951	-1.16589
EcF11_1272	23	0.551164	0.0969542		EcF11_1272	23	0.975736	-0.714462
EcF11_1273	17	0.0442337	-0.469543		EcF11_1273	9	0.0522878	-2.3541
EcF11_1274	21	0.903175	0.395837		EcF11_1274	9	0.0381517	-3.19638
EcF11_1275	19	0.0401355	-0.599995		EcF11_1275	14	0.826091	-1.0785
EcF11_1276	16	0.445059	0.491021		EcF11_1276	12	0.346522	1.13696
EcF11_1277	18	0.239215	1.48521		EcF11_1277	15	0.178254	-0.538223
EcF11_1278	10	0.139414	-1.19936		EcF11_1278	15	0.334277	0.493025
EcF11_1279	17	0.757349	0.665836		EcF11_1279	12	0.239317	0.488736
EcF11_1280	4	0.715001	1.021		EcF11_1280	4	0.144127	-3.98381
EcF11_1281	20	0.100918	0.0296059		EcF11_1281	20	0.108427	-1.11571
EcF11_1282	16	0.569494	0.387939		EcF11_1282	12	0.613269	-1.11448
EcF11_1283	27	0.682962	0.141702		EcF11_1283	27	0.597118	-0.266348
EcF11_1284	10	0.959354	-0.00612659		EcF11_1284	11	0.656642	-0.296688
EcF11_1285	20	0.0500021	0.907866		EcF11_1285	13	0.700703	0.0115011
EcF11_1286	20	0.881293	0.709624		EcF11_1286	17	0.0202213	-1.21101
EcF11_1287	19	0.25782	0.382897		EcF11_1287	19	0.138809	-0.501613
EcF11_1288	0	0	0		EcF11_1288	0	0	0
EcF11_1289	29	0.594081	0.591605		EcF11_1289	26	0.0482851	-0.686147
EcF11_1290	35	8.45953e-05	-0.881423		EcF11_1290	31	0.829329	-0.334179
EcF11_1291	22	0.169862	0.399634		EcF11_1291	12	0.182338	-1.15304
EcF11_1292	58	0.396557	0.19485		EcF11_1292	39	0.0237772	-0.735046
EcF11_1293	6	0.916512	-0.456258		EcF11_1293	6	0.753152	-0.518559
EcF11_1294	15	0.255989	-0.621789		EcF11_1294	11	0.929153	0.00877516
EcF11_1295	26	0.259279	0.229486		EcF11_1295	18	0.0119818	-1.03921
EcF11_1296	15	0.269178	0.7246		EcF11_1296	12	0.220423	-0.546488
EcF11_1297	13	0.600179	0.540471		EcF11_1297	10	0.214327	0.254816
EcF11_1298	26	0.499808	0.419499		EcF11_1298	23	0.524264	0.476672
EcF11_1299	9	0.313938	-0.747135		EcF11_1299	12	0.346522	0.20443
EcF11_1300	19	0.687374	0.200881		EcF11_1300	15	0.74803	0.126273
EcF11_1301	14	0.470338	-0.477845		EcF11_1301	14	0.00152328	-2.85767
EcF11_1302	63	0.274553	0.413734		EcF11_1302	57	0.95569	-0.365212
EcF11_1303	25	0.287862	-0.386753		EcF11_1303	28	0.927425	-0.617371
EcF11_1304	19	0.749484	1.1121		EcF11_1304	16	0.186609	-0.0796863
EcF11_1305	10	0.0284169	1.26497		EcF11_1305	5	0.500184	2.53031
EcF11_1306	4	0.465209	-0.517897		EcF11_1306	1	0.317311	-6.72117
EcF11_1307	14	0.509797	-0.417288		EcF11_1307	10	0.646462	0.606553
EcF11_1308	59	0.000701192	-0.428323		EcF11_1308	41	0.000919871	-1.60758
EcF11_1309	1	0.317311	-1.31435		EcF11_1309	1	0.317311	-0.831287
EcF11_1310	51	0.000409754	-0.579626		EcF11_1310	41	0.760731	-0.0414269
EcF11_1311	27	0.791568	0.459435		EcF11_1311	23	0.060726	-0.526988
EcF11_1312	21	0.520213	0.343922		EcF11_1312	12	1	-1.23704
EcF11_1313	13	0.0868601	-0.28322		EcF11_1313	15	0.0468265	-0.774115
EcF11_1314	28	0.294876	-0.345956		EcF11_1314	24	0.841481	-0.281397
EcF11_1315	9	0.213524	-0.550218		EcF11_1315	7	0.176296	-1.78367
EcF11_1316	14	0.683239	0.0501577		EcF11_1316	12	0.753684	0.337094
EcF11_1317	19	0.184181	-0.350123		EcF11_1317	18	0.248466	0.0191808
EcF11_1318	53	0.400411	0.504123		EcF11_1318	40	0.600132	0.0509942
EcF11_1319	3	1	0.61462		EcF11_1319	2	0.654721	-0.53135
EcF11_1320	7	0.0179605	0.987926		EcF11_1320	6	0.345448	-1.5121
EcF11_1321	32	0.0240112	-0.279202		EcF11_1321	25	0.439083	-0.324999
EcF11_1322	25	0.41184	0.0506057		EcF11_1322	20	0.125859	0.460108
EcF11_1323	29	0.314666	-0.170423		EcF11_1323	25	0.396679	-1.30189
EcF11_1324	22	0.987049	0.137923		EcF11_1324	14	0.0354647	-1.04599
EcF11_1325	80	0.0889712	-0.13562		EcF11_1325	62	0.00514271	-1.26636
EcF11_1326	24	0.019477	0.240449		EcF11_1326	20	0.601213	-0.269075
EcF11_1327	10	0.383512	1.48081		EcF11_1327	7	1	-1.31286
EcF11_1328	22	0.00215494	-0.652697		EcF11_1328	17	0.0683766	-2.00829
EcF11_1329	33	0.312517	0.441225		EcF11_1329	35	0.029128	-0.984659
EcF11_1330	22	0.708884	0.41752		EcF11_1330	18	0.10244	-0.522981
EcF11_1331	38	0.0556864	0.343218		EcF11_1331	40	0.236792	-0.308358
EcF11_1332	44	0.386256	0.147345		EcF11_1332	41	0.106676	-0.205839
EcF11_1333	21	0.689368	0.122258		EcF11_1333	16	0.469113	0.392205
EcF11_1334	29	0.245503	0.0440351		EcF11_1334	25	0.0370434	-1.0885
EcF11_1335	36	0.0289792	-0.288863		EcF11_1335	26	0.106794	0.0610184
EcF11_1336	38	0.364728	0.0569574		EcF11_1336	22	0.177876	-0.531388
EcF11_1337	33	0.907541	0.264921		EcF11_1337	14	0.109421	-1.93576
EcF11_1338	11	0.656642	-0.222597		EcF11_1338	9	0.213524	-1.12829
EcF11_1339	10	0.0366579	-0.496734		EcF11_1339	8	0.123485	-1.31876
EcF11_1340	28	0.1011	0.0316779		EcF11_1340	26	0.517212	0.119277
EcF11_1341	24	0.0370045	0.994083		EcF11_1341	18	0.306103	-0.388799
EcF11_1342	24	0.365751	0.212893		EcF11_1342	16	0.189669	-0.309079
EcF11_1343	15	0.609235	0.579467		EcF11_1343	9	0.858955	-0.324948
EcF11_1344	33	0.778714	0.424837		EcF11_1344	38	0.450997	-0.403874
EcF11_1345	6	0.267938	1.70761		EcF11_1345	5	0.224916	0.766672
EcF11_1346	24	0.457568	0.196587		EcF11_1346	14	0.140146	-0.745779
EcF11_1347	28	0.0107869	-0.397563		EcF11_1347	29	0.549445	-0.134292
EcF11_1348	20	0.178956	-0.350532		EcF11_1348	9	0.767097	-1.34997
EcF11_1349	2	0.179712	1.38128		EcF11_1349	2	0.179712	1.19641
EcF11_1350	24	0.129635	-0.304133		EcF11_1350	21	0.523655	-0.567702
EcF11_1351	21	0.192434	-0.299095		EcF11_1351	7	0.498962	-2.46779
EcF11_1352	15	0.0782923	-0.55364		EcF11_1352	17	0.286827	-0.901793
EcF11_1353	14	0.00918142	-0.622888		EcF11_1353	10	0.878482	0.155721
EcF11_1354	8	0.207578	-0.222647		EcF11_1354	7	1	-0.312661
EcF11_1355	32	0.587314	0.306639		EcF11_1355	18	0.214537	-0.0998129
EcF11_1356	32	0.0379326	0.864525		EcF11_1356	18	0.647471	-0.609094
EcF11_1357	16	0.13373	0.481244		EcF11_1357	12	0.346522	0.182302
EcF11_1358	27	0.130134	-0.261999		EcF11_1358	24	0.0606393	-1.30842
EcF11_1359	7	1	0.412494		EcF11_1359	4	0.273322	-1.40178
EcF11_1360	6	0.463071	0.628138		EcF11_1360	4	0.144127	1.15152
EcF11_1361	1	0.317311	-0.328729		EcF11_1361	2	0.179712	-1.8049
EcF11_1362	20	0.0859239	-0.442959		EcF11_1362	21	0.663947	-0.732726
EcF11_1363	2	0.179712	-1.14062		EcF11_1363	2	0.179712	-1.88894
EcF11_1364	1	0.317311	3.02102		EcF11_1364	1	0.317311	0.46865
EcF11_1365	9	0.085831	-0.650354		EcF11_1365	6	0.463071	-0.132315
EcF11_1366	36	0.792013	0.168439		EcF11_1366	25	0.00189864	-2.50918
EcF11_1367	21	0.11377	1.08899		EcF11_1367	14	0.096197	0.53431
EcF11_1368	37	0.274062	0.46828		EcF11_1368	24	0.064145	-0.878951
EcF11_1369	9	0.374259	0.520347		EcF11_1369	9	0.593955	0.426563
EcF11_1370	56	0.000128426	-0.530898		EcF11_1370	48	0.109034	-0.551713
EcF11_1371	8	0.400814	0.438254		EcF11_1371	6	0.753152	-0.511989
EcF11_1372	44	0.674182	0.581484		EcF11_1372	34	0.284732	-0.213182
EcF11_1373	2	0.179712	2.80258		EcF11_1373	2	0.179712	1.81296
EcF11_1374	118	4.95388e-06	-0.23685		EcF11_1374	98	0.000140716	-1.13467
EcF11_1375	25	0.0422072	-0.640702		EcF11_1375	20	0.350656	-1.23867
EcF11_1376	11	0.533695	0.409537		EcF11_1376	8	0.674424	0.370324
EcF11_1377	24	0.235553	0.564317		EcF11_1377	21	0.139622	-1.32122
EcF11_1378	49	0.110368	0.0912709		EcF11_1378	30	0.00837553	-1.67932
EcF11_1379	44	0.972071	0.307965		EcF11_1379	30	0.750058	-0.774098
EcF11_1380	44	0.14924	0.662442		EcF11_1380	30	0.544006	-0.293832
EcF11_1381	13	0.36627	0.552254		EcF11_1381	9	0.678402	-2.22081
EcF11_1382	16	0.154333	-0.796184		EcF11_1382	12	0.0239289	-2.6307
EcF11_1383	7	0.236724	-0.751749		EcF11_1383	5	0.138011	-0.14723
EcF11_1384	15	0.172848	0.441106		EcF11_1384	8	0.326989	-1.40118
EcF11_1385	28	0.0499398	1.30783		EcF11_1385	24	0.191491	0.433191
EcF11_1386	27	0.0435809	0.0880982		EcF11_1386	25	0.00631326	-0.85269
EcF11_1387	6	0.463071	-0.368303		EcF11_1387	6	0.0594511	-1.17357
EcF11_1388	7	0.600179	-0.236137		EcF11_1388	5	0.500184	-0.892269
EcF11_1389	1	0.317311	0.00111194		EcF11_1389	1	0.317311	0.988247
EcF11_1390	9	0.0108622	-3.14644		EcF11_1390	7	0.176296	-5.2436
EcF11_1391	7	0.129424	2.01079		EcF11_1391	5	0.68583	-0.122178
EcF11_1392	11	0.130665	-0.280212		EcF11_1392	10	0.286119	-1.02364
EcF11_1393	42	0.00622663	-0.652885		EcF11_1393	32	0.0820345	-1.6239
EcF11_1394	17	0.407434	-0.0698678		EcF11_1394	17	0.758312	-0.0320221
EcF11_1395	11	0.0408598	1.60234		EcF11_1395	9	0.066316	1.03154
EcF11_1396	23	0.055347	-1.12312		EcF11_1396	19	0.0850946	-2.26714
EcF11_1397	55	0.0026514	-0.550563		EcF11_1397	36	0.00347605	-2.57073
EcF11_1398	12	0.388186	-0.786126		EcF11_1398	15	0.864705	-0.714884
EcF11_1399	28	0.0835181	-0.627644		EcF11_1399	29	0.0066534	-1.95396
EcF11_1400	32	0.000198365	-2.02474		EcF11_1400	29	0.000587447	-3.39937
EcF11_1401	31	0.0108482	-1.30661		EcF11_1401	28	0.0720278	-2.3252
EcF11_1402	2	0.179712	-0.661067		EcF11_1402	1	0.317311	0.297572
EcF11_1403	0	0	0		EcF11_1403	0	0	0
EcF11_1404	32	0.292202	0.245471		EcF11_1404	25	0.439083	-0.76006
EcF11_1405	4	0.715001	0.385947		EcF11_1405	2	0.654721	-0.294641
EcF11_1406	15	0.069144	1.06469		EcF11_1406	8	0.326989	-0.129318
EcF11_1407	8	0.0687036	-0.791003		EcF11_1407	9	0.374259	0.349802
EcF11_1408	4	0.0678892	1.88262		EcF11_1408	0	0	0
EcF11_1409	18	0.58618	-0.574835		EcF11_1409	17	0.0840168	-1.22774
EcF11_1410	14	0.470338	0.637757		EcF11_1410	9	0.138641	-0.417217
EcF11_1411	29	0.000519444	-0.559907		EcF11_1411	24	0.109599	-1.13825
EcF11_1412	22	0.445498	0.140522		EcF11_1412	21	0.0495525	-1.07464
EcF11_1413	7	0.12819	-0.711383		EcF11_1413	6	0.172955	-1.27704
EcF11_1414	66	0.184032	0.229697		EcF11_1414	60	0.02108	-0.471643
EcF11_1415	4	0.715001	1.20884		EcF11_1415	2	0.654721	-2.56799
EcF11_1416	11	0.476907	0.297353		EcF11_1416	7	0.0179605	-1.89357
EcF11_1417	2	0.654721	1.24352		EcF11_1417	1	0.317311	-1.48198
EcF11_1418	1	0.317311	0.0765392		EcF11_1418	2	0.179712	-1.36297
EcF11_1419	13	0.0277078	-1.27639		EcF11_1419	10	0.0468533	-3.24581
EcF11_1420	5	0.500184	1.50854		EcF11_1420	2	0.654721	0.0292244
EcF11_1421	25	0.349381	0.0938693		EcF11_1421	19	0.277241	-0.476782
EcF11_1422	4	0.465209	1.88812		EcF11_1422	3	0.285049	0.618444
EcF11_1423	3	0.108809	-0.428889		EcF11_1423	2	0.654721	0.0180104
EcF11_1424	13	0.0617944	1.52583		EcF11_1424	16	0.108913	0.418412
EcF11_1425	3	1	1.73983		EcF11_1425	2	0.654721	-1.0248
EcF11_1426	3	0.108809	-0.814693		EcF11_1426	1	0.317311	-1.25313
EcF11_1427	17	0.652918	0.38044		EcF11_1427	9	0.0506124	-1.63164
EcF11_1428	71	4.88752e-05	-0.472569		EcF11_1428	58	6.72614e-06	-1.24086
EcF11_1429	93	0.00128671	-0.0621602		EcF11_1429	68	0.0010345	-1.65007
EcF11_1430	16	0.534925	0.79553		EcF11_1430	14	0.857676	-0.481852
EcF11_1431	2	0.654721	-0.101913		EcF11_1431	1	0.317311	-2.59233
EcF11_1432	15	0.609235	0.0517022		EcF11_1432	14	0.096197	-1.56059
EcF11_1433	7	0.0629791	-0.45679		EcF11_1433	4	1	-0.227727
EcF11_1434	1	0.317311	-0.491701		EcF11_1434	1	0.317311	-7.88008
EcF11_1435	5	0.500184	1.13554		EcF11_1435	0	0	0
EcF11_1436	4	0.0678892	1.12305		EcF11_1436	0	0	0
EcF11_1437	21	0.0939647	0.00597279		EcF11_1437	13	0.916512	-0.265037
EcF11_1438	15	0.609235	-0.0562724		EcF11_1438	13	0.0192234	-1.99183
EcF11_1439	48	0.305054	-0.168818		EcF11_1439	40	0.00416853	-1.60814
EcF11_1440	22	0.97343	0.244591		EcF11_1440	19	0.0904285	0.65654
EcF11_1441	1	0.317311	-1.70175		EcF11_1441	2	0.654721	-0.300977
EcF11_1442	32	0.0768429	0.232002		EcF11_1442	29	0.0937777	0.0641187
EcF11_1443	47	0.0861945	0.508925		EcF11_1443	41	0.746966	-0.324508
EcF11_1444	44	0.17187	-0.126226		EcF11_1444	35	0.0775374	-0.934497
EcF11_1445	22	0.661179	0.479927		EcF11_1445	17	0.331832	-1.07282
EcF11_1446	7	1	0.818463		EcF11_1446	5	0.224916	-0.865681
EcF11_1447	10	0.37909	0.267526		EcF11_1447	5	0.224916	-1.36839
EcF11_1448	12	0.63787	0.591435		EcF11_1448	8	0.674424	1.60996
EcF11_1449	9	0.085831	-0.520507		EcF11_1449	6	0.115851	1.07996
EcF11_1450	34	0.0889236	-0.317722		EcF11_1450	28	0.600457	-1.15174
EcF11_1451	12	0.239317	0.0620207		EcF11_1451	9	0.0208793	-1.19062
EcF11_1452	13	0.806766	1.09104		EcF11_1452	11	0.0753682	-0.852586
EcF11_1453	8	0.0928919	-0.603281		EcF11_1453	4	0.465209	-2.56894
EcF11_1454	13	0.00464943	2.13483		EcF11_1454	8	0.786046	0.442421
EcF11_1455	6	0.115851	-0.799834		EcF11_1455	8	0.0928919	-1.06004
EcF11_1456	32	0.149919	-0.128177		EcF11_1456	23	0.41153	-0.673326
EcF11_1457	1	0.317311	-2.18247		EcF11_1457	1	0.317311	0.768971
EcF11_1458	24	0.797068	0.45766		EcF11_1458	15	0.696172	-0.246145
EcF11_1459	54	0.584551	0.283679		EcF11_1459	52	0.210401	-0.439589
EcF11_1460	40	0.935353	0.746212		EcF11_1460	27	0.0344982	-1.51004
EcF11_1461	47	0.437764	0.482688		EcF11_1461	42	0.345156	-0.586492
EcF11_1462	5	0.892738	0.103184		EcF11_1462	4	0.144127	-0.811945
EcF11_1463	16	0.469113	0.80944		EcF11_1463	21	0.352266	-0.0244041
EcF11_1464	22	0.322075	0.282696		EcF11_1464	18	0.0278571	-1.30389
EcF11_1465	12	0.307821	-0.336359		EcF11_1465	7	0.0179605	-1.92727
EcF11_1466	19	0.00549121	-0.453321		EcF11_1466	16	0.108941	-0.719595
EcF11_1467	31	0.239678	0.901678		EcF11_1467	23	0.0149662	-1.715
EcF11_1468	37	0.446145	0.786943		EcF11_1468	33	0.0570505	0.52362
EcF11_1469	20	0.295878	-0.267774		EcF11_1469	23	0.0943623	0.671864
EcF11_1470	27	0.211555	-0.100923		EcF11_1470	23	0.36364	-0.965367
EcF11_1471	9	0.678402	0.00729802		EcF11_1471	6	0.151113	0.056362
EcF11_1472	8	0.0356919	-0.661946		EcF11_1472	7	0.498962	0.126448
EcF11_1473	18	0.395752	-0.599974		EcF11_1473	8	0.0117187	-4.8875
EcF11_1474	20	0.501591	-0.282668		EcF11_1474	17	0.0163951	-2.37964
EcF11_1475	29	0.393306	0.209384		EcF11_1475	20	0.581814	-0.146312
EcF11_1476	6	0.248864	1.53342		EcF11_1476	4	0.273322	0.842182
EcF11_1477	12	0.157939	-0.60333		EcF11_1477	11	0.656642	-0.0998553
EcF11_1478	19	0.0219255	-0.382564		EcF11_1478	13	0.600179	-0.653531
EcF11_1479	18	0.878851	0.493092		EcF11_1479	16	0.275709	0.461984
EcF11_1480	22	0.638697	0.151087		EcF11_1480	24	0.129635	-0.618997
EcF11_1481	13	0.115851	0.660015		EcF11_1481	11	0.109511	-1.30311
EcF11_1482	54	0.0768272	-0.285258		EcF11_1482	49	0.136983	-0.816404
EcF11_1483	5	0.138011	-0.725883		EcF11_1483	4	0.144127	-0.0747971
EcF11_1484	19	0.468845	0.520504		EcF11_1484	22	0.883846	-0.105007
EcF11_1485	5	0.68583	-0.455525		EcF11_1485	6	0.753152	-1.05754
EcF11_1486	5	0.0796158	-2.72534		EcF11_1486	4	0.0928919	-5.33196
EcF11_1487	34	0.125983	-0.534892		EcF11_1487	29	0.00743825	-2.16172
EcF11_1488	19	0.658009	0.065672		EcF11_1488	18	0.445982	-0.405601
EcF11_1489	25	0.00118576	-1.47684		EcF11_1489	22	0.101106	-2.12794
EcF11_1490	13	0.0131036	-0.94368		EcF11_1490	11	1	-0.540796
EcF11_1491	34	0.0456042	0.112651		EcF11_1491	28	0.0673489	-1.20529
EcF11_1492	20	0.0152401	-0.520622		EcF11_1492	15	0.172848	-1.04062
EcF11_1493	3	0.59298	0.215307		EcF11_1493	5	0.500184	-0.286404
EcF11_1494	30	0.0783985	0.259722		EcF11_1494	18	0.0222312	-0.469281
EcF11_1495	47	0.351735	0.782562		EcF11_1495	39	0.461104	0.0116426
EcF11_1496	4	0.465209	1.11642		EcF11_1496	0	0	0
EcF11_1497	16	0.120839	0.0524767		EcF11_1497	13	0.506746	-1.63952
EcF11_1498	12	0.480177	-0.0247387		EcF11_1498	11	0.0408598	0.307643
EcF11_1499	22	0.0882977	0.99618		EcF11_1499	10	0.878482	-0.526168
EcF11_1500	20	0.409267	0.889909		EcF11_1500	10	0.444587	-0.0402223
EcF11_1501	27	0.202903	-0.206412		EcF11_1501	25	0.475825	-0.374389
EcF11_1502	13	0.382352	0.175504		EcF11_1502	11	0.328065	0.494355
EcF11_1503	7	0.398025	-0.150516		EcF11_1503	4	0.0678892	-3.96596
EcF11_1504	15	0.909561	0.485012		EcF11_1504	12	0.247615	-0.707116
EcF11_1505	17	0.528601	0.0399208		EcF11_1505	7	0.398025	-2.71956
EcF11_1506	11	0.286003	-0.804403		EcF11_1506	10	0.721277	-0.0827279
EcF11_1507	17	0.209675	0.272191		EcF11_1507	21	0.0420199	0.790119
EcF11_1508	17	0.209675	0.134119		EcF11_1508	18	0.472399	-0.135804
EcF11_1509	13	0.382352	-0.691772		EcF11_1509	12	0.0843794	-3.23244
EcF11_1510	45	0.6557	0.367345		EcF11_1510	36	0.000818822	-1.8515
EcF11_1511	41	0.0162267	-0.319934		EcF11_1511	36	0.188841	-0.946518
EcF11_1512	37	0.176945	-0.323553		EcF11_1512	28	0.0200841	-1.54936
EcF11_1513	13	0.0747355	-0.539399		EcF11_1513	10	0.878482	0.384306
EcF11_1514	11	0.593712	0.620088		EcF11_1514	8	0.779435	-0.705578
EcF11_1515	21	0.0918447	-0.0610245		EcF11_1515	14	0.330536	-1.50834
EcF11_1516	3	0.108809	-0.881218		EcF11_1516	1	0.317311	0.244377
EcF11_1517	16	0.564584	0.708841		EcF11_1517	12	0.00221772	2.24955
EcF11_1518	6	0.172955	-1.44623		EcF11_1518	5	0.0431144	1.26523
EcF11_1519	4	0.465209	1.09491		EcF11_1519	3	0.59298	0.982031
EcF11_1520	19	0.116544	0.0535152		EcF11_1520	21	0.0537247	-1.42679
EcF11_1521	68	0.0227557	-0.195468		EcF11_1521	53	0.00801581	-1.41382
EcF11_1522	11	0.0654161	1.08621		EcF11_1522	8	0.326989	0.521808
EcF11_1523	4	0.248213	-0.52707		EcF11_1523	2	0	1.69507
EcF11_1524	10	0.0744618	1.62945		EcF11_1524	10	0.0744618	1.78313
EcF11_1525	2	0.654721	0.248546		EcF11_1525	2	0.654721	-0.844787
EcF11_1526	65	0.922976	0.691135		EcF11_1526	40	0.837952	-0.722159
EcF11_1527	23	0.187139	0.133566		EcF11_1527	22	0.0134757	-0.922347
EcF11_1528	13	0.842825	0.0950924		EcF11_1528	6	0.345448	-1.54874
EcF11_1529	45	0.0169532	0.0894932		EcF11_1529	34	0.602058	-0.504889
EcF11_1530	14	0.198123	0.974032		EcF11_1530	8	0.161429	-1.20708
EcF11_1531	3	0.285049	-0.962786		EcF11_1531	2	0.179712	-4.13791
EcF11_1532	12	0.58292	0.51927		EcF11_1532	7	0.865772	-0.187587
EcF11_1533	0	0	0		EcF11_1533	2	0.179712	4.94612
EcF11_1534	20	0.20651	0.753218		EcF11_1534	20	0.411465	-0.0400737
EcF11_1535	7	0.176296	-0.441319		EcF11_1535	12	0.272095	-1.08203
EcF11_1536	37	0.000427259	-0.728188		EcF11_1536	37	0.258333	-0.496784
EcF11_1537	20	0.178956	-0.120828		EcF11_1537	18	0.527727	-1.22758
EcF11_1538	10	0.0744618	-0.753863		EcF11_1538	10	0.798859	0.242055
EcF11_1539	52	0.156251	0.48114		EcF11_1539	34	0.203292	-0.0663228
EcF11_1540	38	0.716011	0.650993		EcF11_1540	24	0.0741796	-0.993282
EcF11_1541	22	0.371961	-0.0686906		EcF11_1541	19	0.00890339	-1.04263
EcF11_1542	11	0.578185	0.302876		EcF11_1542	7	0.0425225	1.05199
EcF11_1543	55	0.0649003	0.432613		EcF11_1543	44	0.13831	-0.944833
EcF11_1544	25	0.637733	0.503147		EcF11_1544	21	0.204564	0.0514743
EcF11_1545	21	0.029829	-0.42592		EcF11_1545	23	0.0176746	0.79429
EcF11_1546	35	0.11591	0.630658		EcF11_1546	24	0.511089	-0.455434
EcF11_1547	33	0.396036	0.347656		EcF11_1547	25	0.0370434	0.00512356
EcF11_1548	16	0.958761	0.392429		EcF11_1548	13	0.649644	-0.519524
EcF11_1549	10	0.33288	0.70099		EcF11_1549	4	0.465209	-1.89962
EcF11_1550	33	0.0114617	0.690046		EcF11_1550	20	0.191334	-0.179411
EcF11_1551	1	0.317311	0.391906		EcF11_1551	0	0	0
EcF11_1552	34	0.419631	0.311804		EcF11_1552	24	0.0268574	-1.1175
EcF11_1553	49	0.270833	0.439555		EcF11_1553	45	0.0495384	-0.428459
EcF11_1554	29	0.365306	0.519339		EcF11_1554	21	0.289095	-0.64448
EcF11_1555	33	0.0290404	-0.00123143		EcF11_1555	28	0.0442013	-1.00452
EcF11_1556	65	0.751286	0.286294		EcF11_1556	51	0.822008	-0.466204
EcF11_1557	14	0.157811	-0.134561		EcF11_1557	13	0.00831887	-1.01263
EcF11_1558	21	0.794337	0.132698		EcF11_1558	22	0.389602	-0.117441
EcF11_1559	61	0.0143914	0.0160353		EcF11_1559	38	2.83848e-07	-2.68679
EcF11_1560	13	0.552493	0.11238		EcF11_1560	8	0.779435	-0.710629
EcF11_1561	22	0.935311	0.120329		EcF11_1561	23	0.25682	0.298525
EcF11_1562	25	0.0185549	-0.471552		EcF11_1562	24	0.0717079	-1.00586
EcF11_1563	1	0.317311	0.538699		EcF11_1563	3	0.59298	0.0417848
EcF11_1564	34	0.986308	0.670273		EcF11_1564	34	0.0805275	-0.838566
EcF11_1565	33	0.343535	0.315509		EcF11_1565	31	0.269359	-1.51858
EcF11_1566	85	0.00159585	0.000889032		EcF11_1566	55	0.0615602	-0.958077
EcF11_1567	11	0.239481	0.115016		EcF11_1567	9	0.213524	-0.331185
EcF11_1568	3	0.108809	-1.19851		EcF11_1568	2	0.179712	0.520143
EcF11_1569	3	0.108809	-1.19851		EcF11_1569	2	0.179712	0.520143
EcF11_1570	5	0.345231	1.305		EcF11_1570	3	0.285049	-1.63111
EcF11_1571	10	0.0926007	0.915515		EcF11_1571	10	0.444587	-0.0324669
EcF11_1572	17	0.905794	0.750081		EcF11_1572	18	0.231059	0.702173
EcF11_1573	1	0.317311	-0.365529		EcF11_1573	3	0.285049	-2.37811
EcF11_1574	15	0.0608927	-0.443561		EcF11_1574	15	0.394246	0.0772181
EcF11_1575	6	0.916512	0.539732		EcF11_1575	3	0.285049	-1.0404
EcF11_1576	14	0.362686	-0.112931		EcF11_1576	10	0.0366579	-1.48224
EcF11_1577	8	0.366954	0.519541		EcF11_1577	4	0.465209	-0.324392
EcF11_1578	13	0.506746	0.381343		EcF11_1578	17	0.0394744	1.28525
EcF11_1579	42	0.0500811	-0.047914		EcF11_1579	35	0.0189965	-1.48951
EcF11_1580	22	0.445498	-0.0746037		EcF11_1580	19	0.0585733	-1.49721
EcF11_1581	8	0.123485	-0.0513689		EcF11_1581	5	0.68583	0.0569749
EcF11_1582	7	0.236724	-0.313857		EcF11_1582	3	0.108809	-2.99745
EcF11_1583	8	0.639994	0.513193		EcF11_1583	7	0.61209	0.0216974
EcF11_1584	5	0.500184	-0.221853		EcF11_1584	4	0.144127	-2.68449
EcF11_1585	11	0.533695	0.781443		EcF11_1585	6	0.753152	-0.356108
EcF11_1586	62	0.0233027	-0.0608481		EcF11_1586	53	0.0207439	-1.38823
EcF11_1587	63	0.175588	0.661203		EcF11_1587	48	0.496102	-0.32935
EcF11_1588	24	0.103404	-0.144914		EcF11_1588	24	0.668235	-0.192871
EcF11_1589	18	0.844628	0.644608		EcF11_1589	16	0.106915	-1.23899
EcF11_1590	2	0.654721	1.45556		EcF11_1590	0	0	0
EcF11_1591	22	0.708884	0.355654		EcF11_1591	12	0.0498602	1.43996
EcF11_1592	14	0.637767	-0.0913823		EcF11_1592	3	0.108809	-3.15262
EcF11_1593	38	0.243252	0.213965		EcF11_1593	37	0.216076	-0.275267
EcF11_1594	11	0.109511	-0.686141		EcF11_1594	10	0.114128	0.679648
EcF11_1595	24	0.272538	0.562123		EcF11_1595	18	0.517368	0.0093792
EcF11_1596	13	0.753152	-0.127114		EcF11_1596	10	0.284503	-2.3565
EcF11_1597	22	0.00240107	-0.39659		EcF11_1597	20	0.217957	0.130934
EcF11_1598	9	0.51467	-0.361203		EcF11_1598	5	0.68583	-0.575677
EcF11_1599	3	0.108809	-1.89557		EcF11_1599	3	0.285049	-2.52694
EcF11_1600	18	0.107747	0.820257		EcF11_1600	12	0.480177	-0.0136263
EcF11_1601	6	0.0463995	-1.51903		EcF11_1601	5	0.345231	-1.06808
EcF11_1602	5	0.0796158	-0.443905		EcF11_1602	5	0.68583	0.03676
EcF11_1603	58	0.0222924	0.0571877		EcF11_1603	46	0.232708	-0.854777
EcF11_1604	16	0.0434661	0.986639		EcF11_1604	10	0.778729	-0.440721
EcF11_1605	34	0.271785	0.545004		EcF11_1605	29	0.00833253	-1.04422
EcF11_1606	27	0.0227163	1.04923		EcF11_1606	18	0.408701	-0.912632
EcF11_1607	1	0.317311	-2.48283		EcF11_1607	1	0.317311	-3.47262
EcF11_1608	11	0.722108	-0.125492		EcF11_1608	8	0.575403	-2.29676
EcF11_1609	12	0.58292	0.16506		EcF11_1609	8	0.207578	-1.78912
EcF11_1610	15	0.255989	1.17498		EcF11_1610	15	0.122249	0.06063
EcF11_1611	46	0.00986515	-0.0646303		EcF11_1611	39	0.0381065	-1.10704
EcF11_1612	21	0.986134	0.0695877		EcF11_1612	21	0.35701	-0.00301621
EcF11_1613	15	0.649563	-0.167451		EcF11_1613	11	0.0163685	0.547962
EcF11_1614	16	0.034001	-0.218087		EcF11_1614	10	0.0468533	-1.02141
EcF11_1615	16	0.062589	-0.219453		EcF11_1615	13	0.600179	-0.639896
EcF11_1616	11	0.0408598	-0.582025		EcF11_1616	6	0.0277078	-2.03839
EcF11_1617	10	0.168807	-0.433957		EcF11_1617	9	0.173071	0.777606
EcF11_1618	13	0.151956	-0.57449		EcF11_1618	8	0.207578	-2.38506
EcF11_1619	10	0.284794	1.1127		EcF11_1619	10	0.0863808	0.266568
EcF11_1620	22	0.0651585	0.0371614		EcF11_1620	18	0.679073	0.155027
EcF11_1621	7	0.236724	0.251519		EcF11_1621	5	0.0431144	-1.97821
EcF11_1622	67	0.0835737	0.0787551		EcF11_1622	55	0.546339	-0.332273
EcF11_1623	16	0.836139	0.397477		EcF11_1623	15	0.609235	-0.358272
EcF11_1624	41	0.909144	0.422231		EcF11_1624	33	0.202602	-0.361944
EcF11_1625	11	0.373945	-0.0848749		EcF11_1625	6	0.0463995	-3.59684
EcF11_1626	22	0.249103	0.318914		EcF11_1626	13	0.00464943	-2.58227
EcF11_1627	12	0.432768	1.13384		EcF11_1627	5	0.500184	1.23476
EcF11_1628	10	0.501542	0.519572		EcF11_1628	9	0.629035	-0.103075
EcF11_1629	19	0.0297745	-0.898334		EcF11_1629	19	0.519657	-0.978792
EcF11_1630	3	0.59298	0.0700168		EcF11_1630	3	1	0.0148424
EcF11_1631	20	0.575486	1.04348		EcF11_1631	21	0.0172704	-0.584957
EcF11_1632	19	0.629162	-0.0183488		EcF11_1632	21	0.27987	-0.368038
EcF11_1633	10	0.878482	0.757526		EcF11_1633	8	0.171328	0.269284
EcF11_1634	6	0.463071	-1.06322		EcF11_1634	7	0.0909689	-1.5137
EcF11_1635	12	0.530285	0.0296055		EcF11_1635	9	0.441268	0.0566288
EcF11_1636	7	0.0179605	-1.61665		EcF11_1636	8	0.326989	-0.175971
EcF11_1637	8	0.207578	-0.449442		EcF11_1637	10	0.168807	0.0894658
EcF11_1638	11	0.858863	0.498709		EcF11_1638	8	0.575403	-0.951312
EcF11_1639	11	0.0908977	0.201797		EcF11_1639	8	0.575403	-0.782054
EcF11_1640	1	0.317311	0.112775		EcF11_1640	0	0	0
EcF11_1641	13	0.806766	0.200952		EcF11_1641	9	0.593955	-0.891874
EcF11_1642	42	0.911739	0.606723		EcF11_1642	26	0.0929027	-1.01959
EcF11_1643	12	0.694887	0.991217		EcF11_1643	16	0.569494	0.0924855
EcF11_1644	11	0.476907	0.539527		EcF11_1644	11	0.722108	0.332977
EcF11_1645	42	0.138424	0.201152		EcF11_1645	29	0.572618	0.348432
EcF11_1646	42	0.11025	-0.14235		EcF11_1646	32	0.0923936	-0.848863
EcF11_1647	29	0.042234	0.0163669		EcF11_1647	29	0.721254	-0.607214
EcF11_1648	12	0.277789	0.564322		EcF11_1648	10	0.139414	-0.881533
EcF11_1649	9	0.015156	-1.12761		EcF11_1649	9	0.138641	0.602917
EcF11_1650	14	0.124043	1.10211		EcF11_1650	9	0.085831	-1.0998
EcF11_1651	3	0.108809	-0.626086		EcF11_1651	2	0.179712	-1.60905
EcF11_1652	32	0.940377	0.250934		EcF11_1652	24	0.567709	-0.0309892
EcF11_1653	14	0.177114	-0.158329		EcF11_1653	14	0.509797	-1.18731
EcF11_1654	66	0.512658	0.289414		EcF11_1654	49	0.144704	-0.714762
EcF11_1655	18	0.894245	0.778234		EcF11_1655	18	0.781717	-0.392854
EcF11_1656	32	0.970228	0.387285		EcF11_1656	25	0.295539	0.198693
EcF11_1657	64	0.0287561	-0.178911		EcF11_1657	57	0.718956	-0.282873
EcF11_1658	6	0.115851	-0.472203		EcF11_1658	5	0.0431144	-0.645087
EcF11_1659	87	0.345056	0.145587		EcF11_1659	72	0.161225	-0.612104
EcF11_1660	60	0.555909	0.283893		EcF11_1660	58	0.114279	0.308491
EcF11_1661	17	0.522781	0.51481		EcF11_1661	11	0.858863	-0.955473
EcF11_1662	19	0.840534	0.0563312		EcF11_1662	17	0.192985	0.482147
EcF11_1663	11	0.423596	0.543297		EcF11_1663	10	0.00934411	0.995046
EcF11_1664	28	0.17665	0.838348		EcF11_1664	13	0.649644	0.55932
EcF11_1665	30	0.0822065	0.876042		EcF11_1665	22	0.633772	-0.509999
EcF11_1666	4	0.715001	1.79309		EcF11_1666	4	0.465209	-0.722594
EcF11_1667	10	0.0926007	-0.381058		EcF11_1667	11	0.593712	-0.0250355
EcF11_1668	22	0.211326	-0.199116		EcF11_1668	24	0.00141123	-2.03278
EcF11_1669	51	0.000334352	-0.230141		EcF11_1669	52	0.114586	-1.08267
EcF11_1670	14	0.0131504	1.26585		EcF11_1670	10	0.959354	-0.523505
EcF11_1671	12	0.0994809	1.31773		EcF11_1671	9	0.066316	0.938495
EcF11_1672	13	0.0997116	0.761826		EcF11_1672	9	0.313938	-0.91043
EcF11_1673	45	0.324259	0.389917		EcF11_1673	49	0.0606516	0.688781
EcF11_1674	13	0.497541	0.527571		EcF11_1674	11	0.61683	0.0470376
EcF11_1675	16	0.534925	0.566597		EcF11_1675	9	0.260393	-2.06999
EcF11_1676	8	1	-0.39593		EcF11_1676	9	0.313938	0.144496
EcF11_1677	20	0.13171	0.0346936		EcF11_1677	14	0.031956	-2.13946
EcF11_1678	5	0.224916	-0.41918		EcF11_1678	4	0.715001	-0.571884
EcF11_1679	31	0.0547996	-0.377151		EcF11_1679	25	0.326049	-0.807741
EcF11_1680	6	0.916512	0.309944		EcF11_1680	4	0.465209	-0.439871
EcF11_1681	26	0.180338	0.130301		EcF11_1681	18	0.947915	-0.318162
EcF11_1682	17	0.687409	-0.151147		EcF11_1682	13	0.196051	-0.938055
EcF11_1683	10	0.721277	0.195632		EcF11_1683	9	0.441268	-1.09386
EcF11_1684	21	0.289095	-0.211326		EcF11_1684	16	0.679116	0.242522
EcF11_1685	65	0.498808	0.0529074		EcF11_1685	39	0.0459813	-1.62203
EcF11_1686	51	0.0429732	-0.028538		EcF11_1686	35	0.085467	-0.890244
EcF11_1687	6	0.463071	-0.287703		EcF11_1687	7	0.236724	0.199169
EcF11_1688	18	0.0777674	-0.116669		EcF11_1688	17	0.794586	-0.310997
EcF11_1689	41	0.99483	0.0867845		EcF11_1689	37	0.440155	-0.143579
EcF11_1690	12	0.432768	0.560194		EcF11_1690	10	0.435911	-0.832582
EcF11_1691	18	0.947915	0.467651		EcF11_1691	8	0.262618	-0.933391
EcF11_1692	9	0.767097	0.726836		EcF11_1692	0	0	0
EcF11_1693	47	0.3043	0.165334		EcF11_1693	29	0.888225	-0.0608163
EcF11_1694	13	0.0463995	-0.505647		EcF11_1694	6	0.248864	-1.13625
EcF11_1695	3	0.108809	-0.897328		EcF11_1695	1	0.317311	-1.98959
EcF11_1696	13	0.0801235	0.00904037		EcF11_1696	5	0.224916	-1.71594
EcF11_1697	12	0.0498602	-0.435353		EcF11_1697	13	0.15744	-1.95223
EcF11_1698	23	0.287092	0.189293		EcF11_1698	20	0.910825	0.343955
EcF11_1699	26	0.620416	0.718896		EcF11_1699	22	0.177876	0.521085
EcF11_1700	11	0.373945	0.635982		EcF11_1700	8	0.639994	-0.737077
EcF11_1701	105	0.231987	0.565341		EcF11_1701	75	0.0112213	-0.563879
EcF11_1702	8	0.123485	2.162		EcF11_1702	12	0.432768	-0.0846434
EcF11_1703	35	0.694246	0.252468		EcF11_1703	23	0.0768372	-0.645534
EcF11_1704	37	0.0350972	1.07667		EcF11_1704	26	0.0123598	-1.41621
EcF11_1705	26	0.267204	0.575019		EcF11_1705	15	0.0527476	-1.36026
EcF11_1706	3	0.59298	2.32645		EcF11_1706	4	0.715001	1.34143
EcF11_1707	10	0.139414	0.0398018		EcF11_1707	6	0.916512	-1.22912
EcF11_1708	23	0.223757	-0.327593		EcF11_1708	15	0.495521	-1.79934
EcF11_1709	1	0.317311	1.03788		EcF11_1709	1	0.317311	2.8998
EcF11_1710	2	0.179712	-1.49616		EcF11_1710	2	0.654721	-1.9001
EcF11_1711	31	0.592477	0.531915		EcF11_1711	29	0.265453	-0.664838
EcF11_1712	8	0.326989	-0.244892		EcF11_1712	9	0.015156	-3.08692
EcF11_1713	31	0.263993	-0.165632		EcF11_1713	32	0.881087	-0.715898
EcF11_1714	19	0.840534	0.314341		EcF11_1714	11	0.328065	-0.0315997
EcF11_1715	16	0.501447	0.797198		EcF11_1715	11	0.213223	-1.73113
EcF11_1716	9	0.173071	-0.720107		EcF11_1716	7	0.12819	-2.34301
EcF11_1717	4	0.144127	-1.59365		EcF11_1717	6	0.916512	-1.22703
EcF11_1718	23	0.026399	-0.426321		EcF11_1718	22	0.614811	0.425677
EcF11_1719	10	0.646462	0.146141		EcF11_1719	3	1	0.164103
EcF11_1720	9	0.109745	-0.10932		EcF11_1720	4	0.0678892	-4.0914
EcF11_1721	2	0.179712	-0.331859		EcF11_1721	2	0.654721	-1.02957
EcF11_1722	15	1	0.083384		EcF11_1722	16	0.27753	-0.408875
EcF11_1723	9	0.260393	0.160229		EcF11_1723	13	0.310897	-1.12437
EcF11_1724	35	0.200484	0.147836		EcF11_1724	36	0.0689817	0.683062
EcF11_1725	86	0.00470052	-0.140432		EcF11_1725	59	0.0519919	-1.10333
EcF11_1726	28	0.0300353	-0.307059		EcF11_1726	28	0.0587542	-0.828457
EcF11_1727	23	0.927298	0.290854		EcF11_1727	20	0.115398	-0.741719
EcF11_1728	38	0.0871194	0.519377		EcF11_1728	34	0.16105	0.270586
EcF11_1729	31	0.0305084	0.868991		EcF11_1729	26	0.693826	-0.193282
EcF11_1730	62	0.263453	0.499594		EcF11_1730	43	0.245177	-0.480887
EcF11_1731	64	0.0281014	0.00393922		EcF11_1731	58	0.00110332	-0.503746
EcF11_1732	14	0.550924	0.710403		EcF11_1732	14	0.509797	0.480546
EcF11_1733	19	0.546088	0.637648		EcF11_1733	9	0.858955	-0.227538
EcF11_1734	22	0.935311	0.560512		EcF11_1734	13	0.151956	-0.687096
EcF11_1735	8	0.779435	0.344197		EcF11_1735	9	0.952765	-0.704192
EcF11_1736	33	0.403871	0.515672		EcF11_1736	26	0.0326474	0.295832
EcF11_1737	19	0.770838	0.30104		EcF11_1737	12	0.209427	-2.15432
EcF11_1738	9	0.313938	0.230278		EcF11_1738	5	0.0796158	-2.89926
EcF11_1739	17	0.89081	0.81177		EcF11_1739	11	0.239481	-0.400901
EcF11_1740	12	0.182338	-0.214388		EcF11_1740	12	0.694887	-0.983384
EcF11_1741	9	0.015156	-1.13378		EcF11_1741	8	0.0117187	-4.05561
EcF11_1742	21	0.0918447	-0.230095		EcF11_1742	18	0.00159182	-1.25495
EcF11_1743	7	0.735317	0.773973		EcF11_1743	3	1	0.629739
EcF11_1744	7	0.398025	1.46346		EcF11_1744	4	0.715001	0.201497
EcF11_1745	20	0.0578088	0.740515		EcF11_1745	17	0.0755653	-0.914
EcF11_1746	16	0.00716973	1.58112		EcF11_1746	11	0.286003	1.74284
EcF11_1747	17	0.251889	0.636828		EcF11_1747	14	0.17453	-0.537558
EcF11_1748	35	0.0947864	-0.0030641		EcF11_1748	35	0.0119154	-1.17973
EcF11_1749	10	0.507624	0.218097		EcF11_1749	16	0.66238	-0.0297582
EcF11_1750	2	0.179712	-1.11381		EcF11_1750	3	0.285049	-1.3401
EcF11_1751	28	0.749878	0.186805		EcF11_1751	23	0.201451	-1.15612
EcF11_1752	10	0.33288	1.11414		EcF11_1752	6	0.794912	0.591688
EcF11_1753	7	0.236724	1.98409		EcF11_1753	10	0.444587	-0.32172
EcF11_1754	10	0.284503	0.107656		EcF11_1754	10	0.878482	0.224115
EcF11_1755	28	0.236368	-0.0617729		EcF11_1755	24	0.0321246	-1.36903
EcF11_1756	23	0.260439	-0.0330402		EcF11_1756	21	0.434187	-0.412814
EcF11_1757	16	0.569494	0.328857		EcF11_1757	10	0.284503	-0.761108
EcF11_1758	22	0.354825	0.620815		EcF11_1758	16	0.0638448	-1.05762
EcF11_1759	16	0.0626714	-0.650114		EcF11_1759	11	0.0753682	-3.5048
EcF11_1760	50	0.00287485	-0.514024		EcF11_1760	34	0.00869306	-1.98752
EcF11_1761	24	0.819202	0.305661		EcF11_1761	25	0.0422072	-1.12096
EcF11_1762	5	0.0431144	-3.17167		EcF11_1762	8	0.262618	-0.629088
EcF11_1763	3	0.59298	0.790893		EcF11_1763	4	0.273322	1.3308
EcF11_1764	5	0.0431144	1.52612		EcF11_1764	4	0.273322	0.57239
EcF11_1765	49	0.04104	0.864014		EcF11_1765	40	0.475351	-0.548359
EcF11_1766	2	0.179712	-1.39157		EcF11_1766	2	0.654721	1.62004
EcF11_1767	25	0.696425	0.758256		EcF11_1767	18	0.895533	-0.298181
EcF11_1768	16	0.0437329	-0.595358		EcF11_1768	14	0.924978	0.686458
EcF11_1769	20	0.338545	0.842101		EcF11_1769	11	0.00992549	-1.43396
EcF11_1770	25	0.318567	0.253647		EcF11_1770	19	0.0909951	-0.476733
EcF11_1771	33	0.0103464	-0.768282		EcF11_1771	32	0.0641415	-1.2331
EcF11_1772	14	0.729891	0.338261		EcF11_1772	9	0.51467	-0.332128
EcF11_1773	9	0.593955	1.48794		EcF11_1773	6	0.0463995	-1.37324
EcF11_1774	29	0.455667	0.222607		EcF11_1774	19	0.354669	-0.826438
EcF11_1775	12	0.530285	-0.247331		EcF11_1775	10	0.959354	0.189856
EcF11_1776	36	0.0539776	-0.0283245		EcF11_1776	29	0.468834	-0.347028
EcF11_1777	49	0.00822255	-0.00207071		EcF11_1777	32	0.0227197	-1.08618
EcF11_1778	3	0.285049	-0.966998		EcF11_1778	2	0.179712	-4.01119
EcF11_1779	16	0.00523391	1.06635		EcF11_1779	11	0.184229	-0.344496
EcF11_1780	50	0.0821852	0.209466		EcF11_1780	27	0.136343	-1.44744
EcF11_1781	42	0.519615	0.0588274		EcF11_1781	40	0.435629	-0.0126858
EcF11_1782	25	0.0543741	-0.0907292		EcF11_1782	23	0.361533	-0.7256
EcF11_1783	1	0.317311	3.27861		EcF11_1783	1	0.317311	2.00182
EcF11_1784	47	0.966237	0.3724		EcF11_1784	38	0.477941	0.115001
EcF11_1785	0	0	0		EcF11_1785	0	0	0
EcF11_1786	0	0	0		EcF11_1786	0	0	0
EcF11_1787	1	0.317311	-1.10282		EcF11_1787	1	0.317311	1.36618
EcF11_1788	1	0.317311	-1.10282		EcF11_1788	1	0.317311	1.36618
EcF11_1789	0	0	0		EcF11_1789	0	0	0
EcF11_1790	0	0	0		EcF11_1790	0	0	0
EcF11_1791	0	0	0		EcF11_1791	0	0	0
EcF11_1792	17	0.185433	-0.0178965		EcF11_1792	12	0.217375	-0.387331
EcF11_1793	38	0.0278955	-0.0805845		EcF11_1793	37	0.115013	-0.834737
EcF11_1794	1	0.317311	4.95289		EcF11_1794	2	0.179712	1.26562
EcF11_1795	8	1	0.964839		EcF11_1795	9	0.269534	0.473154
EcF11_1796	5	0.345231	2.60079		EcF11_1796	4	0.0678892	2.67816
EcF11_1797	6	0.600179	0.0263299		EcF11_1797	3	0.59298	-1.2289
EcF11_1798	20	0.696278	0.789012		EcF11_1798	18	0.472399	-0.704557
EcF11_1799	57	0.247016	0.589776		EcF11_1799	47	0.545656	-0.394241
EcF11_1800	2	0.179712	2.6063		EcF11_1800	2	0.179712	2.77695
EcF11_1801	21	0.392783	0.012958		EcF11_1801	15	0.363488	-2.07819
EcF11_1802	9	0.51467	0.429451		EcF11_1802	12	0.209427	-0.054073
EcF11_1803	31	0.272464	0.0411366		EcF11_1803	16	0.0261836	-1.08542
EcF11_1804	34	0.764796	0.612716		EcF11_1804	20	0.390533	-0.227239
EcF11_1805	15	0.246536	0.308664		EcF11_1805	9	0.374259	-2.05837
EcF11_1806	17	0.522781	-0.0875556		EcF11_1806	12	0.937473	-0.52334
EcF11_1807	16	0.301054	0.789861		EcF11_1807	9	0.767097	-1.22901
EcF11_1808	48	0.872539	0.481509		EcF11_1808	35	0.973867	-0.46823
EcF11_1809	5	0.68583	0.883536		EcF11_1809	4	0.465209	-0.740437
EcF11_1810	18	0.0222312	-0.396273		EcF11_1810	16	0.32587	-0.99581
EcF11_1811	7	0.498962	1.36192		EcF11_1811	5	0.892738	-0.173947
EcF11_1812	11	0.0911608	-0.306018		EcF11_1812	12	0.119829	-1.06459
EcF11_1813	1	0.317311	-1.9252		EcF11_1813	0	0	0
EcF11_1814	8	0.639994	0.87734		EcF11_1814	4	0.715001	0.00732498
EcF11_1815	6	0.248864	0.733947		EcF11_1815	3	0.285049	0.925968
EcF11_1816	2	0.179712	-1.30457		EcF11_1816	2	0.179712	-1.06062
EcF11_1817	35	0.0858427	-0.0248664		EcF11_1817	28	0.0486538	-0.928228
EcF11_1818	13	0.310897	-0.135599		EcF11_1818	7	1	-0.111608
EcF11_1819	30	0.318491	0.642432		EcF11_1819	20	0.525653	-0.832584
EcF11_1820	6	0.115851	-0.472203		EcF11_1820	5	0.0431144	-0.645087
EcF11_1821	12	1	0.0453021		EcF11_1821	9	0.0208793	-0.881746
EcF11_1822	12	0.00963298	-0.6903		EcF11_1822	10	0.386271	-1.44556
EcF11_1823	12	0.63787	0.594461		EcF11_1823	8	0.400814	-0.0209678
EcF11_1824	10	0.721277	0.11698		EcF11_1824	10	0.33288	-1.25182
EcF11_1825	26	0.0733643	0.219511		EcF11_1825	13	0.382352	-0.792403
EcF11_1826	12	0.182338	-0.227231		EcF11_1826	10	0.0937031	-0.979386
EcF11_1827	22	0.157875	-0.189749		EcF11_1827	12	0.813945	-0.0593754
EcF11_1828	5	0.138011	-0.800148		EcF11_1828	0	0	0
EcF11_1829	11	0.0908977	0.310563		EcF11_1829	10	0.0926007	-2.17497
EcF11_1830	10	0.241121	-0.961612		EcF11_1830	6	0.463071	-0.90346
EcF11_1831	28	0.0919721	-0.60719		EcF11_1831	23	0.0115882	-1.79913
EcF11_1832	6	0.463071	0.0258228		EcF11_1832	8	0.0928919	0.559116
EcF11_1833	2	0.179712	0.839055		EcF11_1833	2	0.654721	0.155802
EcF11_1834	21	0.394773	0.691654		EcF11_1834	21	0.87571	-0.244075
EcF11_1835	0	0	0		EcF11_1835	0	0	0
EcF11_1836	22	0.148536	0.253953		EcF11_1836	13	0.382352	0.00839051
EcF11_1837	42	0.0198182	0.315449		EcF11_1837	24	1	-1.83319
EcF11_1838	25	0.946369	0.043616		EcF11_1838	17	0.456344	0.280047
EcF11_1839	17	0.00309008	-1.04153		EcF11_1839	15	0.0145966	-1.22926
EcF11_1840	23	0.00368358	-0.00230368		EcF11_1840	20	1	-0.373994
EcF11_1841	43	0.00262273	-0.105983		EcF11_1841	33	0.809388	-0.412781
EcF11_1842	22	0.139625	-0.445677		EcF11_1842	21	0.0725	-1.46777
EcF11_1843	10	0.114128	1.87523		EcF11_1843	9	0.0284018	-0.823407
EcF11_1844	29	0.313428	0.32119		EcF11_1844	21	0.0853409	-0.894469
EcF11_1845	5	0.345231	-0.393816		EcF11_1845	4	0.465209	0.519948
EcF11_1846	0	0	0		EcF11_1846	0	0	0
EcF11_1847	0	0	0		EcF11_1847	0	0	0
EcF11_1848	29	0.495789	0.178367		EcF11_1848	24	0.457568	-0.404481
EcF11_1849	84	0.274916	0.350534		EcF11_1849	69	0.079738	-0.661999
EcF11_1850	19	0.116544	0.726718		EcF11_1850	19	0.0427125	-1.08295
EcF11_1851	30	0.84508	0.308307		EcF11_1851	27	0.0776107	-0.888435
EcF11_1852	26	0.0298914	0.725624		EcF11_1852	34	0.0187346	0.699509
EcF11_1853	66	0.494607	0.460176		EcF11_1853	45	0.00887874	-1.26347
EcF11_1854	29	0.803619	0.568838		EcF11_1854	27	0.102322	-1.14324
EcF11_1855	9	0.678402	0.312367		EcF11_1855	11	0.722108	0.463877
EcF11_1856	23	0.23555	-0.114975		EcF11_1856	22	0.807624	-0.180325
EcF11_1857	33	0.610448	0.472725		EcF11_1857	21	0.0180637	-1.41649
EcF11_1858	7	0.236724	0.221433		EcF11_1858	6	0.115851	-2.23442
EcF11_1859	15	0.030908	-0.600484		EcF11_1859	11	0.00992549	-2.43978
EcF11_1860	2	0.179712	-0.940088		EcF11_1860	1	0.317311	-3.65935
EcF11_1861	32	0.70842	0.0390144		EcF11_1861	37	0.369381	-0.0200273
EcF11_1862	9	0.109745	-0.776271		EcF11_1862	9	0.952765	-0.657128
EcF11_1863	13	0.310897	-0.183447		EcF11_1863	11	0.15486	-1.05002
EcF11_1864	30	0.00119734	-0.583344		EcF11_1864	26	0.0693772	-1.50828
EcF11_1865	15	0.864705	0.80964		EcF11_1865	9	0.858955	0.464109
EcF11_1866	18	0.878851	0.425643		EcF11_1866	13	0.172955	-2.33159
EcF11_1867	14	0.362686	0.129762		EcF11_1867	15	0.130325	0.222393
EcF11_1868	19	0.468845	-0.194419		EcF11_1868	17	0.0394744	-0.931825
EcF11_1869	96	0.0559783	0.0365947		EcF11_1869	71	0.040962	0.227697
EcF11_1870	3	0.285049	-1.47854		EcF11_1870	4	0.715001	0.338537
EcF11_1871	4	0.465209	-0.402371		EcF11_1871	4	0.465209	0.914609
EcF11_1872	28	0.0964499	-0.359376		EcF11_1872	21	0.136886	-0.767425
EcF11_1873	17	0.61252	0.0218942		EcF11_1873	17	0.339758	-0.997422
EcF11_1874	29	0.394128	0.940437		EcF11_1874	23	0.219445	-0.261612
EcF11_1875	43	0.0877551	0.501154		EcF11_1875	37	0.0673602	-0.82538
EcF11_1876	19	0.519657	0.242856		EcF11_1876	15	0.0782923	-1.66275
EcF11_1877	10	0.646462	-0.344298		EcF11_1877	5	0.345231	-3.06634
EcF11_1878	27	0.414014	0.672679		EcF11_1878	14	0.482922	-0.830886
EcF11_1879	26	0.620416	0.0744079		EcF11_1879	18	0.0249069	-1.79112
EcF11_1880	14	0.330536	0.476415		EcF11_1880	10	0.386271	0.403886
EcF11_1881	48	0.272445	-0.116697		EcF11_1881	34	0.0636002	0.166436
EcF11_1882	19	0.228621	0.615105		EcF11_1882	14	0.259505	-0.619667
EcF11_1883	3	0.108809	-0.833224		EcF11_1883	3	0.108809	3.11977
EcF11_1884	5	0.68583	-0.067442		EcF11_1884	0	0	0
EcF11_1885	21	0.244139	0.36556		EcF11_1885	12	0.0341705	0.522571
EcF11_1886	18	0.0215755	-0.453798		EcF11_1886	13	0.0640301	-1.08099
EcF11_1887	7	0.498962	-0.308942		EcF11_1887	8	0.529045	-0.137056
EcF11_1888	8	0.123485	0.932947		EcF11_1888	11	0.00584708	1.49173
EcF11_1889	9	0.066316	-0.581507		EcF11_1889	9	0.138641	-2.28212
EcF11_1890	16	0.162673	-0.296902		EcF11_1890	11	0.858863	-1.11266
EcF11_1891	9	0.143039	0.502364		EcF11_1891	9	0.138641	-1.21614
EcF11_1892	9	0.952765	0.900492		EcF11_1892	4	0.273322	-1.3976
EcF11_1893	1	0.317311	-0.349639		EcF11_1893	1	0.317311	-0.287371
EcF11_1894	5	0.500184	1.12893		EcF11_1894	3	0.285049	-0.684661
EcF11_1895	7	0.0629791	0.757942		EcF11_1895	9	0.0804002	2.97493
EcF11_1896	11	0.373945	0.286677		EcF11_1896	7	0.735317	0.0552326
EcF11_1897	8	1	0.390427		EcF11_1897	7	1	-0.0263627
EcF11_1898	14	0.97496	0.630619		EcF11_1898	4	0.144127	1.51686
EcF11_1899	9	0.952765	0.449007		EcF11_1899	5	0.345231	0.882317
EcF11_1900	25	0.882352	0.618457		EcF11_1900	23	0.498632	-0.292301
EcF11_1901	17	0.722563	0.07333		EcF11_1901	12	0.346522	0.282911
EcF11_1902	9	0.213524	0.0116976		EcF11_1902	4	0.144127	-4.19443
EcF11_1903	3	0.59298	-0.322621		EcF11_1903	1	0.317311	0.621858
EcF11_1904	27	0.0411391	-0.0855154		EcF11_1904	23	0.260439	-0.492891
EcF11_1905	50	0.0148117	0.143764		EcF11_1905	36	0.541406	-1.08742
EcF11_1906	7	0.498962	0.6802		EcF11_1906	1	0.317311	1.64676
EcF11_1907	12	0.182338	-0.0872532		EcF11_1907	7	0.498962	-1.44596
EcF11_1908	26	0.675167	0.656244		EcF11_1908	19	0.0334823	-1.36004
EcF11_1909	17	0.981117	0.289291		EcF11_1909	16	0.108941	-1.58604
EcF11_1910	20	0.736875	0.0540936		EcF11_1910	19	0.0989574	-0.633144
EcF11_1911	14	0.330536	-0.264819		EcF11_1911	10	0.66887	-0.00951785
EcF11_1912	7	0.236724	1.39464		EcF11_1912	7	0.61209	-0.154836
EcF11_1913	1	0.317311	0.144919		EcF11_1913	1	0.317311	-2.90521
EcF11_1914	2	0.179712	-4.05303		EcF11_1914	2	0.179712	-4.93373
EcF11_1915	17	0.818838	0.569327		EcF11_1915	14	0.00627568	0.907527
EcF11_1916	6	0.0277078	-2.18096		EcF11_1916	6	0.0277078	-1.69699
EcF11_1917	9	0.173071	-0.258618		EcF11_1917	4	0.465209	-0.45365
EcF11_1918	18	0.616491	0.508507		EcF11_1918	15	0.269178	-0.504226
EcF11_1919	17	0.162572	-0.618345		EcF11_1919	13	0.916512	-0.625231
EcF11_1920	11	0.0618838	-0.420052		EcF11_1920	11	0.109511	0.102047
EcF11_1921	24	0.0265689	1.06032		EcF11_1921	17	0.794586	0.283034
EcF11_1922	13	0.278707	1.22925		EcF11_1922	14	0.550924	-0.0512762
EcF11_1923	17	0.407434	0.00921696		EcF11_1923	16	0.234321	-1.561
EcF11_1924	24	0.797068	0.22687		EcF11_1924	18	0.0278571	-1.68278
EcF11_1925	22	0.0666081	-0.257467		EcF11_1925	21	0.0107918	-1.28839
EcF11_1926	10	0.878482	0.534137		EcF11_1926	8	0.161429	-1.49399
EcF11_1927	6	0.345448	-0.595396		EcF11_1927	7	0.0425225	1.74268
EcF11_1928	15	0.0468265	-0.548672		EcF11_1928	20	1	0.141706
EcF11_1929	6	0.0277078	1.05304		EcF11_1929	3	0.108809	1.15661
EcF11_1930	3	0.108809	-1.40309		EcF11_1930	2	0.179712	2.41815
EcF11_1931	15	0.334277	1.29667		EcF11_1931	10	0.507624	-0.8122
EcF11_1932	34	0.5439	0.674209		EcF11_1932	16	0.836139	-0.217826
EcF11_1933	18	0.58618	0.0165995		EcF11_1933	15	0.954708	-0.407684
EcF11_1934	19	0.687374	0.200881		EcF11_1934	16	0.498735	-0.015598
EcF11_1935	25	0.798248	0.28539		EcF11_1935	20	0.708905	-0.519835
EcF11_1936	20	0.331723	0.251267		EcF11_1936	12	0.0186029	-1.70505
EcF11_1937	33	0.0483368	0.58668		EcF11_1937	22	0.78258	-0.205343
EcF11_1938	60	0.196134	0.197293		EcF11_1938	51	0.704967	-0.10909
EcF11_1939	33	0.0594223	0.841424		EcF11_1939	17	0.981117	-0.66293
EcF11_1940	38	0.021314	-0.372491		EcF11_1940	33	0.220972	-0.194895
EcF11_1941	4	0.465209	-0.864811		EcF11_1941	4	0.273322	-0.113007
EcF11_1942	12	0.0139878	-0.343346		EcF11_1942	12	0.776305	-0.560694
EcF11_1943	12	0.58292	0.280081		EcF11_1943	7	0.61209	0.704403
EcF11_1944	6	0.345448	-0.541366		EcF11_1944	7	1	0.158734
EcF11_1945	6	0.463071	-1.25749		EcF11_1945	7	0.0909689	-2.37425
EcF11_1946	4	0.715001	0.380211		EcF11_1946	6	0.600179	0.324693
EcF11_1947	1	0.317311	-0.712432		EcF11_1947	1	0.317311	-2.16992
EcF11_1948	18	0.947915	0.344905		EcF11_1948	12	0.346522	-1.82351
EcF11_1949	27	0.0108762	-0.46698		EcF11_1949	28	0.587055	-0.306215
EcF11_1950	5	0.68583	0.554958		EcF11_1950	2	0.179712	-2.06014
EcF11_1951	2	0.654721	1.85543		EcF11_1951	0	0	0
EcF11_1952	22	0.708884	0.37689		EcF11_1952	20	0.00220394	0.746083
EcF11_1953	15	0.363488	-0.15287		EcF11_1953	14	0.0578382	-0.879885
EcF11_1954	22	0.75776	0.00218555		EcF11_1954	18	0.395752	-1.05452
EcF11_1955	26	0.0123598	-0.281933		EcF11_1955	18	0.445982	-2.10927
EcF11_1956	45	0.688635	0.328808		EcF11_1956	41	0.152173	0.0762743
EcF11_1957	6	0.115851	1.74691		EcF11_1957	7	0.176296	-0.419199
EcF11_1958	26	0.206894	0.143927		EcF11_1958	19	0.22733	-1.73888
EcF11_1959	9	0.858955	1.31478		EcF11_1959	5	0.500184	0.221265
EcF11_1960	3	0.59298	1.77584		EcF11_1960	3	0.108809	0.318652
EcF11_1961	16	0.379375	1.16455		EcF11_1961	11	0.656642	-1.22872
EcF11_1962	11	0.789675	0.483781		EcF11_1962	9	0.767097	-0.0510147
EcF11_1963	22	0.0806448	1.09753		EcF11_1963	20	0.390533	-0.142483
EcF11_1964	32	0.00745863	-0.446176		EcF11_1964	18	0.0249069	-1.51392
EcF11_1965	23	0.927298	0.188172		EcF11_1965	20	0.0673546	-1.12138
EcF11_1966	18	0.844628	0.558786		EcF11_1966	16	0.914556	-0.285746
EcF11_1967	11	0.213223	-0.311629		EcF11_1967	13	0.649644	-1.25282
EcF11_1968	20	0.135357	-0.137817		EcF11_1968	15	0.495521	-0.732913
EcF11_1969	48	0.934605	0.226714		EcF11_1969	45	0.494672	-0.694383
EcF11_1970	45	0.324259	0.145109		EcF11_1970	34	0.881486	0.0196157
EcF11_1971	13	0.421579	0.408817		EcF11_1971	11	0.423596	-0.732436
EcF11_1972	3	0.285049	1.78188		EcF11_1972	1	0.317311	0.46865
EcF11_1973	6	0.172955	1.50796		EcF11_1973	2	0.179712	1.20486
EcF11_1974	58	0.00479551	-0.108736		EcF11_1974	44	0.0215034	-0.849697
EcF11_1975	41	0.0232759	-0.252638		EcF11_1975	32	0.437614	-0.81576
EcF11_1976	26	0.144185	-0.451686		EcF11_1976	19	0.000967334	-2.82775
EcF11_1977	75	0.369112	0.442557		EcF11_1977	60	0.272089	-0.394076
EcF11_1978	18	0.556579	-0.160482		EcF11_1978	15	0.649563	-0.61017
EcF11_1979	0	0	0		EcF11_1979	0	0	0
EcF11_1980	1	0.317311	1.9325		EcF11_1980	2	0.654721	-0.117194
EcF11_1981	64	0.0441917	0.155102		EcF11_1981	56	0.000831717	-0.848686
EcF11_1982	36	0.220415	-0.408212		EcF11_1982	32	0.0798281	-1.06186
EcF11_1983	47	0.0304739	0.0269941		EcF11_1983	35	0.13098	-0.314475
EcF11_1984	7	0.865772	0.493569		EcF11_1984	6	0.600179	0.00552392
EcF11_1985	6	0.115851	-1.40963		EcF11_1985	4	0.465209	0.627514
EcF11_1986	15	0.0170587	0.0930686		EcF11_1986	15	0.255989	-0.717064
EcF11_1987	14	0.0640393	0.254938		EcF11_1987	9	0.282282	-1.01568
EcF11_1988	15	0.030908	1.44843		EcF11_1988	10	0.386271	-0.0982907
EcF11_1989	11	0.929153	0.384532		EcF11_1989	13	0.753152	-0.537585
EcF11_1990	14	0.096197	-0.731142		EcF11_1990	10	0.114128	-2.3192
EcF11_1991	35	0.000840614	-0.525562		EcF11_1991	23	0.190927	-0.93921
EcF11_1992	34	0.01374	-0.173184		EcF11_1992	30	0.00448336	-1.81854
EcF11_1993	55	0.81452	0.392452		EcF11_1993	36	0.0144111	-1.12383
EcF11_1994	29	0.642004	0.240546		EcF11_1994	18	0.306103	-1.44366
EcF11_1995	80	0.0212763	0.14636		EcF11_1995	58	0.0169099	-1.67341
EcF11_1996	0	0	0		EcF11_1996	1	0.317311	-3.30744
EcF11_1997	2	0.179712	1.24515		EcF11_1997	0	0	0
EcF11_1998	21	0.930756	0.0653247		EcF11_1998	16	0.034001	-1.15622
EcF11_1999	19	0.573169	0.132631		EcF11_1999	24	0.475051	0.219947
EcF11_2000	1	0.317311	-3.3363		EcF11_2000	2	0.179712	-3.24199
EcF11_2001	27	0.0351686	0.609759		EcF11_2001	17	0.148792	-1.11284
EcF11_2002	22	0.832866	0.204237		EcF11_2002	17	0.339758	-0.940446
[truncated: 3,314 more rows]

## Sheet: Replicate 3
Replciate 3 PC					Replciate 3 Blood
F11 locus_tag	transposon pairs measured	wilcoxon p value	Log2 change		F11 locus_tag	transposon pairs measured	wilcoxon p value	Log2 change
EcF11_0001	2	0.179712	0.241372		EcF11_0001	3	0.108809	1.72274
EcF11_0002	23	0.648229	0.11709		EcF11_0002	16	0.214602	0.364315
EcF11_0003	6	0.463071	-0.183625		EcF11_0003	4	1	-0.436948
EcF11_0004	9	0.858955	0.118583		EcF11_0004	7	0.61209	0.0375352
EcF11_0005	4	0.144127	-0.0104817		EcF11_0005	3	0.285049	-1.76709
EcF11_0006	16	0.917632	0.49861		EcF11_0006	8	0.674424	-0.544743
EcF11_0007	13	0.552493	0.376321		EcF11_0007	6	0.463071	0.0337088
EcF11_0008	5	0.500184	-1.30646		EcF11_0008	3	1	-0.305628
EcF11_0009	6	0.600179	-0.500019		EcF11_0009	3	0.179712	-1.21876
EcF11_0010	1	0.317311	3.10036		EcF11_0010	1	0.317311	1.564
EcF11_0011	5	0.68583	-0.508034		EcF11_0011	4	0.465209	-3.68562
EcF11_0012	10	0.959354	-0.693206		EcF11_0012	11	0.33288	-0.98095
EcF11_0013	15	0.909561	0.403683		EcF11_0013	12	0.507624	-0.00882999
EcF11_0014	6	0.345448	1.59565		EcF11_0014	3	1	0.925664
EcF11_0015	8	0.207578	-0.519131		EcF11_0015	2	0.654721	0.897228
EcF11_0016	17	0.868406	0.071805		EcF11_0016	22	0.590064	-0.148944
EcF11_0017	7	0.398025	0.72965		EcF11_0017	4	0.465209	0.136866
EcF11_0018	10	0.202622	0.736045		EcF11_0018	3	0.59298	-1.50644
EcF11_0019	42	0.38326	0.222048		EcF11_0019	32	0.0846183	0.363619
EcF11_0020	27	0.0344982	-0.874011		EcF11_0020	23	0.975736	-0.360595
EcF11_0021	39	0.357035	0.432298		EcF11_0021	20	0.0442084	0.662398
EcF11_0022	54	0.227316	-0.260543		EcF11_0022	44	0.303978	-0.349803
EcF11_0023	25	0.300241	0.524811		EcF11_0023	19	0.259835	0.350716
EcF11_0024	13	0.916512	-0.310113		EcF11_0024	5	0.345231	-0.310396
EcF11_0025	12	0.694887	0.282154		EcF11_0025	5	0.224916	0.491321
EcF11_0026	34	0.293059	0.480618		EcF11_0026	26	0.637733	-0.703876
EcF11_0027	15	0.0145966	-0.826295		EcF11_0027	16	0.13373	0.405068
EcF11_0028	5	0.500184	0.270573		EcF11_0028	5	0.68583	1.1073
EcF11_0029	52	0.681944	0.105683		EcF11_0029	46	0.591386	-0.218457
EcF11_0030	20	0.123312	-0.0313066		EcF11_0030	6	0.0747355	-4.89759
EcF11_0031	1	0.317311	0.909538		EcF11_0031	1	0.317311	0.168947
EcF11_0032	22	0.96116	0.674125		EcF11_0032	14	0.055533	-0.459202
EcF11_0033	1	0.317311	-0.877245		EcF11_0033	1	0.317311	-6.06609
EcF11_0034	0	0	0		EcF11_0034	0	0	0
EcF11_0035	5	0.224916	-0.264638		EcF11_0035	4	0.0678892	0.944791
EcF11_0036	1	0.317311	0.586952		EcF11_0036	1	0.317311	-4.70044
EcF11_0037	35	0.533674	0.245611		EcF11_0037	22	0.11377	0.171036
EcF11_0038	36	0.226389	-0.0962093		EcF11_0038	25	0.52963	-0.234917
EcF11_0039	23	0.831401	0.0176607		EcF11_0039	16	0.717381	-0.41835
EcF11_0040	11	0.476907	-0.0440656		EcF11_0040	10	0.952765	-0.237239
EcF11_0041	42	0.67515	0.440149		EcF11_0041	27	0.365813	-0.485584
EcF11_0042	16	0.569494	-0.425868		EcF11_0042	11	0.721277	-0.155704
EcF11_0043	59	0.397004	0.575353		EcF11_0043	35	0.109926	0.585748
EcF11_0044	18	0.445982	0.22214		EcF11_0044	8	0.575403	-1.35203
EcF11_0045	11	0.789675	-0.181363		EcF11_0045	14	0.777565	-0.71898
EcF11_0046	32	0.91067	-0.171074		EcF11_0046	27	0.248828	-1.18774
EcF11_0047	51	0.105514	0.117675		EcF11_0047	35	0.0347363	0.720321
EcF11_0048	25	0.736617	0.368505		EcF11_0048	19	0.872118	-0.432665
EcF11_0049	15	0.909561	-0.0653569		EcF11_0049	6	0.144127	-1.02229
EcF11_0050	54	0.75416	0.30787		EcF11_0050	30	0.765519	-0.246629
EcF11_0051	66	0.458834	0.168623		EcF11_0051	54	0.579745	-0.749164
EcF11_0052	6	0.0277078	-0.813051		EcF11_0052	5	0.500184	-0.48295
EcF11_0053	9	0.674424	0.510808		EcF11_0053	7	0.498962	-0.15887
EcF11_0054	49	0.356975	0.304339		EcF11_0054	29	0.632508	0.104209
EcF11_0055	29	0.284462	-0.395502		EcF11_0055	15	0.0884025	-1.89604
EcF11_0056	23	0.377759	-0.210428		EcF11_0056	15	0.924978	-0.403658
EcF11_0057	5	0.500184	-0.424196		EcF11_0057	3	0.108809	-5.12795
EcF11_0058	12	0.530285	0.0938432		EcF11_0058	3	1	-0.860103
EcF11_0059	58	0.338981	-0.0606802		EcF11_0059	44	0.536232	-0.298589
EcF11_0060	16	0.0879356	-0.632944		EcF11_0060	7	0.735317	1.04653
EcF11_0061	19	0.519657	0.116474		EcF11_0061	18	0.616491	0.446406
EcF11_0062	6	0.916512	-0.999326		EcF11_0062	6	0.345448	-1.31538
EcF11_0063	5	0.500184	-0.0244353		EcF11_0063	5	0.144127	-3.2638
EcF11_0064	97	0.34475	0.234566		EcF11_0064	70	0.263953	-0.453111
EcF11_0065	27	0.414014	-0.362745		EcF11_0065	19	0.395752	-1.40837
EcF11_0066	20	0.123312	1.25136		EcF11_0066	10	0.0506124	1.04946
EcF11_0067	121	0.00763495	-0.135877		EcF11_0067	87	0.601814	-0.0847683
EcF11_0068	6	0.345448	0.826056		EcF11_0068	3	0.179712	-0.568983
EcF11_0069	20	0.116888	-0.35873		EcF11_0069	9	0.109745	-0.595538
EcF11_0070	16	0.717381	-0.104886		EcF11_0070	6	0.345448	-0.552696
EcF11_0071	23	0.100506	0.0527476		EcF11_0071	14	0.530285	0.145722
EcF11_0072	35	0.261894	0.751132		EcF11_0072	27	0.256404	-0.709349
EcF11_0073	10	0.284503	-0.00667104		EcF11_0073	6	0.0747355	-2.08184
EcF11_0074	15	0.394246	-0.301852		EcF11_0074	19	0.872118	-0.311322
EcF11_0075	35	0.512361	0.340972		EcF11_0075	23	0.526681	-0.0931992
EcF11_0076	19	0.7475	0.190468		EcF11_0076	13	0.753152	-0.132734
EcF11_0077	22	0.199705	-0.22935		EcF11_0077	16	0.876722	0.347223
EcF11_0078	19	0.378341	0.675255		EcF11_0078	13	0.753684	-0.023776
EcF11_0079	35	0.144911	-0.147532		EcF11_0079	33	0.992872	-0.596598
EcF11_0080	52	0.0106364	-0.295937		EcF11_0080	34	0.215161	-0.283391
EcF11_0081	38	0.89874	0.313928		EcF11_0081	36	0.623168	0.0655403
EcF11_0082	65	0.0288613	-0.0062695		EcF11_0082	45	0.00909072	-1.0033
EcF11_0083	10	0.444587	0.0616234		EcF11_0083	8	0.236724	0.559384
EcF11_0084	21	0.346439	-0.161196		EcF11_0084	11	0.721277	-0.700302
EcF11_0085	11	0.286003	0.451581		EcF11_0085	3	1	0.954903
EcF11_0086	16	0.00836065	1.01579		EcF11_0086	14	0.777565	0.275652
EcF11_0087	2	0.654721	-0.113235		EcF11_0087	1	0.317311	-0.506998
EcF11_0088	4	0.465209	-1.19186		EcF11_0088	3	0.285049	-2.64234
EcF11_0089	66	0.225424	0.0386319		EcF11_0089	42	0.242328	-0.791615
EcF11_0090	43	0.148783	-0.278819		EcF11_0090	28	0.909007	-0.395727
EcF11_0091	40	0.0675471	-0.239346		EcF11_0091	37	0.263186	-0.605741
EcF11_0092	5	0.500184	-0.273792		EcF11_0092	5	0.0796158	2.06745
EcF11_0093	22	0.07157	0.949342		EcF11_0093	19	0.687374	-0.0258859
EcF11_0094	17	0.687409	-0.19883		EcF11_0094	13	0.649644	-0.124419
EcF11_0095	22	0.139625	-0.363439		EcF11_0095	13	0.100525	0.673817
EcF11_0096	19	0.0401355	-0.616399		EcF11_0096	16	0.306624	0.50474
EcF11_0097	9	0.51467	0.663308		EcF11_0097	11	0.139414	1.06576
EcF11_0098	14	0.0303273	-0.691092		EcF11_0098	9	0.593955	-1.17556
EcF11_0099	5	0.0431144	-0.970627		EcF11_0099	3	1	0.58956
EcF11_0100	8	0.575403	0.31655		EcF11_0100	6	0.600179	-0.232195
EcF11_0101	4	0.465209	0.591305		EcF11_0101	1	0.317311	-0.919859
EcF11_0102	26	0.96961	0.0477897		EcF11_0102	17	0.501447	-0.777971
EcF11_0103	23	0.060726	-0.217866		EcF11_0103	19	0.0125952	-1.0621
EcF11_0104	15	0.111769	0.860157		EcF11_0104	17	0.00146977	-0.915499
EcF11_0105	13	0.22133	0.0851217		EcF11_0105	10	0.575403	-0.500383
EcF11_0106	98	0.465484	0.0913408		EcF11_0106	65	0.0115413	-0.41348
EcF11_0107	27	0.855083	0.165794		EcF11_0107	18	0.227385	-0.0126982
EcF11_0108	38	0.878971	0.113454		EcF11_0108	36	0.661559	-0.298053
EcF11_0109	8	0.123485	1.06618		EcF11_0109	3	0.108809	1.27201
EcF11_0110	27	0.942542	0.0142648		EcF11_0110	25	0.548506	-0.137407
EcF11_0111	51	0.0980408	0.346911		EcF11_0111	31	0.308615	-0.30846
EcF11_0112	7	0.176296	-0.287365		EcF11_0112	11	0.721277	0.256054
EcF11_0113	27	0.788164	-0.0894541		EcF11_0113	24	0.0354799	-1.45612
EcF11_0114	35	0.176619	-0.354464		EcF11_0114	20	0.679073	-0.456762
EcF11_0115	34	0.99318	-0.082903		EcF11_0115	19	0.0701566	-1.43488
EcF11_0116	36	0.00422776	-0.265803		EcF11_0116	19	0.573169	0.129041
EcF11_0117	28	0.174741	0.256928		EcF11_0117	15	0.0408881	-0.791372
EcF11_0118	10	0.0926007	-0.436586		EcF11_0118	12	0.444587	-1.32695
EcF11_0119	36	0.0887768	0.399529		EcF11_0119	27	0.0655698	0.437331
EcF11_0120	23	0.0515879	-0.539162		EcF11_0120	21	0.627446	0.114793
EcF11_0121	61	0.00124373	-0.411758		EcF11_0121	45	0.513136	-0.401705
EcF11_0122	40	0.0974232	0.0108799		EcF11_0122	28	0.0305989	-1.47322
EcF11_0123	12	0.105335	0.613315		EcF11_0123	7	0.248864	-0.558967
EcF11_0124	22	0.131132	0.589031		EcF11_0124	14	0.271948	0.0474714
EcF11_0125	20	0.525653	-0.283485		EcF11_0125	16	0.0979893	-1.19988
EcF11_0126	16	1	0.0697447		EcF11_0126	10	0.0366579	-1.15052
EcF11_0127	16	0.162673	-0.493688		EcF11_0127	13	0.972125	-0.522571
EcF11_0128	15	0.00750012	-0.340161		EcF11_0128	12	0.105437	-1.47496
EcF11_0129	15	0.909561	0.0319121		EcF11_0129	13	0.861304	-0.463778
EcF11_0130	24	0.731706	0.154395		EcF11_0130	20	0.156004	0.779117
EcF11_0131	15	0.609235	0.143955		EcF11_0131	16	0.32587	0.0811956
EcF11_0132	7	0.398025	-0.436181		EcF11_0132	4	0.273322	-0.550354
EcF11_0133	13	0.656194	0.350106		EcF11_0133	7	0.916512	0.477583
EcF11_0134	5	0.0796158	-0.568197		EcF11_0134	2	0.179712	-1.85307
EcF11_0135	0	0	0		EcF11_0135	0	0	0
EcF11_0136	5	0.345231	1.13579		EcF11_0136	3	0.108809	1.39859
EcF11_0137	0	0	0		EcF11_0137	1	0.317311	0.359592
EcF11_0138	14	0.10102	0.118016		EcF11_0138	11	0.575403	-0.105235
EcF11_0139	34	0.0196128	-0.159141		EcF11_0139	19	0.0242237	-1.52267
EcF11_0140	32	0.613649	0.555532		EcF11_0140	18	0.265947	-1.28337
EcF11_0141	97	0.509456	0.175464		EcF11_0141	64	0.301102	-0.0433081
EcF11_0142	67	0.0371345	0.107632		EcF11_0142	51	0.382397	-0.212317
EcF11_0143	38	0.971078	-0.0592659		EcF11_0143	29	0.682962	-0.215247
EcF11_0144	10	0.721277	0.367244		EcF11_0144	6	0.345231	0.407326
EcF11_0145	48	0.0301665	0.0097851		EcF11_0145	36	0.0590779	0.24156
EcF11_0146	4	0.273322	-0.200562		EcF11_0146	2	0.654721	-1.3829
EcF11_0147	18	0.367187	0.258014		EcF11_0147	13	0.278707	0.0805264
EcF11_0148	92	0.0447178	0.251168		EcF11_0148	68	0.492683	-0.0538724
EcF11_0149	39	0.0294821	-0.480446		EcF11_0149	33	0.0299356	-0.965048
EcF11_0150	33	0.366884	0.529081		EcF11_0150	17	0.569494	-0.759822
EcF11_0151	23	0.0993479	0.949035		EcF11_0151	13	0.501542	0.131973
EcF11_0152	12	0.694887	0.0899604		EcF11_0152	6	0.172955	-0.404162
EcF11_0153	3	0.285049	-0.653802		EcF11_0153	3	1	0.460193
EcF11_0154	18	0.556579	-0.228474		EcF11_0154	13	0.0463995	0.727509
EcF11_0155	3	0.285049	-0.535086		EcF11_0155	0	0	0
EcF11_0156	3	0.285049	-0.354054		EcF11_0156	1	0.317311	0.241369
EcF11_0157	19	0.000341556	-1.40007		EcF11_0157	21	0.0365613	-0.860678
EcF11_0158	55	0.000355202	-0.561146		EcF11_0158	40	0.00269342	-1.35335
EcF11_0159	24	0.0717079	0.634757		EcF11_0159	12	0.0328542	-1.25592
EcF11_0160	1	0.317311	3.10036		EcF11_0160	1	0.317311	1.564
EcF11_0161	102	0.00086279	-0.255187		EcF11_0161	68	0.731173	-0.478047
EcF11_0162	21	0.0629514	-0.697383		EcF11_0162	19	0.122095	-0.619111
EcF11_0163	32	0.184302	0.314675		EcF11_0163	22	0.883846	-0.179685
EcF11_0164	35	0.412811	-0.169585		EcF11_0164	28	0.532201	-0.179447
EcF11_0165	18	0.111928	-0.722327		EcF11_0165	18	0.758312	-0.88564
EcF11_0166	57	0.0317646	-0.162896		EcF11_0166	40	0.616844	-0.336764
EcF11_0167	27	0.00267223	-1.10481		EcF11_0167	26	0.0510867	-0.648486
EcF11_0168	31	0.585712	-0.0766584		EcF11_0168	25	0.637733	-0.0560282
EcF11_0169	52	0.655425	0.218855		EcF11_0169	33	0.437011	-0.00760674
EcF11_0170	25	0.201222	0.968395		EcF11_0170	23	0.737954	0.105179
EcF11_0171	12	0.136097	-0.430282		EcF11_0171	11	0.959354	0.145198
EcF11_0172	14	0.400729	0.316589		EcF11_0172	9	0.51467	-0.906473
EcF11_0173	61	0.00558509	-0.294794		EcF11_0173	46	0.839823	-0.128831
EcF11_0174	5	0.345231	0.159268		EcF11_0174	4	0.0678892	-1.3093
EcF11_0175	27	0.759318	0.0633198		EcF11_0175	10	0.674424	0.0180637
EcF11_0176	36	0.00135083	-0.729585		EcF11_0176	29	0.0676756	-0.805126
EcF11_0177	21	0.0273063	1.31248		EcF11_0177	11	0.533695	0.259562
EcF11_0178	41	0.124645	-0.275995		EcF11_0178	21	0.00803443	-1.47493
EcF11_0179	16	0.351979	0.861805		EcF11_0179	8	0.779435	-0.761752
EcF11_0180	26	0.929167	0.0825108		EcF11_0180	13	0.753152	0.734274
EcF11_0181	12	0.694887	0.395786		EcF11_0181	9	0.138641	-1.0584
EcF11_0182	37	0.00925781	-0.837389		EcF11_0182	26	0.54491	-0.845224
EcF11_0183	15	0.954708	0.0748495		EcF11_0183	3	0.285049	-0.354898
EcF11_0184	2	0.654721	0.0490595		EcF11_0184	5	0.273322	1.50382
EcF11_0185	28	0.0361736	-0.222473		EcF11_0185	18	0.14648	-0.279801
EcF11_0186	52	0.218135	0.571122		EcF11_0186	30	0.643517	0.246545
EcF11_0187	32	0.549596	0.490897		EcF11_0187	23	0.106964	-0.558848
EcF11_0188	13	0.463071	0.0931581		EcF11_0188	10	0.139414	-1.50495
EcF11_0189	45	0.575436	-0.0458501		EcF11_0189	28	0.0108762	-1.21097
EcF11_0190	17	0.765659	-0.231787		EcF11_0190	15	0.509797	-0.0958426
EcF11_0191	7	0.735317	-0.155203		EcF11_0191	4	1	-1.12452
EcF11_0192	31	0.255706	0.160037		EcF11_0192	34	0.940377	-0.177073
EcF11_0193	46	0.684887	0.145671		EcF11_0193	34	0.432245	-0.142141
EcF11_0194	22	0.592177	-0.131091		EcF11_0194	12	0.432768	-0.376511
EcF11_0195	47	1	0.246369		EcF11_0195	34	0.700861	-0.854546
EcF11_0196	13	0.0546239	0.417449		EcF11_0196	16	0.0408881	0.600231
EcF11_0197	7	0.735317	1.47522		EcF11_0197	2	0.654721	-0.506932
EcF11_0198	13	0.278707	-0.00484319		EcF11_0198	6	0.600179	0.519581
EcF11_0199	20	0.97022	0.206997		EcF11_0199	12	0.307821	-1.69411
EcF11_0200	7	0.0909689	-0.130046		EcF11_0200	4	0.0678892	-1.30236
EcF11_0201	18	0.913301	-0.195093		EcF11_0201	11	0.247746	-0.138155
EcF11_0202	6	0.794912	0.257954		EcF11_0202	3	0.179712	-1.18062
EcF11_0203	1	0.317311	-2.08648		EcF11_0203	0	0	0
EcF11_0204	40	0.0805734	-0.255171		EcF11_0204	26	0.0762868	-1.63201
EcF11_0205	17	0.722563	0.126897		EcF11_0205	12	0.213223	-1.40453
EcF11_0206	4	0.0678892	-2.21843		EcF11_0206	3	0.179712	-1.95412
EcF11_0207	15	0.609235	-0.00163474		EcF11_0207	13	0.373945	-0.220383
EcF11_0208	18	0.420426	-0.0186525		EcF11_0208	16	0.679116	0.00553346
EcF11_0209	22	0.78873	-0.0515687		EcF11_0209	13	0.239317	-0.953857
EcF11_0210	11	0.247746	-0.46039		EcF11_0210	13	0.600179	-0.0896721
EcF11_0211	9	0.767097	-0.091052		EcF11_0211	10	0.798859	0.0477261
EcF11_0212	6	0.248864	0.887612		EcF11_0212	7	0.398025	0.688556
EcF11_0213	8	0.207578	-1.08272		EcF11_0213	6	0.144127	-2.94897
EcF11_0214	37	0.243851	0.339452		EcF11_0214	27	0.0409005	-1.3208
EcF11_0215	6	0.753152	-0.102215		EcF11_0215	4	0.0678892	-1.09775
EcF11_0216	7	0.378923	0.473872		EcF11_0216	3	0.108809	1.47664
EcF11_0217	71	0.0744699	-0.172427		EcF11_0217	43	0.479904	-0.358887
EcF11_0218	18	0.198885	0.074659		EcF11_0218	10	0.878482	-0.37108
EcF11_0219	37	0.00967319	-0.535466		EcF11_0219	34	0.823265	-0.087416
EcF11_0220	5	0.892738	0.382212		EcF11_0220	4	0.0678892	1.54122
EcF11_0221	56	0.00408795	-0.310995		EcF11_0221	52	0.599643	-0.123524
EcF11_0222	18	0.0278571	-0.954311		EcF11_0222	17	0.917632	0.585704
EcF11_0223	24	0.303681	0.311401		EcF11_0223	18	0.156955	-1.45819
EcF11_0224	67	0.788233	0.144164		EcF11_0224	57	0.102756	-0.784232
EcF11_0225	36	0.212571	0.35346		EcF11_0225	29	0.202239	0.436685
EcF11_0226	30	0.813017	0.382431		EcF11_0226	25	0.548506	-0.403249
EcF11_0227	56	0.583198	0.474414		EcF11_0227	38	0.060348	0.210621
EcF11_0228	26	0.106794	0.544604		EcF11_0228	16	0.875291	-0.381073
EcF11_0229	18	0.266769	0.933192		EcF11_0229	10	0.858955	-0.201345
EcF11_0230	13	0.0884976	0.920346		EcF11_0230	12	0.798859	0.202155
EcF11_0231	10	0.0284169	-0.83403		EcF11_0231	11	0.0504606	-0.975978
EcF11_0232	53	0.896854	0.116645		EcF11_0232	41	0.994214	-0.0324914
EcF11_0233	23	0.0892802	-0.118336		EcF11_0233	17	0.32587	0.144274
EcF11_0234	0	0	0		EcF11_0234	0	0	0
EcF11_0235	2	0.654721	0.0615742		EcF11_0235	3	0.59298	0.440108
EcF11_0236	19	0.687374	-0.190341		EcF11_0236	17	0.246137	0.362494
EcF11_0237	31	0.772787	0.170667		EcF11_0237	26	0.0201301	-0.362941
EcF11_0238	11	0.656642	-0.634063		EcF11_0238	6	0.753152	1.00388
EcF11_0239	15	0.334277	0.31313		EcF11_0239	11	0.646462	-0.239511
EcF11_0240	12	0.875329	0.0417274		EcF11_0240	9	0.213524	-1.07092
EcF11_0241	40	0.957268	0.234429		EcF11_0241	34	0.932899	-0.184932
EcF11_0242	14	0.124043	-0.069476		EcF11_0242	12	0.388186	0.067402
EcF11_0243	3	0.108809	0.990214		EcF11_0243	5	0.715001	0.246258
EcF11_0244	28	0.68189	0.288867		EcF11_0244	19	0.212211	-0.741847
EcF11_0245	55	0.331095	0.293307		EcF11_0245	41	0.801667	0.0937673
EcF11_0246	7	0.61209	-0.0419706		EcF11_0246	7	0.0629791	1.90723
EcF11_0247	12	0.480177	0.43723		EcF11_0247	12	0.813945	-0.150747
EcF11_0248	24	0.668235	0.136018		EcF11_0248	17	0.120839	-0.247419
EcF11_0249	21	0.192434	-0.206034		EcF11_0249	23	0.848395	0.103626
EcF11_0250	14	0.875291	-0.172232		EcF11_0250	12	0.182338	-1.39609
EcF11_0251	30	0.125438	-0.111216		EcF11_0251	22	0.832866	0.0297037
EcF11_0252	13	0.861304	0.152903		EcF11_0252	5	0.892738	-0.233905
EcF11_0253	14	0.826091	0.16281		EcF11_0253	12	0.272095	-0.264644
EcF11_0254	5	0.138011	-1.15792		EcF11_0254	5	0.224916	-0.00119746
EcF11_0255	2	0.179712	2.20402		EcF11_0255	0	0	0
EcF11_0256	3	0.59298	0.909959		EcF11_0256	2	0.317311	1.28291
EcF11_0257	8	0.674424	0.240029		EcF11_0257	5	0.224916	-1.18763
EcF11_0258	17	0.0191173	-1.02083		EcF11_0258	17	0.437967	-0.235243
EcF11_0259	26	0.47884	0.403316		EcF11_0259	13	0.463071	0.946065
EcF11_0260	3	0.285049	1.64365		EcF11_0260	1	0.317311	-3.80735
EcF11_0261	1	0.317311	-0.654531		EcF11_0261	2	0.179712	1.08328
EcF11_0262	24	0.109599	0.618346		EcF11_0262	16	0.32587	-0.513599
EcF11_0263	2	0.179712	0.404592		EcF11_0263	1	0.317311	-0.389576
EcF11_0264	1	0.317311	1.54134		EcF11_0264	1	0.317311	1.1215
EcF11_0265	3	1	1.16629		EcF11_0265	1	0.317311	-1
EcF11_0266	12	0.0843794	-0.58661		EcF11_0266	10	0.114128	-0.726223
EcF11_0267	11	0.247746	0.259741		EcF11_0267	10	0.878482	-0.505603
EcF11_0268	6	0.463071	2.15575		EcF11_0268	3	0.59298	-1.00549
EcF11_0269	2	0.179712	0.677821		EcF11_0269	2	0.654721	-0.257442
EcF11_0270	6	0.345448	-0.756939		EcF11_0270	4	0.144127	-0.456489
EcF11_0271	15	0.125153	-0.651692		EcF11_0271	9	0.674424	-0.0829929
EcF11_0272	5	0.892738	-0.141695		EcF11_0272	4	0.144127	0.126807
EcF11_0273	8	0.575403	-0.0243562		EcF11_0273	6	0.0463995	-1.33295
EcF11_0274	13	0.132957	0.019297		EcF11_0274	7	0.345448	-1.23581
EcF11_0275	4	0.715001	0.856853		EcF11_0275	3	1	0.590857
EcF11_0276	8	0.400814	0.175412		EcF11_0276	6	0.916512	-0.869957
EcF11_0277	10	0.878482	0.28446		EcF11_0277	4	1	-0.0383073
EcF11_0278	7	1	0.779231		EcF11_0278	7	0.735317	0.421016
EcF11_0279	0	0	0		EcF11_0279	0	0	0
EcF11_0280	7	0.865772	0.1711		EcF11_0280	4	1	-0.697734
EcF11_0281	30	0.594081	0.167717		EcF11_0281	22	0.883846	-0.234142
EcF11_0282	8	0.0928919	-0.134597		EcF11_0282	5	1	-0.318202
EcF11_0283	34	0.0325523	-0.254197		EcF11_0283	31	0.271155	-0.164434
EcF11_0284	11	0.0127922	0.984315		EcF11_0284	8	0.575403	0.22219
EcF11_0285	31	0.0057253	-0.314774		EcF11_0285	17	0.83131	-0.588706
EcF11_0286	38	0.00963512	-0.323628		EcF11_0286	33	0.17166	-0.0675195
EcF11_0287	35	0.973867	-0.0290012		EcF11_0287	23	0.447031	-0.90239
EcF11_0288	43	0.10055	0.522478		EcF11_0288	26	0.201451	0.482256
EcF11_0289	21	0.497915	-0.164427		EcF11_0289	14	0.552493	-0.833256
EcF11_0290	16	0.0228948	-0.396829		EcF11_0290	16	0.271948	-0.730771
EcF11_0291	19	0.687374	-0.147927		EcF11_0291	15	0.609235	0.304973
EcF11_0292	11	0.593712	0.508441		EcF11_0292	5	0.0431144	-0.719575
EcF11_0293	64	0.245573	0.360009		EcF11_0293	45	0.00677952	-1.15802
EcF11_0294	16	0.717381	0.825163		EcF11_0294	13	0.0392433	0.88493
EcF11_0295	18	0.214537	0.0379155		EcF11_0295	27	0.21627	-0.632715
EcF11_0296	22	0.354825	0.571737		EcF11_0296	21	0.947915	-0.286529
EcF11_0297	36	0.0897454	0.751055		EcF11_0297	26	0.978436	0.265608
EcF11_0298	24	0.863887	-0.27256		EcF11_0298	18	0.652918	-0.535476
EcF11_0299	37	0.0489806	-0.246827		EcF11_0299	28	0.202903	-0.792489
EcF11_0300	3	0.285049	0.135883		EcF11_0300	2	0.179712	-0.744509
EcF11_0301	49	0.183842	0.277964		EcF11_0301	32	0.793487	-0.351319
EcF11_0302	11	0.593712	0.681346		EcF11_0302	8	0.04995	0.806853
EcF11_0303	34	0.0314458	-0.0663873		EcF11_0303	23	0.113746	0.743461
EcF11_0304	56	0.0100915	0.0118446		EcF11_0304	46	0.735289	-0.127889
EcF11_0305	8	0.0928919	0.756246		EcF11_0305	6	0.224916	-1.08145
EcF11_0306	16	0.717381	0.0165711		EcF11_0306	12	0.272095	0.780869
EcF11_0307	13	0.172955	0.606774		EcF11_0307	12	0.0711892	0.958378
EcF11_0308	6	0.0463995	-0.43104		EcF11_0308	5	0.0796158	-0.102729
EcF11_0309	45	0.689839	0.494857		EcF11_0309	33	0.551817	-0.0593945
EcF11_0310	18	0.517368	0.31297		EcF11_0310	9	0.213524	-2.21367
EcF11_0311	16	0.234321	-0.141008		EcF11_0311	13	0.059739	-0.494634
EcF11_0312	14	0.30029	0.0300302		EcF11_0312	6	0.753152	-0.637958
EcF11_0313	24	0.780838	0.477036		EcF11_0313	22	0.105799	-0.347439
EcF11_0314	28	0.158001	-0.213486		EcF11_0314	19	0.10244	-0.494589
EcF11_0315	17	0.00746194	-1.28479		EcF11_0315	23	0.910825	-0.549041
EcF11_0316	8	0.161429	0.0654489		EcF11_0316	5	0.345231	-1.392
EcF11_0317	21	0.029829	-0.925031		EcF11_0317	16	0.27753	-1.69677
EcF11_0318	17	0.114987	-0.164004		EcF11_0318	15	0.909561	0.124382
EcF11_0319	2	0.179712	1.36603		EcF11_0319	0	0	0
EcF11_0320	40	0.00338741	-0.590573		EcF11_0320	28	1	-0.555563
EcF11_0321	8	0.123485	0.53198		EcF11_0321	8	0.674424	-0.0686999
EcF11_0322	14	0.332345	0.598417		EcF11_0322	10	0.161429	1.00338
EcF11_0323	6	0.753152	0.724935		EcF11_0323	1	0.317311	-0.430658
EcF11_0324	34	0.0111223	-0.330328		EcF11_0324	29	0.314666	0.0834346
EcF11_0325	3	0.59298	0.23038		EcF11_0325	3	0.108809	2.0045
EcF11_0326	31	0.035009	-0.46926		EcF11_0326	20	0.903908	0.0539182
EcF11_0327	47	0.711103	0.125583		EcF11_0327	29	0.82039	-0.511065
EcF11_0328	7	0.12819	-0.790905		EcF11_0328	1	0.317311	1.16727
EcF11_0329	38	0.647799	-0.114282		EcF11_0329	28	0.400418	-0.154255
EcF11_0330	126	0.160996	0.0527729		EcF11_0330	94	0.0801423	-0.310185
EcF11_0331	49	0.249915	-0.0830724		EcF11_0331	31	1	-0.621521
EcF11_0332	18	0.844628	0.496308		EcF11_0332	8	0.779435	0.164751
EcF11_0333	29	0.922485	0.142275		EcF11_0333	17	0.00648997	-2.02323
EcF11_0334	45	0.254184	-0.0602275		EcF11_0334	31	0.127284	-1.15932
EcF11_0335	0	0	0		EcF11_0335	0	0	0
EcF11_0336	0	0	0		EcF11_0336	0	0	0
EcF11_0337	23	0.171102	-0.246194		EcF11_0337	18	0.434756	-1.1537
EcF11_0338	9	0.593955	0.250399		EcF11_0338	12	0.373945	-0.16323
EcF11_0339	16	0.0112856	1.17166		EcF11_0339	13	0.116664	0.66121
EcF11_0340	19	0.0989574	-0.514054		EcF11_0340	18	0.254241	-0.72803
EcF11_0341	16	0.196108	-0.480639		EcF11_0341	15	0.97496	-1.37619
EcF11_0342	5	0.224916	-0.728217		EcF11_0342	5	0.500184	0.348695
EcF11_0343	2	0.179712	-1.19587		EcF11_0343	2	0.654721	-0.191745
EcF11_0344	12	0.694887	-0.334541		EcF11_0344	8	0.04995	-1.78932
EcF11_0345	41	0.164539	0.278576		EcF11_0345	29	0.254882	-0.383162
EcF11_0346	45	0.10288	-0.415681		EcF11_0346	44	0.915359	0.307154
EcF11_0347	32	0.955265	0.213949		EcF11_0347	14	0.22133	0.190612
EcF11_0348	3	1	1.19917		EcF11_0348	0	0	0
EcF11_0349	68	0.486065	-0.0111735		EcF11_0349	45	0.878886	-0.176902
EcF11_0350	21	0.930756	0.232951		EcF11_0350	13	0.22133	-1.75074
EcF11_0351	25	0.191898	0.159615		EcF11_0351	18	0.756369	-0.202543
EcF11_0352	16	0.717381	-0.74102		EcF11_0352	19	0.243201	-0.46304
EcF11_0353	18	0.810697	0.434556		EcF11_0353	14	0.916512	0.0521637
EcF11_0354	8	0.888638	0.626122		EcF11_0354	6	0.0796158	-0.642361
EcF11_0355	44	0.0377744	-0.474618		EcF11_0355	31	0.906401	-0.219871
EcF11_0356	0	0	0		EcF11_0356	0	0	0
EcF11_0357	31	0.0573197	0.870978		EcF11_0357	25	0.00742319	0.621763
EcF11_0358	8	0.123485	0.893159		EcF11_0358	6	0.115851	0.945825
EcF11_0359	8	0.674424	-0.0126628		EcF11_0359	9	0.0687036	1.27696
EcF11_0360	14	0.330536	0.61345		EcF11_0360	8	1	0.31232
EcF11_0361	7	0.498962	0.317694		EcF11_0361	5	0.68583	0.0222156
EcF11_0362	26	0.714685	0.502575		EcF11_0362	20	0.371974	-0.992386
EcF11_0363	23	0.0447085	0.986536		EcF11_0363	13	0.0037286	-0.963317
EcF11_0364	9	0.213524	0.415546		EcF11_0364	5	0.345231	0.698119
EcF11_0365	4	0.715001	1.30699		EcF11_0365	4	0.715001	0.593712
EcF11_0366	3	1	0.227624		EcF11_0366	2	0.654721	1.98088
EcF11_0367	9	0.374259	-0.206584		EcF11_0367	10	0.878482	0.811997
EcF11_0368	27	0.00393908	-0.420017		EcF11_0368	21	0.736875	-0.151359
EcF11_0369	23	0.315872	0.734441		EcF11_0369	11	0.0504606	-0.759447
EcF11_0370	27	0.665414	0.647276		EcF11_0370	22	0.0929631	0.813329
EcF11_0371	24	1	0.763302		EcF11_0371	15	0.704794	-0.454294
EcF11_0372	22	0.148536	-0.406482		EcF11_0372	16	0.17881	-1.02199
EcF11_0373	14	0.220899	1.10222		EcF11_0373	10	0.959354	0.624396
EcF11_0374	47	0.062108	-0.0562473		EcF11_0374	37	0.501873	0.256366
EcF11_0375	11	0.533695	0.33111		EcF11_0375	11	0.202622	-0.744723
EcF11_0376	13	0.600179	0.546444		EcF11_0376	8	0.123485	1.06986
EcF11_0377	4	0.144127	1.70259		EcF11_0377	4	0.715001	0.437571
EcF11_0378	18	0.111928	-0.379427		EcF11_0378	16	0.637767	-0.602021
EcF11_0379	21	0.339155	0.529098		EcF11_0379	12	0.858863	-0.413809
EcF11_0380	27	0.414014	-0.138957		EcF11_0380	19	0.468845	-0.0982015
EcF11_0381	3	0.108809	-1.42425		EcF11_0381	2	0.179712	-2.57859
EcF11_0382	53	0.450835	0.15391		EcF11_0382	40	0.799658	-0.264512
EcF11_0383	14	0.332345	0.68712		EcF11_0383	8	0.674424	-1.10816
EcF11_0384	1	0.317311	0.1451		EcF11_0384	1	0.317311	-1.41605
EcF11_0385	2	0.179712	1.12841		EcF11_0385	0	0	0
EcF11_0386	70	0.335549	0.120639		EcF11_0386	48	0.00895432	0.211593
EcF11_0387	11	0.286003	0.108231		EcF11_0387	8	0.400814	-0.687951
EcF11_0388	15	0.139756	-0.346399		EcF11_0388	12	0.209427	-0.122983
EcF11_0389	11	0.858863	0.521055		EcF11_0389	11	0.952765	0.227961
EcF11_0390	12	0.0479679	-0.444652		EcF11_0390	14	0.0139878	-1.10801
EcF11_0391	2	0.179712	4.2565		EcF11_0391	1	0.317311	1.04156
EcF11_0392	13	0.649644	-0.132617		EcF11_0392	7	0.0909689	-0.987665
EcF11_0393	2	0.179712	0.991789		EcF11_0393	2	0.654721	-3.15358
EcF11_0394	5	0.138011	-0.546813		EcF11_0394	3	1	-0.0774777
EcF11_0395	20	0.765198	-0.00175481		EcF11_0395	7	0.0425225	-1.97509
EcF11_0396	7	0.398025	-0.962543		EcF11_0396	2	0.179712	-0.794758
EcF11_0397	58	0.622974	0.271959		EcF11_0397	31	0.0683824	-0.88468
EcF11_0398	26	0.338276	-0.164712		EcF11_0398	20	0.778177	-0.21901
EcF11_0399	24	0.230139	0.937912		EcF11_0399	17	0.491141	0.0217854
EcF11_0400	19	0.107466	-0.571704		EcF11_0400	15	0.97496	-0.408876
EcF11_0401	12	0.00474177	-0.529606		EcF11_0401	11	0.444587	-0.196965
EcF11_0402	31	0.0591185	-0.490103		EcF11_0402	19	0.407434	-0.810009
EcF11_0403	83	0.00129945	-0.110656		EcF11_0403	68	0.149723	-0.55221
EcF11_0404	48	0.545656	0.192556		EcF11_0404	27	0.00941742	-0.662793
EcF11_0405	18	0.0777674	-0.44179		EcF11_0405	13	0.278707	-0.959126
EcF11_0406	19	0.259835	-0.0207216		EcF11_0406	14	0.826091	0.322375
EcF11_0407	14	0.096197	1.25465		EcF11_0407	9	0.138641	0.955559
EcF11_0408	19	0.197833	0.961063		EcF11_0408	18	0.0879356	0.693933
EcF11_0409	24	0.0975054	0.0434683		EcF11_0409	18	0.437967	-0.702966
EcF11_0410	31	0.108073	-0.139055		EcF11_0410	20	0.493901	-0.899718
EcF11_0411	11	0.593712	0.0241323		EcF11_0411	6	0.115851	0.132664
EcF11_0412	4	0.715001	-0.179682		EcF11_0412	2	0.654721	0.581747
EcF11_0413	29	0.523549	0.36943		EcF11_0413	14	0.220899	-0.679962
EcF11_0414	13	0.552493	0.345341		EcF11_0414	12	0.656642	0.260133
EcF11_0415	9	0.593955	0.0472329		EcF11_0415	8	0.207578	0.532431
EcF11_0416	28	0.749878	0.175764		EcF11_0416	20	0.478125	0.741812
EcF11_0417	13	0.972125	0.142468		EcF11_0417	11	0.373945	-0.476596
EcF11_0418	4	0.715001	-0.0067286		EcF11_0418	1	0.317311	3.44861
EcF11_0419	35	0.661234	0.526411		EcF11_0419	21	0.232226	-0.11346
EcF11_0420	34	0.297474	-0.0318782		EcF11_0420	25	0.0974906	0.309873
EcF11_0421	30	0.382034	0.237986		EcF11_0421	25	0.000328058	0.961409
EcF11_0422	49	0.502158	0.266665		EcF11_0422	30	0.000519444	-1.05652
EcF11_0423	28	0.399484	-0.0764924		EcF11_0423	20	0.0793217	-0.411615
EcF11_0424	21	0.663947	-0.0698857		EcF11_0424	12	0.346522	-2.14529
EcF11_0425	31	0.505231	-0.0779074		EcF11_0425	26	0.453712	0.204165
EcF11_0426	71	0.0683102	-0.126587		EcF11_0426	55	0.179858	-0.0599184
EcF11_0427	28	0.0883312	0.504937		EcF11_0427	15	0.550924	0.23557
EcF11_0428	10	0.0593361	-0.554175		EcF11_0428	11	0.423596	-0.125507
EcF11_0429	10	0.284503	0.882301		EcF11_0429	12	0.262618	0.677661
EcF11_0430	16	0.569494	0.218922		EcF11_0430	15	0.509797	0.111572
EcF11_0431	31	0.0434026	0.0274511		EcF11_0431	21	0.1454	-0.201887
EcF11_0432	56	0.43315	0.314516		EcF11_0432	42	0.72185	0.270471
EcF11_0433	34	0.0339267	-0.232683		EcF11_0433	30	0.248828	0.419183
EcF11_0434	41	0.41059	0.385587		EcF11_0434	34	0.822456	0.0283366
EcF11_0435	12	0.753684	-0.218608		EcF11_0435	5	0.68583	-0.353972
EcF11_0436	17	0.554034	0.0627288		EcF11_0436	12	0.530285	-0.259968
EcF11_0437	25	0.0899267	0.0915026		EcF11_0437	25	0.748881	-0.178525
EcF11_0438	18	0.527727	0.385537		EcF11_0438	15	0.0608927	0.0794269
EcF11_0439	29	0.468834	0.0666709		EcF11_0439	21	0.95842	-1.03379
EcF11_0440	14	0.30029	0.0766293		EcF11_0440	12	0.937473	-0.479596
EcF11_0441	47	0.0863946	1.02329		EcF11_0441	22	0.331723	0.526208
EcF11_0442	27	0.252589	0.165401		EcF11_0442	18	0.122095	-0.564451
EcF11_0443	8	0.0887693	0.894115		EcF11_0443	5	0.68583	-1.53722
EcF11_0444	21	0.918743	0.25616		EcF11_0444	19	0.0707093	-1.43707
EcF11_0445	24	0.689157	-0.520142		EcF11_0445	21	0.454889	0.322125
EcF11_0446	3	0.59298	-0.623543		EcF11_0446	4	0.0678892	1.93471
EcF11_0447	6	0.248864	0.264467		EcF11_0447	1	0.317311	-5.12928
EcF11_0448	1	0.317311	2.48741		EcF11_0448	0	0	0
EcF11_0449	16	0.32587	0.141061		EcF11_0449	10	0.202622	-0.38982
EcF11_0450	15	0.649563	0.590148		EcF11_0450	12	0.213223	0.660342
EcF11_0451	33	0.366884	-0.077191		EcF11_0451	26	0.809338	0.748475
EcF11_0452	15	0.320359	-0.0626673		EcF11_0452	11	0.213223	-1.31077
EcF11_0453	31	0.117698	0.205444		EcF11_0453	17	0.905794	-0.256182
EcF11_0454	38	0.0109852	-0.0736729		EcF11_0454	22	0.407742	-0.270048
EcF11_0455	0	0	0		EcF11_0455	0	0	0
EcF11_0457	33	0.0525428	0.890227		EcF11_0457	20	0.177293	0.445079
EcF11_0458	36	0.039313	0.718097		EcF11_0458	19	0.177293	-0.410116
EcF11_0459	7	0.735317	1.04735		EcF11_0459	5	0.0431144	-0.953218
EcF11_0460	6	0.0747355	0.744546		EcF11_0460	3	0.59298	-0.391854
EcF11_0461	16	0.162673	-0.222523		EcF11_0461	12	0.432768	-0.0914469
EcF11_0462	48	0.350642	0.261979		EcF11_0462	27	0.0133395	0.476168
EcF11_0463	0	0	0		EcF11_0463	0	0	0
EcF11_0464	104	0.0695968	-0.0487314		EcF11_0464	82	0.921639	-0.0256695
EcF11_0465	2	0.179712	1.60569		EcF11_0465	3	0.108809	0.184716
EcF11_0466	13	0.0806903	0.502496		EcF11_0466	5	0.715001	-0.13985
EcF11_0467	1	0.317311	-0.346109		EcF11_0467	0	0	0
EcF11_0468	32	0.125199	-0.161072		EcF11_0468	19	0.647471	-1.0041
EcF11_0469	95	0.668644	0.0966664		EcF11_0469	58	0.224037	-0.336745
EcF11_0470	4	0.0678892	1.53608		EcF11_0470	2	0.179712	1.37573
EcF11_0471	18	0.844628	-0.0271112		EcF11_0471	11	0.0163685	1.26664
EcF11_0472	0	0	0		EcF11_0472	0	0	0
EcF11_0473	3	0.59298	0.439952		EcF11_0473	2	0.179712	0.421871
EcF11_0474	288	0.144814	0.00800857		EcF11_0474	197	2.84004e-05	-0.897135
EcF11_0475	9	0.374259	-0.653224		EcF11_0475	10	0.109745	-0.974707
EcF11_0476	12	0.00963298	-1.92989		EcF11_0476	11	0.678402	-0.620421
EcF11_0477	27	0.0754285	-0.0998378		EcF11_0477	15	0.649563	0.255229
EcF11_0478	47	0.780554	0.262658		EcF11_0478	43	0.961724	0.0485405
EcF11_0479	10	0.507624	-0.593515		EcF11_0479	3	1	-0.088006
EcF11_0480	34	0.298952	0.0868667		EcF11_0480	28	0.179106	0.418854
EcF11_0481	15	0.280531	0.708636		EcF11_0481	9	0.123485	-1.17805
EcF11_0482	85	0.540995	0.298191		EcF11_0482	69	0.461141	-0.297044
EcF11_0483	16	0.876722	0.076056		EcF11_0483	8	0.865772	0.0351296
EcF11_0484	35	0.112111	-0.26522		EcF11_0484	23	0.157875	-0.691589
EcF11_0485	27	0.000165098	-0.812922		EcF11_0485	20	0.107466	-0.751327
EcF11_0486	20	0.627446	-0.356149		EcF11_0486	24	0.00151691	1.54079
EcF11_0487	6	0.115851	-1.11702		EcF11_0487	4	0.144127	-0.801975
EcF11_0488	7	0.0909689	1.29278		EcF11_0488	3	1	-2.01269
EcF11_0489	1	0.317311	2.32193		EcF11_0489	0	0	0
EcF11_0490	2	0.654721	-1.84942		EcF11_0490	1	0.317311	1.66159
EcF11_0491	40	0.896174	0.503669		EcF11_0491	25	0.371961	-0.130353
EcF11_0492	27	0.594159	0.556653		EcF11_0492	13	0.278707	-0.0928772
EcF11_0493	39	0.856042	0.0861617		EcF11_0493	38	0.886038	-0.0225932
EcF11_0494	52	0.294565	-0.0753823		EcF11_0494	45	0.251342	0.111404
EcF11_0495	8	0.575403	0.394273		EcF11_0495	4	0.715001	-0.106541
EcF11_0496	14	0.271948	-0.35602		EcF11_0496	12	0.0926007	-0.83079
EcF11_0497	15	1	0.472906		EcF11_0497	8	0.61209	-0.254345
EcF11_0498	21	0.794337	-0.0474046		EcF11_0498	15	0.0608927	-1.42975
EcF11_0499	12	0.0806903	-0.818516		EcF11_0499	10	0.858955	-0.01893
EcF11_0500	3	0.285049	1.62714		EcF11_0500	1	0	0
EcF11_0501	17	0.00648997	-0.328078		EcF11_0501	10	0.114128	-0.595099
EcF11_0502	9	0.207578	-0.443489		EcF11_0502	9	0.498962	-0.0605599
EcF11_0503	7	0.498962	0.441501		EcF11_0503	5	0.68583	-1.27314
EcF11_0504	17	0.89081	0.263385		EcF11_0504	16	0.118996	0.134982
EcF11_0505	0	0	0		EcF11_0505	0	0	0
EcF11_0506	4	0.715001	0.691919		EcF11_0506	6	0.465209	-0.235245
EcF11_0507	6	0.0277078	1.31061		EcF11_0507	4	0.144127	1.3904
EcF11_0508	13	0.278707	0.00351385		EcF11_0508	12	0.213223	0.655358
EcF11_0509	58	0.129046	0.533591		EcF11_0509	47	0.20039	-0.291073
EcF11_0510	14	0.0479897	-0.423014		EcF11_0510	9	0.374259	0.633043
EcF11_0511	12	0.432768	-0.304323		EcF11_0511	9	0.767097	-0.955326
EcF11_0512	4	0.465209	0.185845		EcF11_0512	3	0.285049	-0.0907787
EcF11_0513	34	0.107561	-0.277394		EcF11_0513	29	0.630872	-0.0161114
EcF11_0514	47	0.0945281	0.455452		EcF11_0514	36	0.385343	0.00903479
EcF11_0515	31	0.0790232	-0.38154		EcF11_0515	24	0.223757	-1.31379
EcF11_0516	14	0.0735939	-0.529455		EcF11_0516	9	0.260393	-0.67085
EcF11_0517	22	0.505701	-0.121512		EcF11_0517	17	0.758312	0.0663668
EcF11_0518	40	0.0957242	-0.681851		EcF11_0518	36	0.264944	-0.455067
EcF11_0519	40	0.143826	-0.224492		EcF11_0519	26	0.562928	-0.0537893
EcF11_0520	2	0.654721	0.968691		EcF11_0520	1	0.317311	4.02241
EcF11_0521	43	0.0882702	0.271214		EcF11_0521	38	0.921884	-0.531406
EcF11_0522	17	0.0245405	0.954385		EcF11_0522	11	0.423596	0.602215
EcF11_0523	17	0.868406	0.00870386		EcF11_0523	10	0.33288	-0.753022
EcF11_0524	28	0.846094	-0.234117		EcF11_0524	17	0.00523391	-0.854388
EcF11_0525	7	0.0425225	1.66017		EcF11_0525	4	1	0.445408
EcF11_0526	41	0.054315	-0.32204		EcF11_0526	30	0.440522	-0.106659
EcF11_0527	52	0.00849091	-0.18444		EcF11_0527	41	0.396225	-0.401046
EcF11_0528	56	0.00866468	-0.223928		EcF11_0528	34	0.844133	-0.289683
EcF11_0529	3	0.285049	-0.608203		EcF11_0529	2	0.179712	0.570094
EcF11_0530	5	0.892738	-0.432321		EcF11_0530	5	0.500184	-0.703271
EcF11_0531	40	0.139935	-0.143662		EcF11_0531	31	0.0556645	-1.24574
EcF11_0532	17	0.586174	0.162065		EcF11_0532	16	0.733271	-0.191027
EcF11_0533	18	0.556579	0.45152		EcF11_0533	12	0.109511	-0.895709
EcF11_0534	17	0.758312	0.545122		EcF11_0534	12	0.63787	0.649719
EcF11_0535	62	0.917589	0.158163		EcF11_0535	41	0.0782706	-0.341715
EcF11_0536	4	0.248213	0.237335		EcF11_0536	0	0	0
EcF11_0537	18	0.499656	0.194547		EcF11_0537	15	0.069144	0.395663
EcF11_0538	27	0.961676	0.445852		EcF11_0538	25	0.676637	0.0630354
EcF11_0539	39	0.0187293	-0.158594		EcF11_0539	19	0.74395	-0.614164
EcF11_0540	27	0.12334	-0.19546		EcF11_0540	20	0.717218	-0.205447
EcF11_0541	1	0.317311	0.00848737		EcF11_0541	1	0.317311	1.28301
EcF11_0542	25	0.115475	0.00793523		EcF11_0542	21	0.180841	-1.24505
EcF11_0543	80	0.026668	0.159229		EcF11_0543	60	0.255003	-0.454804
EcF11_0544	31	0.0182227	-0.484457		EcF11_0544	28	0.137337	-0.237705
EcF11_0545	23	0.542989	0.319946		EcF11_0545	12	0.875329	-0.80831
EcF11_0546	47	0.414	0.483668		EcF11_0546	32	0.680686	-0.232008
EcF11_0547	47	0.00485413	-0.185014		EcF11_0547	35	0.0925703	-0.189995
EcF11_0548	38	0.178113	0.165987		EcF11_0548	23	0.670247	0.575277
EcF11_0549	57	0.0757735	-0.272699		EcF11_0549	39	0.209134	-0.463653
EcF11_0550	46	0.385084	0.0748662		EcF11_0550	33	0.596731	-0.304799
EcF11_0551	21	0.0249699	-0.339334		EcF11_0551	19	0.556579	-1.19869
EcF11_0552	26	0.153327	0.417918		EcF11_0552	16	0.255291	-0.110451
EcF11_0553	22	0.0575329	-0.193194		EcF11_0553	15	0.0267697	-1.82516
EcF11_0554	6	0.115851	1.36651		EcF11_0554	8	0.161429	0.27338
EcF11_0555	103	0.153342	0.23805		EcF11_0555	86	0.1312	-0.051155
EcF11_0556	53	0.525176	0.0888879		EcF11_0556	33	0.456472	-0.522805
EcF11_0557	23	0.0386196	-0.760085		EcF11_0557	17	0.246137	-0.253679
EcF11_0558	85	0.0119959	-0.228729		EcF11_0558	72	0.830855	-0.27863
EcF11_0559	52	0.0370254	0.0946692		EcF11_0559	34	0.807939	0.0562667
EcF11_0560	44	0.156101	0.344197		EcF11_0560	29	0.130743	-0.495267
EcF11_0561	51	0.0521373	0.0123699		EcF11_0561	34	0.141194	-0.992406
EcF11_0562	18	0.0222312	-0.838115		EcF11_0562	15	0.280531	-0.435735
EcF11_0563	48	0.877729	0.196626		EcF11_0563	38	0.24187	0.308002
EcF11_0564	32	0.0109888	-0.425736		EcF11_0564	22	0.96116	-0.406465
EcF11_0565	6	0.753152	0.165021		EcF11_0565	3	0.59298	-2.09917
EcF11_0566	16	0.0466587	-0.180459		EcF11_0566	8	0.0279918	-1.99683
EcF11_0567	30	0.0368261	-0.253908		EcF11_0567	28	0.190301	-0.851567
EcF11_0568	10	0.202622	-0.280744		EcF11_0568	8	0.753152	0.308802
EcF11_0569	43	0.0816269	-0.246685		EcF11_0569	24	0.0635517	-1.24041
EcF11_0570	23	0.212393	-0.517795		EcF11_0570	19	0.243201	-0.402418
EcF11_0571	20	0.509102	0.749287		EcF11_0571	16	0.426528	0.100972
EcF11_0572	9	0.313938	-0.685046		EcF11_0572	3	0.285049	-2.33361
EcF11_0573	14	0.64042	0.118035		EcF11_0573	12	0.533695	-0.379654
EcF11_0574	2	0.179712	-2.07039		EcF11_0574	3	0.108809	-4.37873
EcF11_0575	1	0.317311	0.920454		EcF11_0575	0	0	0
EcF11_0576	11	1	-0.367095		EcF11_0576	7	0.224916	-0.151512
EcF11_0577	31	0.984365	-0.175358		EcF11_0577	28	0.855448	-0.443806
EcF11_0578	13	0.310897	-0.123735		EcF11_0578	9	0.326989	0.999372
EcF11_0579	56	0.457909	-0.0775427		EcF11_0579	41	0.70226	-0.149595
EcF11_0580	78	0.807961	0.217554		EcF11_0580	60	0.665505	-0.219149
EcF11_0581	14	0.470338	-0.269292		EcF11_0581	12	0.63787	-0.4886
EcF11_0582	36	0.233884	0.359238		EcF11_0582	20	0.793839	-0.178422
EcF11_0583	2	0.654721	-0.150633		EcF11_0583	2	0.317311	-0.0885746
EcF11_0584	30	0.0719033	0.816101		EcF11_0584	22	0.247145	0.575216
EcF11_0585	29	0.114733	0.202833		EcF11_0585	28	0.819202	0.390782
EcF11_0586	25	0.5029	0.351902		EcF11_0586	21	0.822293	-0.1867
EcF11_0587	11	0.476907	-0.0574982		EcF11_0587	9	0.952765	-0.497604
EcF11_0588	4	0.715001	0.0869908		EcF11_0588	3	0.108809	2.26137
EcF11_0589	20	0.125859	-0.522091		EcF11_0589	7	0.398025	-1.47993
EcF11_0592	20	0.0197619	-0.425943		EcF11_0592	18	0.943392	-0.349909
EcF11_0593	17	0.00485323	-0.899999		EcF11_0593	12	0.272095	-1.06554
EcF11_0594	13	0.112102	-0.0901407		EcF11_0594	12	0.858863	-0.729073
EcF11_0595	17	0.652918	0.252822		EcF11_0595	14	0.916512	0.00489688
EcF11_0596	14	0.157811	0.0376418		EcF11_0596	17	0.0170587	-1.08321
EcF11_0597	60	0.321252	0.107184		EcF11_0597	50	0.832385	-0.547406
EcF11_0598	28	0.0402218	-0.0461356		EcF11_0598	12	0.346522	-0.478486
EcF11_0599	19	0.136498	-0.776234		EcF11_0599	11	0.858863	-0.0526929
EcF11_0600	36	0.0278852	0.759615		EcF11_0600	16	0.826091	-1.43466
EcF11_0601	26	0.567692	0.0990754		EcF11_0601	15	0.432626	-0.969211
EcF11_0602	19	0.0486248	-0.293652		EcF11_0602	12	0.530285	0.0658171
EcF11_0603	30	0.647035	0.188989		EcF11_0603	27	0.360567	-0.571422
EcF11_0604	55	0.669747	0.458188		EcF11_0604	37	0.359021	0.0280286
EcF11_0605	76	0.950905	-0.0238377		EcF11_0605	47	0.385538	-1.15626
EcF11_0606	6	0.115851	-1.09029		EcF11_0606	5	0.0796158	-5.01025
EcF11_0607	19	0.0701566	-0.413258		EcF11_0607	16	0.795987	0.431467
EcF11_0608	10	0.798859	0.529679		EcF11_0608	12	0.480177	-0.765819
EcF11_0609	47	0.344612	-0.127335		EcF11_0609	37	0.987465	-0.468474
EcF11_0610	39	0.812475	0.122637		EcF11_0610	33	0.349816	-0.00200359
EcF11_0611	20	0.575486	0.179908		EcF11_0611	12	0.157939	-0.776565
EcF11_0612	5	0.0796158	-1.16877		EcF11_0612	3	1	-0.450242
EcF11_0613	35	0.135329	-0.00925782		EcF11_0613	24	0.361533	-0.835255
EcF11_0614	25	0.13535	0.48641		EcF11_0614	20	0.306103	0.712334
EcF11_0615	18	0.89913	0.124608		EcF11_0615	16	0.729891	-0.340894
EcF11_0616	27	0.828812	0.323847		EcF11_0616	19	0.658009	0.205743
EcF11_0617	16	0.408044	-0.326429		EcF11_0617	12	0.789675	0.276793
EcF11_0618	6	0.345448	-0.225227		EcF11_0618	5	0.0678892	-2.08764
EcF11_0619	22	0.157875	-0.345558		EcF11_0619	16	0.234321	-0.894892
EcF11_0620	55	0.852414	0.46031		EcF11_0620	32	1	0.130652
EcF11_0621	18	0.913301	0.370381		EcF11_0621	15	0.550924	-0.0396187
EcF11_0622	3	0.108809	-0.168535		EcF11_0622	2	0.179712	-3.08024
EcF11_0623	15	0.609235	0.148178		EcF11_0623	14	0.248864	-1.09263
EcF11_0624	17	0.463107	0.122924		EcF11_0624	14	0.30029	-1.74252
EcF11_0625	35	0.150461	-0.18416		EcF11_0625	28	0.291876	-0.268091
EcF11_0626	25	0.142532	0.661769		EcF11_0626	26	0.732153	-0.522956
EcF11_0627	8	0.888638	0.479818		EcF11_0627	6	0.172955	-0.956156
EcF11_0628	19	0.277241	-0.174628		EcF11_0628	13	0.248864	-1.49768
EcF11_0629	13	0.649644	-0.0491445		EcF11_0629	12	0.213223	-0.922619
EcF11_0630	61	0.287903	0.129777		EcF11_0630	42	0.201629	-0.383133
EcF11_0631	19	0.0157555	-1.07634		EcF11_0631	17	0.652918	-0.920931
EcF11_0632	4	0.0678892	3.66416		EcF11_0632	5	0.0431144	1.14294
EcF11_0633	16	0.917632	0.26721		EcF11_0633	12	0.530285	0.482094
EcF11_0634	16	0.379375	0.752805		EcF11_0634	10	0.959354	-0.168643
EcF11_0635	19	0.600871	0.439821		EcF11_0635	17	0.162572	0.701108
EcF11_0636	61	0.793189	0.245391		EcF11_0636	47	0.39109	-0.398967
EcF11_0637	8	0.0356919	1.0448		EcF11_0637	6	0.0277078	2.78026
EcF11_0638	10	0.444587	-0.296697		EcF11_0638	11	0.722108	0.113545
EcF11_0639	2	0.179712	1.98511		EcF11_0639	1	0.317311	-5.16993
EcF11_0640	14	0.00631852	0.918611		EcF11_0640	16	0.0884025	0.24336
EcF11_0641	9	0.085831	-1.54266		EcF11_0641	11	0.085831	-2.59196
EcF11_0642	15	0.954708	0.20286		EcF11_0642	13	0.182314	0.437387
EcF11_0643	5	0.68583	0.691758		EcF11_0643	8	0.207578	1.0058
EcF11_0644	26	0.750883	0.238521		EcF11_0644	21	0.0793217	-0.788633
EcF11_0645	32	0.613649	0.0958056		EcF11_0645	25	0.863887	-0.0574814
EcF11_0646	5	0.68583	-0.297559		EcF11_0646	6	0.0277078	0.889818
EcF11_0647	18	0.214537	-0.483038		EcF11_0647	11	0.929153	-1.21068
EcF11_0648	2	0.179712	2.37165		EcF11_0648	3	0.654721	-0.170818
EcF11_0649	4	0.715001	0.516148		EcF11_0649	2	0.179712	-1.40183
EcF11_0650	25	0.0324276	-0.408245		EcF11_0650	19	0.616491	0.0211448
EcF11_0651	0	0	0		EcF11_0651	0	0	0
EcF11_0652	3	0.108809	-1.71657		EcF11_0652	4	1	-0.12502
EcF11_0653	1	0.317311	-2.85346		EcF11_0653	0	0	0
EcF11_0654	9	0.952765	0.143603		EcF11_0654	6	0.0277078	-2.61185
EcF11_0655	14	0.777565	0.464994		EcF11_0655	5	0.500184	-0.537794
EcF11_0656	9	0.0108622	-1.1736		EcF11_0656	13	0.15486	-0.96468
EcF11_0657	12	0.120972	0.538447		EcF11_0657	9	0.374259	-1.36546
EcF11_0658	18	0.306103	0.435924		EcF11_0658	14	0.432626	0.4941
EcF11_0659	17	0.0879356	-0.393693		EcF11_0659	10	0.139414	0.47641
EcF11_0660	26	0.438553	0.0387875		EcF11_0660	21	0.0734509	-1.39354
EcF11_0661	35	0.0724177	0.470735		EcF11_0661	24	0.18875	-0.834501
EcF11_0662	9	0.260393	0.464865		EcF11_0662	6	0.172955	1.13252
EcF11_0663	20	0.851925	0.356837		EcF11_0663	14	0.0546239	0.305039
EcF11_0664	13	0.172955	-0.405136		EcF11_0664	15	0.0884025	0.683947
EcF11_0665	3	1	0.770125		EcF11_0665	2	0.317311	-0.321875
EcF11_0666	21	0.24427	0.412515		EcF11_0666	12	0.136097	0.566858
EcF11_0667	22	0.807624	0.319929		EcF11_0667	17	0.0758683	-0.525818
EcF11_0668	3	1	0.246431		EcF11_0668	2	0.179712	1.4501
EcF11_0669	5	0.0431144	-0.921312		EcF11_0669	1	0.317311	-1.08518
EcF11_0670	22	0.0424478	-0.58436		EcF11_0670	16	0.111769	-1.47642
EcF11_0671	3	0.59298	-0.263613		EcF11_0671	2	0.654721	-0.211184
EcF11_0672	14	0.509797	0.26009		EcF11_0672	11	0.109511	-0.0832088
EcF11_0673	11	0.328065	0.467286		EcF11_0673	13	0.916512	0.18316
EcF11_0674	1	0.317311	0.116468		EcF11_0674	1	0.317311	-3.30056
EcF11_0675	81	0.0105386	0.00346466		EcF11_0675	67	0.0129224	-0.878293
EcF11_0676	80	0.146147	-0.201588		EcF11_0676	57	0.00485385	-0.413038
EcF11_0677	44	0.491112	-0.121855		EcF11_0677	34	0.0483368	-0.650297
EcF11_0678	16	0.64166	0.668391		EcF11_0678	10	0.241121	0.777537
EcF11_0679	11	0.656642	0.428551		EcF11_0679	12	0.507624	-0.222238
EcF11_0680	62	0.138896	0.0561654		EcF11_0680	46	0.822781	-0.254223
EcF11_0681	22	0.188557	0.0136133		EcF11_0681	18	0.982627	-1.22419
EcF11_0682	14	0.30029	0.656372		EcF11_0682	8	0.779435	-0.392132
EcF11_0683	14	0.432626	-0.288059		EcF11_0683	15	0.211476	-0.988246
EcF11_0684	9	0.085831	-0.420272		EcF11_0684	5	0.500184	-1.25188
EcF11_0685	4	1	0.357521		EcF11_0685	3	0.285049	1.04626
EcF11_0686	7	0.865772	0.731896		EcF11_0686	4	0.0678892	-1.05736
EcF11_0687	41	0.852393	0.182291		EcF11_0687	26	0.584056	0.0885598
EcF11_0688	4	0.0678892	1.68335		EcF11_0688	3	0.179712	-2.25518
EcF11_0689	23	0.903168	0.34844		EcF11_0689	17	0.943392	-0.589851
EcF11_0690	133	0.157221	0.209842		EcF11_0690	82	0.183989	-0.179373
EcF11_0691	29	0.537722	0.397834		EcF11_0691	18	0.947915	-0.289938
EcF11_0692	14	0.0303273	1.0202		EcF11_0692	7	0.0425225	1.66698
EcF11_0693	17	0.112779	-0.574479		EcF11_0693	13	0.552493	-0.633361
EcF11_0694	16	0.13373	-0.309377		EcF11_0694	16	0.0124533	0.407108
EcF11_0695	17	0.0683766	-0.844279		EcF11_0695	14	0.97496	0.697185
EcF11_0696	5	0.224916	-0.451897		EcF11_0696	7	0.0909689	1.15554
EcF11_0697	6	0.248864	-0.94679		EcF11_0697	4	0.273322	-1.00221
EcF11_0698	24	0.954431	0.935615		EcF11_0698	18	0.905794	0.31198
EcF11_0699	40	0.389655	0.221399		EcF11_0699	26	0.113746	-0.672621
EcF11_0700	36	0.208809	-0.22516		EcF11_0700	26	0.24182	-0.132551
EcF11_0701	22	0.0118666	-0.329897		EcF11_0701	15	0.0170587	-1.75964
EcF11_0702	9	0.767097	-0.165611		EcF11_0702	9	0.00768579	2.15355
EcF11_0703	16	0.0437329	-0.987888		EcF11_0703	11	0.476907	0.67791
EcF11_0704	2	0.179712	-1.17741		EcF11_0704	2	0.654721	-0.082091
EcF11_0705	2	0.179712	1.23329		EcF11_0705	1	0.317311	-0.26851
EcF11_0706	12	0.937473	-0.0208921		EcF11_0706	10	0.0926007	-1.64296
EcF11_0707	24	0.109966	0.0495142		EcF11_0707	14	0.177114	-0.817927
EcF11_0708	9	0.51467	0.00676081		EcF11_0708	4	0.465209	0.49053
EcF11_0709	57	0.640876	0.503975		EcF11_0709	45	0.88479	-0.133185
EcF11_0710	258	0.00627582	0.085555		EcF11_0710	190	0.951413	-0.283724
EcF11_0711	4	0.144127	-1.33633		EcF11_0711	3	0.285049	-2.15882
EcF11_0712	15	0.864705	0.0528103		EcF11_0712	9	0.441268	-0.524387
EcF11_0713	6	0.600179	-0.134482		EcF11_0713	5	0.345231	-2.66222
EcF11_0714	19	0.809204	0.371791		EcF11_0714	11	0.328065	-0.917987
EcF11_0715	7	0.236724	1.15475		EcF11_0715	3	0.108809	-1.74357
EcF11_0716	27	0.170866	-0.318363		EcF11_0716	15	0.111769	-0.619662
EcF11_0717	42	0.0266081	-0.0468366		EcF11_0717	32	0.00173809	-1.1788
EcF11_0718	25	0.989266	0.103002		EcF11_0718	17	0.381163	0.493913
EcF11_0719	4	0.715001	0.0636773		EcF11_0719	0	0	0
EcF11_0720	4	0.144127	0.499164		EcF11_0720	4	0.715001	1.8013
EcF11_0721	0	0	0		EcF11_0721	1	0.317311	2.86079
EcF11_0722	15	0.139756	1.37762		EcF11_0722	10	0.37909	0.0141271
EcF11_0723	52	0.52381	-0.0413615		EcF11_0723	45	0.321214	0.150115
EcF11_0724	21	0.121932	1.00881		EcF11_0724	15	0.0534744	0.616208
EcF11_0725	15	0.069144	-0.455174		EcF11_0725	12	0.0127922	-2.0163
EcF11_0726	38	0.144984	-0.279098		EcF11_0726	25	0.0614796	-0.739424
EcF11_0727	8	0.48384	0.780769		EcF11_0727	5	0.0796158	-1.39771
EcF11_0728	7	0.0279918	1.0063		EcF11_0728	6	0.753152	0.597132
EcF11_0729	50	0.451781	0.20551		EcF11_0729	36	0.60874	0.0988419
EcF11_0730	32	0.736433	0.46584		EcF11_0730	22	0.601213	-0.313698
EcF11_0731	19	0.295424	-0.184286		EcF11_0731	15	0.806766	0.239031
EcF11_0732	44	0.00491555	-0.354409		EcF11_0732	36	0.489399	0.11866
EcF11_0733	13	0.463071	0.202176		EcF11_0733	9	0.066316	-2.76055
EcF11_0734	18	0.0278571	1.07102		EcF11_0734	8	0.779435	0.230963
EcF11_0735	28	0.138835	0.720679		EcF11_0735	22	0.505701	-0.516224
EcF11_0736	12	0.753684	-0.314894		EcF11_0736	11	0.130665	-1.54525
EcF11_0737	10	0.168807	1.42291		EcF11_0737	4	0.108809	1.85934
EcF11_0738	41	0.692673	0.30308		EcF11_0738	32	0.247601	-0.677762
EcF11_0739	4	0.144127	0.754964		EcF11_0739	2	0.179712	2.1465
EcF11_0740	34	0.044554	-0.298618		EcF11_0740	28	0.0819009	-1.58833
EcF11_0741	12	0.63787	0.369348		EcF11_0741	12	0.272095	0.968121
EcF11_0742	34	0.397398	0.0484462		EcF11_0742	33	0.754518	-0.699223
EcF11_0743	7	0.398025	-0.565974		EcF11_0743	7	0.0279918	-1.34328
EcF11_0744	4	0.273322	-0.396238		EcF11_0744	2	0.179712	1.44894
EcF11_0745	12	0.346522	-0.114196		EcF11_0745	10	0.386271	-0.640961
EcF11_0746	19	0.840534	0.0589826		EcF11_0746	14	0.0747355	-0.320901
EcF11_0747	54	0.0116894	-0.0912053		EcF11_0747	47	0.30996	-0.442367
EcF11_0748	21	0.794337	0.63469		EcF11_0748	18	0.777118	0.164305
EcF11_0749	5	0.224916	0.189196		EcF11_0749	4	0.715001	0.491755
EcF11_0750	23	0.737954	0.705132		EcF11_0750	14	0.509797	0.24864
EcF11_0751	5	0.0796158	1.63816		EcF11_0751	1	0.317311	-0.878881
EcF11_0752	9	0.952765	-0.0996378		EcF11_0752	5	0.0796158	-2.20669
EcF11_0753	70	0.0219559	-0.0525655		EcF11_0753	58	0.0167959	-1.0326
EcF11_0754	80	0.146147	-0.201588		EcF11_0754	57	0.00485385	-0.413038
EcF11_0755	7	0.378923	0.0424439		EcF11_0755	5	0.0431144	-1.57045
EcF11_0756	14	0.432626	0.31276		EcF11_0756	10	0.878482	0.0614641
EcF11_0757	1	0.317311	-0.165608		EcF11_0757	1	0.317311	-1.79473
EcF11_0758	6	0.916512	-0.397694		EcF11_0758	3	0.285049	-1.64064
EcF11_0759	3	0.108809	-0.781722		EcF11_0759	1	0.317311	0.137515
EcF11_0760	18	0.74395	0.00049867		EcF11_0760	13	0.310897	0.0319707
EcF11_0761	83	0.0010455	-0.346144		EcF11_0761	53	0.433513	-0.648992
EcF11_0762	13	0.15744	-0.203578		EcF11_0762	7	0.345448	-0.541744
EcF11_0763	8	0.888638	0.171359		EcF11_0763	3	0.179712	-0.553255
EcF11_0764	3	1	-0.24585		EcF11_0764	4	0.0678892	-1.1877
EcF11_0765	10	0.646462	-0.124916		EcF11_0765	9	0.260393	0.659995
EcF11_0766	1	0.317311	-0.670617		EcF11_0766	0	0	0
EcF11_0767	11	0.286003	-0.310115		EcF11_0767	10	0.168807	0.798273
EcF11_0768	20	0.627446	0.76068		EcF11_0768	12	0.209427	-0.287096
EcF11_0769	9	0.0506124	-0.860986		EcF11_0769	11	0.878482	-0.0786396
EcF11_0770	9	0.260393	-1.16047		EcF11_0770	4	0.715001	0.0343478
EcF11_0771	5	0.0796158	-1.09381		EcF11_0771	2	0.179712	-4.47964
EcF11_0772	21	0.494986	0.326241		EcF11_0772	11	0.247746	-0.294746
EcF11_0773	2	0.654721	0.341979		EcF11_0773	1	0.317311	-0.0254729
EcF11_0774	45	0.247283	-0.185711		EcF11_0774	29	0.888906	-0.267812
EcF11_0775	114	0.930883	0.410393		EcF11_0775	89	0.276305	-0.11854
EcF11_0776	43	0.990366	0.117191		EcF11_0776	31	0.393334	-0.742219
EcF11_0777	0	0	0		EcF11_0777	0	0	0
EcF11_0778	24	0.567709	0.102646		EcF11_0778	19	0.519657	0.18421
EcF11_0779	12	0.530285	-0.585521		EcF11_0779	10	0.444587	-0.463987
EcF11_0780	27	0.821986	0.296402		EcF11_0780	10	0.878482	0.00519697
EcF11_0781	16	0.61141	0.811436		EcF11_0781	11	0.0262312	0.92845
EcF11_0782	46	0.379134	-0.152516		EcF11_0782	27	0.597118	-0.337413
EcF11_0783	22	0.684874	-0.0992343		EcF11_0783	15	0.0534744	0.436255
EcF11_0784	48	0.0218607	0.32567		EcF11_0784	32	0.404835	-0.279367
EcF11_0785	12	0.432768	0.177239		EcF11_0785	9	0.374259	-1.14297
EcF11_0786	6	0.600179	-0.407797		EcF11_0786	5	0.68583	0.233547
EcF11_0787	2	0	2.32193		EcF11_0787	1	0.317311	-2.26003
EcF11_0788	15	0.74803	-0.156084		EcF11_0788	12	0.348558	-0.868731
EcF11_0789	1	0.317311	0.665312		EcF11_0789	2	0.654721	0.266447
EcF11_0790	36	0.0259578	-0.215951		EcF11_0790	23	0.75776	0.00560052
EcF11_0791	7	0.735317	-0.3325		EcF11_0791	4	0.465209	0.393789
EcF11_0792	45	0.265184	-0.116072		EcF11_0792	29	0.905333	-0.41233
EcF11_0793	16	0.255291	-0.27537		EcF11_0793	19	0.111769	-0.905773
EcF11_0794	30	0.219358	0.715951		EcF11_0794	19	0.102434	-0.117122
EcF11_0795	11	0.184229	1.03653		EcF11_0795	3	1	1.49682
EcF11_0796	12	0.307821	0.616618		EcF11_0796	4	0.144127	-1.09457
EcF11_0797	16	0.0879356	-0.174632		EcF11_0797	12	0.813945	-0.219406
EcF11_0798	15	0.334277	-0.305941		EcF11_0798	9	0.593955	-1.78762
EcF11_0799	1	0.317311	0.321928		EcF11_0799	2	0.317311	-0.479221
EcF11_0800	23	0.975736	0.402256		EcF11_0800	11	1	-0.573603
EcF11_0801	30	0.393334	-0.00317144		EcF11_0801	25	0.841481	-0.405664
EcF11_0802	13	0.649644	0.483735		EcF11_0802	5	0.68583	-0.57533
EcF11_0803	43	0.0774576	-0.274966		EcF11_0803	33	0.416226	0.20433
EcF11_0804	11	0.593712	-0.334586		EcF11_0804	4	0.0678892	-2.85683
EcF11_0805	14	0.432626	0.602593		EcF11_0805	5	0.892738	0.210644
EcF11_0806	7	0.176296	0.676677		EcF11_0806	5	0.224916	-0.748997
EcF11_0807	10	0.444587	-0.54113		EcF11_0807	9	0.888638	-0.582147
EcF11_0808	49	0.0267697	-0.241314		EcF11_0808	39	0.137566	0.140363
EcF11_0809	19	0.9679	0.104005		EcF11_0809	17	0.981117	0.156865
EcF11_0810	39	0.889016	0.324579		EcF11_0810	27	0.750883	-0.276554
EcF11_0811	64	0.416083	-0.131197		EcF11_0811	43	0.285041	-0.467462
EcF11_0812	5	0.0796158	-1.35469		EcF11_0812	1	0.317311	-2.97915
EcF11_0813	69	0.29615	0.273854		EcF11_0813	44	0.08433	-0.38727
EcF11_0814	8	0.0687036	1.77639		EcF11_0814	10	0.213524	1.04869
EcF11_0815	12	0.0498602	0.456257		EcF11_0815	5	0.345231	-1.18948
EcF11_0816	34	0.870978	0.301697		EcF11_0816	28	1	0.004039
EcF11_0817	13	0.382352	0.626895		EcF11_0817	13	0.700703	-0.644526
EcF11_0818	39	0.450568	0.0523108		EcF11_0818	31	0.0021833	-0.797384
EcF11_0819	3	0.285049	3.61555		EcF11_0819	4	0.273322	-1.66355
EcF11_0820	28	0.151401	-0.230713		EcF11_0820	24	0.196792	-0.70746
EcF11_0821	46	0.283436	-0.0217565		EcF11_0821	34	0.940377	-0.189171
EcF11_0822	23	0.183809	-0.0528137		EcF11_0822	18	0.445982	0.475915
EcF11_0823	33	0.426545	-0.0693794		EcF11_0823	28	0.353913	-0.835102
EcF11_0824	15	0.609235	0.018076		EcF11_0824	8	0.498962	-0.63855
EcF11_0825	5	0.0796158	-1.28705		EcF11_0825	2	0.179712	-1.55747
EcF11_0826	9	0.0506124	-0.572565		EcF11_0826	2	0.654721	0.381414
EcF11_0827	112	0.0434909	0.00941442		EcF11_0827	85	0.308565	-0.452825
EcF11_0828	43	0.183574	-0.0473769		EcF11_0828	30	0.382034	0.0198405
EcF11_0829	1	0.317311	1.03679		EcF11_0829	0	0	0
EcF11_0830	15	0.172848	0.543429		EcF11_0830	12	0.109511	0.242192
EcF11_0831	50	0.194162	-0.0249795		EcF11_0831	46	0.183386	0.252119
EcF11_0832	15	0.0995397	0.694333		EcF11_0832	9	0.51467	0.684765
EcF11_0833	14	0.683239	0.121959		EcF11_0833	8	0.779435	0.139481
EcF11_0834	21	0.24427	0.368764		EcF11_0834	12	0.480177	-0.715647
EcF11_0835	80	0.237109	0.34302		EcF11_0835	71	0.459117	-0.574688
EcF11_0836	7	0.0909689	-1.08916		EcF11_0836	7	0.61209	-0.780099
EcF11_0837	20	0.851925	0.574619		EcF11_0837	11	0.168807	-1.04156
EcF11_0838	28	0.802212	0.140304		EcF11_0838	22	0.619809	0.36559
EcF11_0839	22	0.177876	-0.0528183		EcF11_0839	21	0.940481	-0.262011
EcF11_0840	31	0.147018	-0.328881		EcF11_0840	18	0.265947	-0.591187
EcF11_0841	11	0.423596	0.59108		EcF11_0841	11	1	-0.521147
EcF11_0842	11	0.182314	-0.0477775		EcF11_0842	7	0.463071	-0.571155
EcF11_0843	11	0.862728	0.494135		EcF11_0843	12	0.593712	-0.106838
EcF11_0844	24	0.291129	0.419154		EcF11_0844	18	0.765659	-1.28283
EcF11_0845	32	0.00440555	-0.310883		EcF11_0845	19	0.00330679	-1.2285
EcF11_0846	21	0.794337	0.18806		EcF11_0846	18	0.982627	-0.447294
EcF11_0847	56	0.267273	0.0326537		EcF11_0847	42	0.479904	-0.0902031
EcF11_0848	56	0.0593536	-0.136111		EcF11_0848	44	0.923044	-0.115857
EcF11_0849	24	0.585542	0.282608		EcF11_0849	17	0.16802	-0.780535
EcF11_0850	11	0.423596	0.419273		EcF11_0850	13	0.58292	0.0488005
EcF11_0851	11	0.130665	-0.332842		EcF11_0851	5	0.224916	-1.72716
EcF11_0852	6	0.115851	1.54719		EcF11_0852	6	0.115851	0.239552
EcF11_0853	5	0.0431144	0.890694		EcF11_0853	3	0.108809	3.59294
EcF11_0854	5	0.500184	0.274998		EcF11_0854	3	0.179712	-1.61657
EcF11_0855	1	0.317311	-0.117592		EcF11_0855	3	0.654721	0.202177
EcF11_0856	16	0.0879356	0.0332975		EcF11_0856	9	0.0928919	-1.36604
EcF11_0857	15	0.690945	0.365043		EcF11_0857	12	0.239317	0.344267
EcF11_0858	12	0.157939	0.433647		EcF11_0858	10	0.646462	0.475238
EcF11_0859	15	0.0105935	-0.722871		EcF11_0859	16	0.234321	0.651112
EcF11_0860	16	0.196108	0.0955896		EcF11_0860	13	0.272095	-0.798774
EcF11_0861	9	0.858955	0.358391		EcF11_0861	6	0.248864	0.474031
EcF11_0862	39	0.0763473	-0.0647147		EcF11_0862	33	0.680796	-0.643132
EcF11_0863	18	0.913301	0.19818		EcF11_0863	17	0.234321	0.286075
EcF11_0864	19	0.0218017	-0.339378		EcF11_0864	12	0.182314	0.0167477
EcF11_0865	13	0.100525	-0.550176		EcF11_0865	10	0.507624	-1.54137
EcF11_0866	16	0.534925	0.239003		EcF11_0866	12	0.157939	-1.25743
EcF11_0867	5	0.345231	0.684283		EcF11_0867	3	1	1.16586
EcF11_0868	34	0.130269	-0.22466		EcF11_0868	23	0.41153	0.315456
EcF11_0869	25	0.562928	0.18059		EcF11_0869	18	0.652918	-0.0258056
EcF11_0870	11	0.373945	0.348436		EcF11_0870	5	0.224916	-0.170041
EcF11_0871	7	0.498962	-0.174865		EcF11_0871	6	0.224916	0.827861
EcF11_0872	27	0.312951	0.67686		EcF11_0872	17	0.437967	0.432669
EcF11_0873	9	0.109745	-0.240742		EcF11_0873	10	0.213524	-1.04295
EcF11_0874	11	0.00334562	1.67706		EcF11_0874	10	0.0468533	0.926205
EcF11_0875	15	0.334277	-0.0622137		EcF11_0875	14	0.861304	-0.00590054
EcF11_0876	4	0.273322	1.34162		EcF11_0876	4	0.273322	1.77033
EcF11_0877	54	0.176201	0.473738		EcF11_0877	43	0.322103	-0.482831
EcF11_0878	14	0.0479897	-0.423014		EcF11_0878	9	0.374259	0.633043
EcF11_0879	12	0.432768	-0.304323		EcF11_0879	9	0.767097	-0.955326
EcF11_0880	4	0.465209	0.185845		EcF11_0880	3	0.285049	-0.0907787
EcF11_0881	34	0.107561	-0.277394		EcF11_0881	29	0.630872	-0.0161114
EcF11_0882	47	0.0945281	0.455452		EcF11_0882	36	0.385343	0.00903479
EcF11_0883	14	0.245494	-0.626607		EcF11_0883	14	0.861304	-0.0271373
EcF11_0884	32	0.149919	-0.339098		EcF11_0884	15	0.177114	-0.565927
EcF11_0885	13	0.248864	0.390927		EcF11_0885	8	0.865772	-0.0148377
EcF11_0886	13	0.649644	-0.0154987		EcF11_0886	11	0.139414	1.11515
EcF11_0887	36	0.396231	-0.11258		EcF11_0887	28	0.091226	0.557493
EcF11_0888	65	0.000670333	-0.421193		EcF11_0888	50	0.0976764	-0.85005
EcF11_0889	116	0.134465	0.107707		EcF11_0889	87	0.0686686	-0.0491688
EcF11_0890	52	0.0281803	-0.11924		EcF11_0890	38	0.141026	-0.177613
EcF11_0891	37	0.0652262	0.610865		EcF11_0891	19	0.00147717	0.540972
EcF11_0892	169	0.0137374	0.0477751		EcF11_0892	124	0.0939684	-0.52908
EcF11_0893	143	0.0013238	-0.065573		EcF11_0893	113	0.502169	-0.257608
EcF11_0894	68	0.0187492	-0.26324		EcF11_0894	55	0.128468	-0.459557
EcF11_0895	115	0.0024253	-0.0468425		EcF11_0895	97	0.0401521	0.126015
EcF11_0896	31	0.569831	0.0598203		EcF11_0896	22	0.0533958	0.182059
EcF11_0897	29	0.626597	0.0857038		EcF11_0897	21	0.169775	0.293537
EcF11_0898	1	0.317311	-1.09895		EcF11_0898	3	0.108809	1.56477
EcF11_0899	23	0.951495	0.040371		EcF11_0899	20	0.331723	-0.506626
EcF11_0900	88	0.0864787	0.531659		EcF11_0900	66	0.751286	-0.204516
EcF11_0901	244	0.00638011	0.0162585		EcF11_0901	188	0.00392165	-0.362826
EcF11_0902	6	0.0463995	-0.49399		EcF11_0902	5	0.715001	0.146572
EcF11_0903	0	0	0		EcF11_0903	0	0	0
EcF11_0904	4	0.144127	-0.987511		EcF11_0904	3	0.285049	0.0324734
EcF11_0905	18	0.143865	-0.183841		EcF11_0905	11	0.085831	-1.30868
EcF11_0906	3	0.108809	0.275599		EcF11_0906	2	0.179712	0.794184
EcF11_0907	18	0.231059	-0.47032		EcF11_0907	9	0.0284018	-1.50221
EcF11_0908	26	0.544437	0.359368		EcF11_0908	25	0.212393	0.737967
EcF11_0909	26	0.731694	0.169169		EcF11_0909	14	0.875329	0.0128855
EcF11_0910	19	0.658009	-0.0257587		EcF11_0910	18	0.687409	-0.162856
EcF11_0911	2	0.654721	0.126279		EcF11_0911	3	0.59298	-0.536592
EcF11_0912	9	0.858955	-0.0686812		EcF11_0912	4	0.715001	-0.975051
EcF11_0913	55	0.00601631	-0.140872		EcF11_0913	33	0.10587	-0.534214
EcF11_0914	1	0.317311	-0.0835531		EcF11_0914	1	0.317311	-1.9454
EcF11_0915	11	0.328065	1.09448		EcF11_0915	4	0.144127	0.695378
EcF11_0916	36	0.307166	0.554783		EcF11_0916	25	0.989266	0.581371
EcF11_0917	8	0.575403	0.170166		EcF11_0917	4	0.273322	-0.884048
EcF11_0918	66	0.0387426	0.213813		EcF11_0918	38	0.131499	0.434155
EcF11_0919	6	0.115851	-0.94411		EcF11_0919	5	0.224916	0.546945
EcF11_0920	40	0.158146	0.638061		EcF11_0920	22	0.505701	0.273503
EcF11_0921	1	0.317311	0.558206		EcF11_0921	2	0.179712	1.13283
EcF11_0922	16	0.958761	0.223701		EcF11_0922	15	0.271948	-1.01578
EcF11_0923	14	0.683239	0.16005		EcF11_0923	13	0.646462	-0.725379
EcF11_0924	17	0.124744	0.185974		EcF11_0924	16	0.00759822	-1.22624
EcF11_0925	22	0.199705	-0.152993		EcF11_0925	12	0.0280561	-1.04596
EcF11_0926	3	1	1.39451		EcF11_0926	2	0.317311	-0.5
EcF11_0927	1	0.317311	-0.27676		EcF11_0927	4	0.465209	-0.168666
EcF11_0928	31	0.42171	-0.205554		EcF11_0928	21	0.872118	-0.219153
EcF11_0929	10	0.114128	-0.398016		EcF11_0929	6	0.0747355	0.630356
EcF11_0930	2	0.654721	-0.0563032		EcF11_0930	2	0.654721	-0.857891
EcF11_0931	18	0.319768	0.0245672		EcF11_0931	14	0.396726	0.758708
EcF11_0932	10	0.202622	-0.681048		EcF11_0932	7	0.310494	-1.01636
EcF11_0933	10	0.575062	0.310019		EcF11_0933	3	0.59298	0.0152844
EcF11_0934	34	0.317919	0.0781752		EcF11_0934	20	0.15899	-0.608531
EcF11_0935	8	0.779435	0.246044		EcF11_0935	9	0.0381517	1.77198
EcF11_0936	12	0.346522	0.543253		EcF11_0936	8	0.207578	1.17627
EcF11_0937	73	0.318373	-0.136016		EcF11_0937	52	0.00389067	-0.495953
EcF11_0938	83	0.0191926	0.0202458		EcF11_0938	66	0.0185649	-0.794359
EcF11_0939	17	0.00648997	-1.02094		EcF11_0939	10	0.646462	0.146027
EcF11_0940	26	0.756285	0.648476		EcF11_0940	16	0.97496	-0.774165
EcF11_0941	34	0.938676	0.183409		EcF11_0941	22	0.654159	0.118484
EcF11_0942	20	0.433048	-0.131063		EcF11_0942	18	0.407434	-0.523287
EcF11_0943	62	0.983211	0.189209		EcF11_0943	36	0.777338	0.0331941
EcF11_0944	17	0.687409	-0.00546318		EcF11_0944	13	0.753152	-1.08127
EcF11_0945	49	0.0757914	0.295799		EcF11_0945	41	0.0369266	0.172342
EcF11_0946	23	0.626514	-0.293138		EcF11_0946	18	0.71125	-0.249748
EcF11_0947	38	0.647799	-0.080748		EcF11_0947	28	0.909351	-0.572407
EcF11_0948	12	0.0229091	-0.347701		EcF11_0948	16	0.609235	0.279775
EcF11_0949	12	0.157939	0.421329		EcF11_0949	9	0.441268	-0.367973
EcF11_0950	30	0.643517	0.217977		EcF11_0950	26	0.103553	0.47801
EcF11_0951	3	0.108809	0.791401		EcF11_0951	2	0.179712	1.73981
EcF11_0952	33	0.00142565	-0.733224		EcF11_0952	30	0.0110623	-1.08838
EcF11_0953	15	0.00351036	-0.555554		EcF11_0953	10	0.0366579	0.938071
EcF11_0954	17	0.492459	-0.00737002		EcF11_0954	15	0.334277	-0.192442
EcF11_0955	12	0.272095	0.396456		EcF11_0955	7	0.0279918	-1.74302
EcF11_0956	22	0.236019	-0.464297		EcF11_0956	22	0.0303651	-0.888472
EcF11_0957	8	0.779435	0.132327		EcF11_0957	3	0.285049	-1.09159
EcF11_0958	8	0.779435	-0.532786		EcF11_0958	7	0.12819	-1.16822
EcF11_0959	8	0.888638	0.562152		EcF11_0959	3	0.285049	-0.409611
EcF11_0960	26	0.0434728	0.911527		EcF11_0960	16	0.605095	-0.273626
EcF11_0961	3	1	-0.580096		EcF11_0961	4	1	-0.296802
EcF11_0962	20	0.97022	0.150873		EcF11_0962	17	0.00648997	-1.16516
EcF11_0963	35	0.279687	-0.162611		EcF11_0963	27	0.0358494	-0.792643
EcF11_0964	45	0.0281329	-0.303299		EcF11_0964	26	0.886403	-0.381656
EcF11_0965	38	0.0226212	-0.399291		EcF11_0965	25	0.819095	-0.0268027
EcF11_0966	4	0.0678892	1.11989		EcF11_0966	1	0.317311	-0.173055
EcF11_0967	18	0.616491	0.106688		EcF11_0967	12	0.476907	0.173042
EcF11_0968	22	0.0261554	-0.505724		EcF11_0968	17	0.690945	-0.968046
EcF11_0969	5	0.500184	0.669359		EcF11_0969	4	0.144127	1.6328
EcF11_0970	4	0.465209	0.0578073		EcF11_0970	1	0.317311	0.0415584
EcF11_0971	8	0.888638	-0.116555		EcF11_0971	7	0.345448	-0.175366
EcF11_0972	34	0.832668	0.348387		EcF11_0972	24	0.465415	-0.42945
EcF11_0973	21	0.434187	0.271481		EcF11_0973	17	0.943392	-0.0371416
EcF11_0974	13	0.700703	-0.209735		EcF11_0974	18	0.234321	0.0193235
EcF11_0975	11	0.656642	-0.582249		EcF11_0975	9	0.326989	1.15496
EcF11_0976	15	0.776425	0.391649		EcF11_0976	9	0.209126	-0.876387
EcF11_0977	25	0.544001	0.882103		EcF11_0977	15	0.637885	0.209745
EcF11_0978	15	0.909561	0.560912		EcF11_0978	12	0.0498602	-1.47178
EcF11_0979	22	0.249103	-0.632087		EcF11_0979	10	0.173071	-2.0152
EcF11_0980	27	0.718567	-0.122467		EcF11_0980	21	0.295878	-0.255856
EcF11_0981	41	0.963825	0.226497		EcF11_0981	24	0.0358494	-1.33959
EcF11_0982	45	0.00338341	-0.507592		EcF11_0982	34	0.0977722	-1.2797
EcF11_0983	22	0.22543	0.0376089		EcF11_0983	12	0.0120633	1.57088
EcF11_0984	13	0.916512	-0.43592		EcF11_0984	8	0.161429	-2.05058
EcF11_0985	14	0.330536	-0.0556312		EcF11_0985	11	0.721277	-1.34499
EcF11_0986	17	0.331832	-0.252852		EcF11_0986	16	0.140146	-1.13025
EcF11_0987	13	0.600179	-0.175037		EcF11_0987	12	0.374259	0.15377
EcF11_0988	5	0.892738	0.14556		EcF11_0988	4	0.285049	1.59442
EcF11_0989	15	0.53213	0.820403		EcF11_0989	7	0.0425225	-3.62568
EcF11_0990	6	0.600179	-0.471352		EcF11_0990	4	0.285049	0.510211
EcF11_0991	27	0.141215	-0.126069		EcF11_0991	16	0.306624	-1.04402
EcF11_0992	35	0.0205267	0.561237		EcF11_0992	30	0.974125	-0.371838
EcF11_0993	30	0.198081	-0.0144069		EcF11_0993	24	0.321884	0.211565
EcF11_0994	29	0.0644891	-0.298885		EcF11_0994	21	0.454889	0.0492702
EcF11_0995	36	0.460273	-0.0859436		EcF11_0995	25	0.548506	0.199482
EcF11_0996	37	0.345736	-0.248629		EcF11_0996	38	0.133359	0.0301802
EcF11_0997	47	0.0154707	-0.172859		EcF11_0997	39	0.15612	-0.636899
EcF11_0998	22	0.545017	0.242059		EcF11_0998	19	0.104548	-1.20492
EcF11_0999	36	0.0395819	0.774739		EcF11_0999	22	0.0987409	-0.66715
EcF11_1000	51	0.658484	0.364834		EcF11_1000	42	0.327898	-0.158378
EcF11_1001	7	0.176296	1.23411		EcF11_1001	3	0.285049	0.749037
EcF11_1002	29	0.190804	-0.185866		EcF11_1002	21	0.681322	-0.596973
EcF11_1003	37	0.0222793	-0.429652		EcF11_1003	27	0.312951	-1.05775
EcF11_1004	8	0.400814	-1.31554		EcF11_1004	7	0.248864	-1.99303
EcF11_1005	23	0.100506	-0.541578		EcF11_1005	19	0.212211	0.120127
EcF11_1006	24	0.440453	0.567962		EcF11_1006	11	0.444587	-0.926902
EcF11_1007	22	0.00209761	-1.25245		EcF11_1007	13	0.63787	-0.704425
EcF11_1008	7	0.398025	0.314427		EcF11_1008	4	1	-0.00142027
EcF11_1009	29	0.50957	-0.0420617		EcF11_1009	17	0.619154	-0.646435
EcF11_1010	57	0.0868612	0.478326		EcF11_1010	34	0.208901	-1.28702
EcF11_1011	7	0.176296	-1.25021		EcF11_1011	5	0.500184	1.01707
EcF11_1012	21	0.029829	-0.430126		EcF11_1012	21	0.903175	-0.5338
EcF11_1013	0	0	0		EcF11_1013	0	0	0
EcF11_1014	49	0.0176715	-0.166526		EcF11_1014	29	0.112819	-0.581885
EcF11_1015	65	0.0944228	-0.0904813		EcF11_1015	43	0.154202	-0.892434
EcF11_1016	13	0.172955	0.117645		EcF11_1016	12	0.767097	-0.0783074
EcF11_1017	19	0.0363433	-0.509233		EcF11_1017	8	0.262618	-0.394131
EcF11_1018	93	0.0339399	0.117595		EcF11_1018	65	0.989076	-0.150114
EcF11_1019	28	0.773117	-0.113679		EcF11_1019	13	0.552493	-0.844552
EcF11_1020	32	0.912869	0.0880646		EcF11_1020	28	0.294876	-0.629258
EcF11_1021	2	0.179712	1.78025		EcF11_1021	1	0	0
EcF11_1022	33	0.171191	-0.0903587		EcF11_1022	30	0.0835181	0.587204
EcF11_1023	18	0.371974	0.343211		EcF11_1023	10	0.858955	-0.169177
EcF11_1024	22	0.249103	0.109771		EcF11_1024	15	0.255989	-0.494919
EcF11_1025	8	0.0150873	-1.46816		EcF11_1025	4	0.465209	-0.659482
EcF11_1026	6	0.0277078	-1.42368		EcF11_1026	4	0.715001	-0.5495
EcF11_1027	31	0.308615	-0.202916		EcF11_1027	28	0.0039432	-0.984684
EcF11_1028	93	0.509081	0.255505		EcF11_1028	54	0.555325	-0.646451
EcF11_1029	95	0.00204605	0.561816		EcF11_1029	83	0.163542	-0.0261933
EcF11_1030	37	0.658696	0.013453		EcF11_1030	30	0.210414	0.588533
EcF11_1031	34	0.00202923	-0.825649		EcF11_1031	27	0.102322	-0.717509
EcF11_1032	16	0.214602	0.700774		EcF11_1032	10	0.865772	-0.290426
EcF11_1033	5	0.345231	-0.398844		EcF11_1033	3	1	0.474307
EcF11_1034	6	0.345448	0.28465		EcF11_1034	11	0.678402	0.618694
EcF11_1035	41	0.000175818	-0.487507		EcF11_1035	27	0.186376	-0.217774
EcF11_1036	17	0.308788	-0.190288		EcF11_1036	8	0.779435	-1.21623
EcF11_1037	16	0.958761	0.0857232		EcF11_1037	10	0.386271	0.467256
EcF11_1038	7	0.0629791	-0.497053		EcF11_1038	5	0.500184	-0.0978554
EcF11_1039	40	0.0397326	-0.302915		EcF11_1039	27	0.26415	-0.288306
EcF11_1040	3	0.108809	-2.07752		EcF11_1040	2	0.179712	-0.600741
EcF11_1041	4	0.0678892	-0.9344		EcF11_1041	4	0.0678892	-1.564
EcF11_1042	8	0.48384	0.62676		EcF11_1042	5	0.0431144	1.43029
EcF11_1043	17	0.522781	0.105304		EcF11_1043	7	0.176296	0.28981
EcF11_1044	24	0.253098	-0.0229635		EcF11_1044	12	0.307821	-0.566187
EcF11_1045	21	0.192434	0.635186		EcF11_1045	14	0.924978	0.121908
EcF11_1046	32	0.0923936	-0.0516966		EcF11_1046	22	0.07157	-1.05251
EcF11_1047	7	0.12819	-0.163203		EcF11_1047	6	0.463071	-0.0665073
EcF11_1048	5	0.68583	-0.084209		EcF11_1048	4	0.465209	0.60446
EcF11_1049	26	0.0333374	-0.240675		EcF11_1049	22	0.654159	-0.084919
EcF11_1050	17	0.192985	-0.596427		EcF11_1050	14	0.0354647	-0.846069
EcF11_1051	30	0.0124656	0.0988228		EcF11_1051	29	0.248257	-0.203792
EcF11_1052	53	0.109342	0.109658		EcF11_1052	33	0.110926	-0.88612
EcF11_1053	32	0.00708872	-0.456816		EcF11_1053	27	0.248828	-0.163722
EcF11_1054	26	0.0201301	-0.499418		EcF11_1054	23	0.236019	-0.284994
EcF11_1055	24	0.423711	0.153869		EcF11_1055	18	0.306103	0.41292
EcF11_1056	10	0.444587	0.795648		EcF11_1056	9	0.901382	0.232677
EcF11_1057	14	0.826091	-0.291937		EcF11_1057	7	0.236724	-0.654886
EcF11_1058	12	0.0923327	-0.474408		EcF11_1058	7	0.248864	-0.169557
EcF11_1059	4	0.715001	-0.0284969		EcF11_1059	2	0.179712	-0.675948
EcF11_1060	15	0.191446	-0.269205		EcF11_1060	12	0.875329	-0.00537646
EcF11_1061	7	0.310494	0.51346		EcF11_1061	1	0.317311	-2.27892
EcF11_1062	13	0.611477	0.666869		EcF11_1062	11	0.593712	0.0170627
EcF11_1063	65	0.196825	0.131372		EcF11_1063	40	0.706333	0.344636
EcF11_1064	15	0.191446	-0.160146		EcF11_1064	13	0.861304	-0.653841
EcF11_1065	12	0.00963298	-0.61947		EcF11_1065	8	0.04995	-1.46683
EcF11_1066	1	0.317311	2.32193		EcF11_1066	0	0	0
EcF11_1067	17	0.158562	0.0857221		EcF11_1067	11	0.184696	-2.11124
EcF11_1068	34	0.857535	0.30011		EcF11_1068	28	0.208681	-0.619036
EcF11_1069	96	0.734896	0.250992		EcF11_1069	71	0.57614	-0.52023
EcF11_1070	105	0.0122891	-0.0544125		EcF11_1070	79	0.137597	-0.595092
EcF11_1071	6	0.0463995	-1.91237		EcF11_1071	5	0.68583	-0.186471
EcF11_1072	27	0.759318	0.810163		EcF11_1072	21	0.349102	-0.620727
EcF11_1073	79	0.352976	0.368624		EcF11_1073	68	0.147925	0.253552
EcF11_1074	38	0.115604	-0.215496		EcF11_1074	26	0.657069	-0.110807
EcF11_1075	59	0.817958	0.103951		EcF11_1075	38	0.0814269	-0.920831
EcF11_1076	4	0	0.221794		EcF11_1076	0	0	0
EcF11_1077	18	0.965034	0.596406		EcF11_1077	13	0.0923327	-0.0257522
EcF11_1078	17	0.148792	0.676433		EcF11_1078	12	0.388186	-0.0696237
EcF11_1079	29	0.770353	-0.0450506		EcF11_1079	18	0.0707093	-0.769633
EcF11_1080	49	0.00953325	0.57492		EcF11_1080	30	0.475666	-0.574652
EcF11_1081	0	0	0		EcF11_1081	2	0.317311	0.520779
EcF11_1082	26	0.929167	-0.00761999		EcF11_1082	21	0.793839	0.177935
EcF11_1083	19	0.197833	0.51748		EcF11_1083	17	0.619154	-0.03757
EcF11_1084	28	0.289794	0.191407		EcF11_1084	17	0.722563	-0.28182
EcF11_1085	36	0.0615452	-0.555176		EcF11_1085	24	0.0727362	-0.869562
EcF11_1086	23	0.114484	1.00166		EcF11_1086	16	0.506746	-0.201198
EcF11_1087	20	0.851925	-0.210738		EcF11_1087	16	0.0261836	-0.529759
EcF11_1088	65	0.0659048	0.173596		EcF11_1088	56	0.0780335	0.0919033
EcF11_1089	8	0.400814	-0.0626853		EcF11_1089	8	0.0356919	-0.536069
EcF11_1090	3	1	3.24149		EcF11_1090	2	0.179712	3.13213
EcF11_1091	70	0.657461	0.0051843		EcF11_1091	49	0.346289	-0.580371
EcF11_1092	37	0.187433	0.220354		EcF11_1092	28	0.648801	0.121917
EcF11_1093	4	0.0678892	4.41575		EcF11_1093	0	0	0
EcF11_1094	30	0.0408608	-0.211589		EcF11_1094	26	0.0278069	0.634932
EcF11_1095	16	0.0298731	-0.834283		EcF11_1095	8	0.0356919	-2.28647
EcF11_1096	29	0.566635	0.177983		EcF11_1096	29	0.083666	0.642643
EcF11_1097	39	0.246131	-0.0730696		EcF11_1097	26	0.469163	0.411323
EcF11_1098	15	0.0170587	-0.817515		EcF11_1098	11	1	-0.891642
EcF11_1099	14	0.330536	-0.470193		EcF11_1099	7	0.176296	-2.17085
EcF11_1100	15	0.864705	0.738931		EcF11_1100	12	0.789675	-0.769699
EcF11_1101	43	0.708522	0.508138		EcF11_1101	27	0.980833	0.043406
EcF11_1102	16	0.756369	0.487758		EcF11_1102	12	0.813945	-1.07014
EcF11_1103	7	0.398025	0.425427		EcF11_1103	2	0.654721	-1.04712
EcF11_1104	30	0.829013	0.074677		EcF11_1104	18	0.265947	-1.28188
EcF11_1105	28	0.145014	-0.0630618		EcF11_1105	21	0.100458	-0.337859
EcF11_1106	8	0.262618	-0.112313		EcF11_1106	7	0.0747355	-0.819898
EcF11_1107	27	0.0101501	-0.629402		EcF11_1107	17	0.0228948	-0.857172
EcF11_1108	36	0.296704	0.478589		EcF11_1108	25	0.879128	-0.381769
EcF11_1109	27	0.0488326	-0.328908		EcF11_1109	18	0.905794	-0.651864
EcF11_1110	28	0.830381	0.227775		EcF11_1110	16	0.0386071	0.859205
EcF11_1111	43	0.735289	0.224813		EcF11_1111	27	0.989868	-0.469305
EcF11_1112	12	0.546957	0.898893		EcF11_1112	9	0.305507	0.658223
EcF11_1113	1	0.317311	1.48317		EcF11_1113	1	0.317311	1.28247
EcF11_1114	16	0.958761	0.516876		EcF11_1114	16	0.132957	-0.224521
EcF11_1115	72	0.411377	0.351255		EcF11_1115	49	0.484326	-1.15187
EcF11_1116	2	0.179712	1.92985		EcF11_1116	1	0.317311	-0.505354
EcF11_1117	56	0.0144992	0.0559166		EcF11_1117	43	0.0901997	-0.471771
EcF11_1118	28	0.0241728	-0.349714		EcF11_1118	26	0.567692	-0.658036
EcF11_1119	40	0.173235	0.306884		EcF11_1119	35	0.191545	0.547856
EcF11_1120	26	0.144185	-0.115048		EcF11_1120	20	0.97022	-0.450558
EcF11_1121	27	0.516548	0.0641509		EcF11_1121	21	0.22733	-0.6912
EcF11_1122	39	0.0887023	0.108494		EcF11_1122	25	0.903627	-0.438685
EcF11_1123	4	0.465209	-0.0167434		EcF11_1123	1	0.317311	-0.370226
EcF11_1124	18	0.499656	0.844329		EcF11_1124	14	0.0192234	1.6614
EcF11_1125	10	0.507624	0.40606		EcF11_1125	8	0.400814	-0.013447
EcF11_1126	44	0.491112	0.286011		EcF11_1126	31	0.256284	-0.84609
EcF11_1127	9	0.858955	0.0117394		EcF11_1127	4	0.715001	0.152357
EcF11_1128	16	0.958761	-0.0302056		EcF11_1128	13	0.753684	0.266148
EcF11_1129	34	0.179571	-0.042167		EcF11_1129	27	0.605118	-0.00446191
EcF11_1130	28	0.945535	0.146367		EcF11_1130	20	0.217957	-0.322424
EcF11_1131	21	0.00061791	-0.824447		EcF11_1131	18	0.177293	-0.744719
EcF11_1132	7	0.0909689	-0.302305		EcF11_1132	5	0.224916	0.809746
EcF11_1133	9	0.952765	-0.285841		EcF11_1133	7	0.398025	-0.275952
EcF11_1134	34	0.0566163	0.71402		EcF11_1134	24	0.41153	-0.0180115
EcF11_1135	16	0.0703257	1.15416		EcF11_1135	10	0.202622	-0.913453
EcF11_1136	44	0.0422942	-0.121765		EcF11_1136	28	0.648048	-0.777445
EcF11_1137	16	0.214602	-0.402084		EcF11_1137	14	0.0479897	1.09592
EcF11_1138	7	0.498962	0.522751		EcF11_1138	9	0.441268	0.565013
EcF11_1139	4	0.0678892	-0.727652		EcF11_1139	3	0.108809	-1.15053
EcF11_1140	63	0.195665	-0.0524065		EcF11_1140	40	0.122165	-0.749075
EcF11_1141	45	0.941512	0.12221		EcF11_1141	31	0.477947	-0.463829
EcF11_1142	29	0.0103967	-0.693482		EcF11_1142	22	0.592177	-0.302362
EcF11_1143	26	0.226548	0.454474		EcF11_1143	18	0.140146	0.278532
EcF11_1144	63	0.0345096	0.0425983		EcF11_1144	48	0.104665	-0.202102
EcF11_1145	4	0.144127	1.11281		EcF11_1145	2	0.179712	2.29352
EcF11_1146	41	0.000771858	-0.559037		EcF11_1146	35	0.294516	-0.408338
EcF11_1147	26	0.517212	-0.08684		EcF11_1147	21	0.0495525	-1.24329
EcF11_1148	48	0.0870073	-0.0192623		EcF11_1148	28	0.0209782	-1.67356
EcF11_1149	6	0.248864	0.55597		EcF11_1149	5	0.892738	0.345987
EcF11_1150	16	0.437967	1.08655		EcF11_1150	7	0.735317	0.512379
EcF11_1151	0	0	0		EcF11_1151	1	0.317311	-2.28059
EcF11_1152	4	0.465209	0.572612		EcF11_1152	3	0.59298	-0.16263
EcF11_1153	39	0.0631086	0.78868		EcF11_1153	20	0.262722	-1.07069
EcF11_1154	0	0	0		EcF11_1154	0	0	0
EcF11_1155	2	0.654721	0.825692		EcF11_1155	1	0.317311	0.672729
EcF11_1156	7	0.176296	-0.0243662		EcF11_1156	10	0.202622	0.78979
EcF11_1157	8	0.326989	0.339959		EcF11_1157	7	0.865772	-0.28929
EcF11_1158	3	0.108809	1.96812		EcF11_1158	0	0	0
EcF11_1159	15	0.362686	-0.25854		EcF11_1159	13	0.600179	-0.613725
EcF11_1160	46	0.0169775	-0.183475		EcF11_1160	37	0.208809	-0.657627
EcF11_1161	13	0.382352	0.0537733		EcF11_1161	8	0.400814	0.365515
EcF11_1162	66	0.393601	0.274075		EcF11_1162	51	0.117185	-0.273855
EcF11_1163	11	0.182314	0.0336234		EcF11_1163	6	0.753152	0.58928
EcF11_1164	8	0.575403	-0.259068		EcF11_1164	3	1	-0.172561
EcF11_1165	34	0.938676	0.278089		EcF11_1165	21	0.767658	-0.0374762
EcF11_1166	25	0.189582	0.0923249		EcF11_1166	17	0.198689	-0.222107
EcF11_1167	20	0.191334	-0.228037		EcF11_1167	16	0.196108	-0.611209
EcF11_1168	23	0.0208032	-0.541522		EcF11_1168	13	0.600179	-0.164142
EcF11_1169	4	0.0678892	1.89052		EcF11_1169	4	0.108809	0.78012
EcF11_1170	30	0.0570965	-0.382329		EcF11_1170	19	0.0168122	-1.09573
EcF11_1171	15	0.690945	-0.233642		EcF11_1171	14	0.096197	-1.17111
EcF11_1172	68	0.0137185	-0.0633877		EcF11_1172	51	0.0742564	-0.581776
EcF11_1173	7	0.152953	0.655925		EcF11_1173	3	0.179712	-0.556451
EcF11_1174	19	0.0486248	-0.217055		EcF11_1174	10	0.878482	-0.792018
EcF11_1175	7	0.0909689	1.02171		EcF11_1175	0	0	0
EcF11_1176	15	0.008985	-0.97696		EcF11_1176	13	0.345448	-0.152088
EcF11_1177	39	0.793818	0.172816		EcF11_1177	33	0.000700276	-0.717136
EcF11_1178	39	0.167531	-0.199985		EcF11_1178	28	0.350062	-0.74063
EcF11_1179	24	0.0777207	-0.583144		EcF11_1179	16	0.379375	0.575273
EcF11_1180	30	0.658331	0.252646		EcF11_1180	23	0.306465	0.2387
EcF11_1181	25	0.820989	0.247045		EcF11_1181	19	0.717218	0.0217253
EcF11_1182	30	0.942611	0.180315		EcF11_1182	19	0.301054	-0.551867
EcF11_1184	73	0.0976734	0.607996		EcF11_1184	58	0.0593536	-0.306812
EcF11_1185	17	0.192985	-0.107713		EcF11_1185	11	0.00691043	-2.27761
EcF11_1186	72	0.379558	0.187094		EcF11_1186	55	0.572775	-0.152052
EcF11_1187	63	0.135581	-0.253108		EcF11_1187	50	0.431433	-0.78301
EcF11_1188	48	0.268152	0.246627		EcF11_1188	33	0.248428	-0.0877283
EcF11_1189	19	0.398063	-0.161875		EcF11_1189	13	0.0546239	0.194041
EcF11_1190	18	0.184084	0.46618		EcF11_1190	14	0.115851	0.972035
EcF11_1191	37	0.0762886	0.487147		EcF11_1191	23	0.24427	-0.197046
EcF11_1192	36	0.789547	0.52078		EcF11_1192	22	0.82276	-0.118536
EcF11_1193	27	0.00209204	-0.283684		EcF11_1193	21	0.778177	-0.505721
EcF11_1194	50	0.961733	0.121188		EcF11_1194	40	0.557802	-0.372627
EcF11_1195	128	0.000608813	-0.0868025		EcF11_1195	86	0.593072	-0.346687
EcF11_1196	31	0.209777	0.303265		EcF11_1196	30	0.0159094	-0.796952
EcF11_1197	58	0.0365989	0.19523		EcF11_1197	34	0.893396	-0.137154
EcF11_1198	46	0.619115	-0.327763		EcF11_1198	43	0.0636106	-0.549819
EcF11_1199	10	0.721277	0.0738619		EcF11_1199	6	0.345231	-0.044809
EcF11_1200	122	0.00747152	-0.129192		EcF11_1200	95	0.239738	-0.103292
EcF11_1201	0	0	0		EcF11_1201	0	0	0
EcF11_1202	31	0.0968813	0.714825		EcF11_1202	22	0.433151	-1.0285
EcF11_1203	26	0.585027	0.238556		EcF11_1203	17	0.308788	-0.613654
EcF11_1204	6	0.463071	-0.0450312		EcF11_1204	6	0.500184	0.465827
EcF11_1205	24	0.00932238	-0.448398		EcF11_1205	12	0.593955	0.0368191
EcF11_1206	36	0.226389	0.0515901		EcF11_1206	26	0.153127	-0.802465
EcF11_1207	48	0.0193617	-0.273104		EcF11_1207	40	0.511898	-0.0755548
EcF11_1208	45	0.10288	-0.0875678		EcF11_1208	35	0.0360352	-1.05723
EcF11_1209	40	0.936067	0.244303		EcF11_1209	23	0.0111442	-1.27871
EcF11_1210	39	0.303907	0.0979566		EcF11_1210	30	0.429109	-0.186343
EcF11_1211	5	0.0431144	-1.19023		EcF11_1211	3	0.285049	-4.76622
EcF11_1212	22	0.389602	0.485159		EcF11_1212	13	0.700703	0.952298
EcF11_1213	10	0.721277	0.437878		EcF11_1213	9	0.678402	-0.274571
EcF11_1214	20	0.0227687	-0.863545		EcF11_1214	13	0.0131036	-1.45666
EcF11_1215	38	0.669387	0.111685		EcF11_1215	19	0.981117	-0.203449
EcF11_1216	27	0.567692	0.0281654		EcF11_1216	18	0.844628	-0.483555
EcF11_1217	20	0.217957	0.588305		EcF11_1217	12	0.432768	-1.36376
EcF11_1218	26	0.086462	0.593144		EcF11_1218	13	0.346522	-0.967848
EcF11_1219	10	0.168807	-0.457343		EcF11_1219	10	0.386271	-0.298865
EcF11_1220	13	0.600179	0.524473		EcF11_1220	9	0.123485	-0.75722
EcF11_1221	16	1	-0.0429125		EcF11_1221	14	0.248864	0.451116
EcF11_1222	27	0.154415	-0.02615		EcF11_1222	28	0.0334308	0.197264
EcF11_1223	31	0.406862	0.260844		EcF11_1223	22	0.550292	-0.69518
EcF11_1224	58	0.574579	-0.156597		EcF11_1224	38	0.0128775	-0.880033
EcF11_1225	13	0.345448	0.0752542		EcF11_1225	13	0.449512	-0.18351
EcF11_1226	45	0.200146	-0.323758		EcF11_1226	40	0.252495	-0.694548
EcF11_1227	6	0.600179	-0.0737499		EcF11_1227	4	0.715001	0.743456
EcF11_1228	19	0.197833	-0.228497		EcF11_1228	12	0.937473	0.0773663
EcF11_1229	7	0.310494	-0.0108752		EcF11_1229	6	0.753152	-0.77122
EcF11_1230	28	0.802212	0.432292		EcF11_1230	18	0.306103	-1.16682
EcF11_1231	30	0.394732	0.429045		EcF11_1231	19	0.71125	-0.0765714
EcF11_1232	26	0.283473	-0.426583		EcF11_1232	18	0.214537	-1.40799
EcF11_1233	24	0.475051	0.0221425		EcF11_1233	22	0.167184	0.172409
EcF11_1234	37	0.172156	0.304697		EcF11_1234	20	0.354669	0.302512
EcF11_1235	27	0.580554	-0.395297		EcF11_1235	23	0.306465	-0.781758
EcF11_1236	3	1	-2.00125		EcF11_1236	3	1	-1.45884
EcF11_1237	19	0.197833	-0.0549061		EcF11_1237	10	0.0284169	-1.77571
EcF11_1238	27	0.773117	-0.131182		EcF11_1238	11	1	-0.217012
EcF11_1239	23	0.208148	0.0287237		EcF11_1239	14	0.382352	-0.755995
EcF11_1240	6	0.916512	0.0831416		EcF11_1240	4	0.715001	0.102579
EcF11_1241	40	0.777739	0.0566657		EcF11_1241	30	0.715602	-0.579578
EcF11_1242	57	0.792696	0.531716		EcF11_1242	33	0.978618	-0.3333
EcF11_1243	51	0.442232	-0.0914775		EcF11_1243	28	0.621596	0.0507845
EcF11_1244	8	0.888638	0.196234		EcF11_1244	3	0.108809	1.83859
EcF11_1245	18	0.527727	0.169214		EcF11_1245	8	0.398025	0.609634
EcF11_1246	13	0.552493	0.133948		EcF11_1246	8	0.779435	0.221819
EcF11_1247	11	0.423596	0.601489		EcF11_1247	11	1	0.918808
EcF11_1248	54	0.0424028	-0.0916984		EcF11_1248	39	0.353508	0.299871
EcF11_1249	28	0.600457	0.246737		EcF11_1249	20	0.0777674	0.373095
EcF11_1250	16	0.534925	0.195255		EcF11_1250	8	0.48384	-0.43636
EcF11_1251	40	0.339916	0.418737		EcF11_1251	34	0.0474694	-0.238207
EcF11_1252	23	0.0106232	-0.948626		EcF11_1252	9	0.085831	-1.27041
EcF11_1253	8	0.400814	-0.337507		EcF11_1253	2	0.179712	0.539758
EcF11_1254	0	0	0		EcF11_1254	0	0	0
EcF11_1255	28	0.000636151	-2.15394		EcF11_1255	37	0.460273	-0.396035
EcF11_1256	37	0.0182255	0.62872		EcF11_1256	21	0.638906	-0.922419
EcF11_1257	14	0.777565	0.171274		EcF11_1257	4	1	0.386819
EcF11_1258	54	0.020939	0.53384		EcF11_1258	38	0.0552773	0.330815
EcF11_1259	30	0.0131942	-0.140274		EcF11_1259	25	0.987049	-0.51352
EcF11_1260	20	0.0793217	-0.763875		EcF11_1260	10	0.878482	-1.29054
EcF11_1261	11	0.423596	-0.176426		EcF11_1261	8	0.779435	0.299098
EcF11_1262	0	0	0		EcF11_1262	0	0	0
EcF11_1263	20	0.20433	0.920854		EcF11_1263	14	0.196051	0.595779
EcF11_1264	32	0.790749	0.284438		EcF11_1264	22	0.520213	0.00152643
EcF11_1265	62	0.112954	-0.00361227		EcF11_1265	60	0.53596	-0.162823
EcF11_1266	15	0.56902	0.572096		EcF11_1266	12	0.0127922	1.12166
EcF11_1267	20	0.107941	0.098077		EcF11_1267	16	0.534925	-1.13558
EcF11_1268	11	0.423596	-0.152811		EcF11_1268	10	0.767097	-0.760403
EcF11_1269	12	0.388186	-0.0788981		EcF11_1269	10	0.0468533	0.615252
EcF11_1270	7	0.12819	0.16275		EcF11_1270	4	0.273322	-1.44766
EcF11_1271	33	0.295899	0.527219		EcF11_1271	30	0.382034	0.216147
EcF11_1272	17	0.227385	0.173812		EcF11_1272	14	0.637767	-0.281727
EcF11_1273	19	0.0526243	-0.423122		EcF11_1273	11	0.656642	-1.12422
EcF11_1274	20	0.108427	-0.325517		EcF11_1274	7	0.61209	-0.283194
EcF11_1275	18	0.0526243	-0.417046		EcF11_1275	10	0.33288	-0.831612
EcF11_1276	18	0.384135	0.234139		EcF11_1276	10	0.0366579	-1.13065
EcF11_1277	14	0.330536	0.804077		EcF11_1277	12	0.51467	-0.174233
EcF11_1278	6	0.172955	0.701756		EcF11_1278	5	0.500184	1.35701
EcF11_1279	25	0.457192	0.620437		EcF11_1279	19	0.255291	0.603589
EcF11_1280	8	0.04995	0.92689		EcF11_1280	3	0.108809	-0.919073
EcF11_1281	14	0.096197	-0.125434		EcF11_1281	13	0.432768	-0.496463
EcF11_1282	23	0.315526	-0.0355645		EcF11_1282	16	0.756369	0.468347
EcF11_1283	20	0.501591	0.0476579		EcF11_1283	11	0.386271	-0.714896
EcF11_1284	17	0.00988213	-2.19791		EcF11_1284	17	0.00378325	-3.5474
EcF11_1285	21	0.258635	-0.126577		EcF11_1285	9	0.593955	-1.18699
EcF11_1286	16	0.0199709	-0.658854		EcF11_1286	16	0.0408881	-0.480636
EcF11_1287	26	0.112428	0.694258		EcF11_1287	17	0.492459	0.102058
EcF11_1288	2	0.179712	2.45724		EcF11_1288	2	0.179712	-0.897851
EcF11_1289	47	0.190507	0.132192		EcF11_1289	40	0.58157	-0.2737
EcF11_1290	35	0.441407	-0.137698		EcF11_1290	21	0.24427	0.332023
EcF11_1291	21	0.305198	-0.290601		EcF11_1291	16	0.00538567	-0.581017
EcF11_1292	62	0.214079	0.200333		EcF11_1292	44	0.434272	-0.0989066
EcF11_1293	11	0.533695	0.31658		EcF11_1293	10	0.0381517	1.42675
EcF11_1294	11	0.789675	0.275749		EcF11_1294	7	0.115851	-2.22745
EcF11_1295	28	0.382707	0.63074		EcF11_1295	16	0.958761	0.190779
EcF11_1296	11	0.396818	0.439178		EcF11_1296	12	0.059739	1.3414
EcF11_1297	13	0.278707	-0.233451		EcF11_1297	11	0.476907	0.692478
EcF11_1298	13	0.937473	0.348013		EcF11_1298	4	0.273322	0.405877
EcF11_1299	16	0.0173784	1.32141		EcF11_1299	9	0.085831	-0.344099
EcF11_1300	23	0.605118	0.284079		EcF11_1300	16	0.836139	-0.249689
EcF11_1301	17	0.0245405	-0.206663		EcF11_1301	8	0.0356919	-0.992542
EcF11_1302	54	0.211493	0.0999877		EcF11_1302	37	0.265373	-0.0688382
EcF11_1303	38	0.0312725	-0.347254		EcF11_1303	28	0.0684984	-0.819219
EcF11_1304	26	0.19435	0.67581		EcF11_1304	20	0.381163	-0.957859
EcF11_1305	4	0.0678892	2.94771		EcF11_1305	4	0.144127	2.44821
EcF11_1306	3	0.285049	-0.577473		EcF11_1306	2	0.179712	-3.97357
EcF11_1307	18	0.112779	-0.350528		EcF11_1307	14	0.124043	-1.12741
EcF11_1308	88	0.0995343	0.195563		EcF11_1308	57	0.78217	0.119867
EcF11_1309	1	0.317311	4.2334		EcF11_1309	1	0.317311	5.69585
EcF11_1310	56	0.131777	0.469275		EcF11_1310	38	0.349584	-0.324188
EcF11_1311	33	0.102069	-0.117075		EcF11_1311	16	0.593618	-0.366654
EcF11_1312	23	0.0862496	-0.165997		EcF11_1312	13	0.58292	-0.559112
EcF11_1313	14	0.250118	-0.257876		EcF11_1313	15	0.929153	-0.144366
EcF11_1314	16	0.0150858	0.957868		EcF11_1314	11	0.721277	-0.568507
EcF11_1315	23	0.23555	-0.665708		EcF11_1315	13	0.600179	0.138566
EcF11_1316	23	0.743052	0.357328		EcF11_1316	16	0.245494	0.507062
EcF11_1317	14	0.97496	-0.122433		EcF11_1317	6	0.753152	-2.07263
EcF11_1318	53	0.883923	0.474522		EcF11_1318	46	0.60761	-0.148747
EcF11_1319	7	1	0.342668		EcF11_1319	4	0.59298	-0.902525
EcF11_1320	7	0.0179605	-1.54271		EcF11_1320	8	0.575403	-0.717748
EcF11_1321	34	0.0807537	-0.145145		EcF11_1321	26	0.737954	-0.111232
EcF11_1322	22	0.306465	0.493664		EcF11_1322	16	0.649563	0.321626
EcF11_1323	55	0.502677	-0.00680223		EcF11_1323	28	0.68189	-0.454113
EcF11_1324	35	0.403528	0.508041		EcF11_1324	26	0.26415	0.191123
EcF11_1325	75	0.23897	0.223476		EcF11_1325	54	0.773008	0.0258392
EcF11_1326	22	0.48517	-0.121336		EcF11_1326	17	1	-0.720319
EcF11_1327	25	0.581228	0.309003		EcF11_1327	13	0.937473	0.0100207
EcF11_1328	17	0.0928595	0.0335877		EcF11_1328	12	0.0994809	-0.818888
EcF11_1329	35	0.203429	0.57328		EcF11_1329	25	0.0800639	0.467946
EcF11_1330	15	0.954708	0.179226		EcF11_1330	7	0.345448	0.762206
EcF11_1331	48	0.579679	-0.118202		EcF11_1331	34	0.1429	-0.867892
EcF11_1332	67	0.00078917	-0.306287		EcF11_1332	43	0.434521	0.00926623
EcF11_1333	38	0.112287	0.554385		EcF11_1333	25	0.756995	-0.409884
EcF11_1334	30	0.975387	0.514709		EcF11_1334	23	0.020271	0.415594
EcF11_1335	33	0.396036	-0.050765		EcF11_1335	21	0.573169	-0.33514
EcF11_1336	33	0.214305	-0.0137035		EcF11_1336	18	0.349102	-0.0721684
EcF11_1337	21	0.000418868	-1.54726		EcF11_1337	21	0.434187	-0.526717
EcF11_1338	12	0.875329	0.499773		EcF11_1338	6	0.916512	0.510604
EcF11_1339	15	0.53213	-0.625989		EcF11_1339	14	0.916512	-0.250173
EcF11_1340	23	0.855198	-0.00664539		EcF11_1340	20	0.411465	-0.506203
EcF11_1341	28	0.569162	0.134135		EcF11_1341	21	0.627446	-0.325252
EcF11_1342	18	0.647471	0.796764		EcF11_1342	8	0.224916	-0.576281
EcF11_1343	24	0.0918508	-0.446748		EcF11_1343	14	0.470338	-0.649093
EcF11_1344	45	0.156603	-0.257903		EcF11_1344	30	0.138835	-0.98598
EcF11_1345	7	0.865772	0.549907		EcF11_1345	4	0.715001	0.301157
EcF11_1346	33	0.312719	-0.217906		EcF11_1346	29	0.15045	0.254205
EcF11_1347	38	0.604823	-0.0801447		EcF11_1347	33	0.0273508	0.423071
EcF11_1348	11	0.751076	-0.12256		EcF11_1348	5	0.68583	-2.89566
EcF11_1349	1	0.317311	0.116468		EcF11_1349	1	0.317311	-3.30056
EcF11_1350	21	0.372944	0.615154		EcF11_1350	11	0.575062	-0.694127
EcF11_1351	20	0.478125	0.314115		EcF11_1351	17	0.795987	0.0531168
EcF11_1352	10	0.00691043	-0.77729		EcF11_1352	4	0.273322	-0.225452
EcF11_1353	4	0.465209	0.269767		EcF11_1353	2	0.654721	-0.0808839
EcF11_1354	4	0.144127	-0.740484		EcF11_1354	1	0.317311	3.38687
EcF11_1355	28	0.0720278	-0.0640525		EcF11_1355	12	0.753684	-0.342004
EcF11_1356	23	0.692552	-0.339319		EcF11_1356	19	0.616491	-1.11211
EcF11_1357	13	0.0330469	1.56985		EcF11_1357	9	0.51467	0.688814
EcF11_1358	23	0.903168	0.232207		EcF11_1358	19	0.085389	-0.234169
EcF11_1359	10	0.0926007	-0.624121		EcF11_1359	4	0.144127	-2.77297
EcF11_1360	2	0.179712	-1.64374		EcF11_1360	3	0.654721	0.0724232
EcF11_1361	3	0.108809	1.67716		EcF11_1361	1	0	0
EcF11_1362	13	0.22133	0.161473		EcF11_1362	8	0.123485	-0.773892
EcF11_1363	3	0.285049	-0.096682		EcF11_1363	2	0.179712	1.80598
EcF11_1364	0	0	0		EcF11_1364	2	0.654721	-1.40691
EcF11_1365	7	1	0.179658		EcF11_1365	5	0.0431144	2.62307
EcF11_1366	38	0.0869012	0.310802		EcF11_1366	31	0.353913	0.182333
EcF11_1367	36	0.248328	-0.169784		EcF11_1367	26	0.0191534	-0.968731
EcF11_1368	31	0.0137842	-0.152974		EcF11_1368	20	0.903908	-0.00981717
EcF11_1369	21	0.0106299	-0.301944		EcF11_1369	11	0.396818	-0.372495
EcF11_1370	51	0.851293	0.0690306		EcF11_1370	36	0.700861	-0.440615
EcF11_1371	8	0.674424	0.440264		EcF11_1371	4	0.144127	-2.19126
EcF11_1372	39	0.0393209	-0.0428073		EcF11_1372	23	0.144349	-0.219582
EcF11_1373	4	0.715001	0.694843		EcF11_1373	4	0.273322	0.943512
EcF11_1374	106	0.0102838	0.175444		EcF11_1374	73	0.577201	0.016739
EcF11_1375	36	0.949892	0.0597354		EcF11_1375	26	0.0819009	-1.79813
EcF11_1376	19	0.546088	-0.0137426		EcF11_1376	16	0.495521	0.432502
EcF11_1377	11	0.0753682	-0.387469		EcF11_1377	10	0.0593361	1.0534
EcF11_1378	47	0.0463677	0.0387431		EcF11_1378	33	0.572853	0.127213
EcF11_1379	31	0.11244	-0.388875		EcF11_1379	33	0.985081	0.0425544
EcF11_1380	43	0.0120885	-0.278559		EcF11_1380	30	0.0404203	0.441264
EcF11_1381	20	0.97022	0.277356		EcF11_1381	19	0.913301	-0.242505
EcF11_1382	14	0.332345	0.0128012		EcF11_1382	11	0.858955	-0.20434
EcF11_1383	3	0.59298	-0.287806		EcF11_1383	4	0.273322	1.14327
EcF11_1384	18	0.982627	-0.0852323		EcF11_1384	13	0.0392433	-1.46049
EcF11_1385	31	0.12689	-0.308894		EcF11_1385	24	0.388745	-0.0512118
EcF11_1386	36	0.706134	0.205964		EcF11_1386	22	0.0152401	0.852811
EcF11_1387	10	0.0366579	-0.582408		EcF11_1387	8	0.12819	-3.13877
EcF11_1388	1	0.317311	-0.64056		EcF11_1388	1	0.317311	0.612915
EcF11_1389	2	0.654721	-2.39435		EcF11_1389	3	0.179712	-5.06931
EcF11_1390	17	0.00309008	-3.40669		EcF11_1390	12	0.00221772	-4.31549
EcF11_1391	12	0.225227	0.737076		EcF11_1391	7	0.0796158	-0.90838
EcF11_1392	11	0.593712	-0.469009		EcF11_1392	8	0.123485	-1.33699
EcF11_1393	49	0.0332313	-0.524355		EcF11_1393	35	0.384012	-0.265724
EcF11_1394	15	0.188608	0.381319		EcF11_1394	7	0.916512	0.00255434
EcF11_1395	4	0.715001	0.138119		EcF11_1395	5	0.345231	0.975991
EcF11_1396	14	0.0303273	-2.10824		EcF11_1396	19	0.600871	-2.08657
EcF11_1397	38	0.822146	0.0932192		EcF11_1397	28	0.700682	-0.296931
EcF11_1398	19	0.00960231	-3.21623		EcF11_1398	17	0.00177105	-4.78529
EcF11_1399	39	0.000806841	-1.41889		EcF11_1399	32	0.0403454	-1.76172
EcF11_1400	24	0.11669	-0.76207		EcF11_1400	14	0.245494	-2.17144
EcF11_1401	30	0.0139746	-1.53957		EcF11_1401	23	0.0191832	-2.66655
EcF11_1402	1	0.317311	0.253294		EcF11_1402	0	0	0
EcF11_1403	9	0.0208793	-1.1833		EcF11_1403	10	0.858955	0.0622224
EcF11_1404	22	0.592177	0.271534		EcF11_1404	14	0.432626	-0.235191
EcF11_1405	5	0.0796158	-0.420088		EcF11_1405	3	0.108809	-5.45677
EcF11_1406	10	0.575062	0.8921		EcF11_1406	4	0.144127	-1.40012
EcF11_1407	8	0.0250618	-1.291		EcF11_1407	11	0.646462	0.0611361
EcF11_1408	13	0.552493	0.17384		EcF11_1408	8	0.0172903	-2.58257
EcF11_1409	17	0.492459	-0.00737002		EcF11_1409	16	0.27753	-0.220412
EcF11_1410	15	0.00351036	-0.482198		EcF11_1410	11	0.0328542	0.839004
EcF11_1411	29	0.0503593	-0.252327		EcF11_1411	22	0.0142398	-1.07905
EcF11_1412	36	0.0209184	0.614112		EcF11_1412	27	0.0576994	-0.840182
EcF11_1413	8	0.575403	0.318106		EcF11_1413	9	0.400814	0.721576
EcF11_1414	72	0.14226	0.331024		EcF11_1414	55	0.248591	-0.116196
EcF11_1415	10	0.139414	1.18155		EcF11_1415	6	0.0463995	-0.625841
EcF11_1416	24	0.277605	-0.0030922		EcF11_1416	13	0.972125	-0.478749
EcF11_1417	1	0.317311	0.0849663		EcF11_1417	1	0.317311	0.0231827
EcF11_1418	1	0.317311	-1.44235		EcF11_1418	1	0.317311	-0.656911
EcF11_1419	7	0.176296	-0.436997		EcF11_1419	7	0.865772	0.0643399
EcF11_1420	6	0.115851	0.077878		EcF11_1420	9	0.593955	0.35454
EcF11_1421	10	0.721277	0.298269		EcF11_1421	9	0.236724	0.886836
EcF11_1422	8	0.888638	-0.338649		EcF11_1422	7	0.12819	1.80275
EcF11_1423	2	0.654721	0.535312		EcF11_1423	2	0.179712	1.41865
EcF11_1424	18	0.777118	0.315446		EcF11_1424	15	0.394246	-0.840401
EcF11_1425	13	0.310897	0.588063		EcF11_1425	10	0.374259	0.464896
EcF11_1426	0	0	0		EcF11_1426	0	0	0
EcF11_1427	19	0.809204	0.379648		EcF11_1427	20	0.262722	0.172031
EcF11_1428	78	0.135769	-0.199346		EcF11_1428	57	0.00485385	-0.413038
EcF11_1429	81	0.0105386	0.00346466		EcF11_1429	67	0.0129224	-0.878293
EcF11_1430	16	0.0228948	0.453905		EcF11_1430	10	0.0744618	-1.53137
EcF11_1431	10	0.0366579	-0.205007		EcF11_1431	9	0.0108622	-2.56723
EcF11_1432	8	0.207578	0.0892721		EcF11_1432	5	0.144127	-0.781236
EcF11_1433	3	1	-0.157673		EcF11_1433	1	0.317311	2.00283
EcF11_1434	0	0	0		EcF11_1434	0	0	0
EcF11_1435	4	0.715001	1.1345		EcF11_1435	2	0.654721	1.62953
EcF11_1436	3	0.59298	-0.77715		EcF11_1436	3	0.285049	-0.340258
EcF11_1437	18	0.499656	-0.0948139		EcF11_1437	14	0.509797	-1.57797
EcF11_1438	14	0.432626	-0.112205		EcF11_1438	13	0.0783626	0.597115
EcF11_1439	25	0.0340539	-0.245374		EcF11_1439	23	0.858282	0.65397
EcF11_1440	20	0.00282086	-0.854806		EcF11_1440	18	0.000599119	-1.42716
EcF11_1441	4	1	0.531678		EcF11_1441	2	0.654721	1.3137
EcF11_1442	58	0.0816116	0.180824		EcF11_1442	32	0.0168127	-1.10537
EcF11_1443	36	0.192241	0.18158		EcF11_1443	29	0.480242	-0.0363553
EcF11_1444	47	0.3665	-0.000279507		EcF11_1444	18	0.408044	-0.403074
EcF11_1445	32	0.0125196	0.596077		EcF11_1445	16	0.215839	-0.162243
EcF11_1446	14	0.0842839	0.511299		EcF11_1446	12	1	0.110438
EcF11_1447	12	0.239317	-0.444109		EcF11_1447	4	0.273322	-0.823374
EcF11_1448	14	0.109421	0.000738861		EcF11_1448	12	0.533695	-0.491256
EcF11_1449	18	0.0122748	0.632393		EcF11_1449	15	0.0884025	0.661237
EcF11_1450	63	0.0766779	-0.00959439		EcF11_1450	38	0.962408	-0.494596
EcF11_1451	16	0.876722	0.434304		EcF11_1451	10	0.646462	-0.336693
EcF11_1452	9	0.00768579	-1.48899		EcF11_1452	6	0.0747355	-3.42531
EcF11_1453	8	0.575403	-0.41154		EcF11_1453	6	0.0277078	-1.27005
EcF11_1454	11	0.789675	0.23985		EcF11_1454	4	0.465209	0.297898
EcF11_1455	12	0.432768	0.600144		EcF11_1455	7	0.61209	-1.09062
EcF11_1456	47	0.0786862	0.0310697		EcF11_1456	26	0.130743	-1.20812
EcF11_1457	0	0	0		EcF11_1457	0	0	0
EcF11_1458	26	0.865309	0.00977517		EcF11_1458	19	0.246137	0.424798
EcF11_1459	69	0.129605	0.00706371		EcF11_1459	43	0.0043762	-1.10391
EcF11_1460	46	0.355906	0.0350135		EcF11_1460	37	0.394372	-0.673362
EcF11_1461	33	0.52588	0.20086		EcF11_1461	35	0.0590779	-0.367947
EcF11_1462	21	0.289095	0.238264		EcF11_1462	18	0.876722	-0.383816
EcF11_1463	28	0.665264	0.20234		EcF11_1463	16	0.795987	-0.172508
EcF11_1464	25	0.140769	1.10029		EcF11_1464	16	0.605095	-0.278511
EcF11_1465	9	0.51467	0.720781		EcF11_1465	3	1	-1.19368
EcF11_1466	18	0.266769	0.414407		EcF11_1466	15	0.069144	-1.22798
EcF11_1467	20	0.00249501	-1.62964		EcF11_1467	20	0.0206334	-1.3625
EcF11_1468	27	0.810136	0.263198		EcF11_1468	15	0.495521	-0.209151
EcF11_1469	23	0.450929	0.402477		EcF11_1469	27	0.407347	0.53909
EcF11_1470	22	0.07157	-0.485637		EcF11_1470	18	0.647471	-0.532744
EcF11_1471	5	0.68583	0.837867		EcF11_1471	5	0.345231	-0.706362
EcF11_1472	8	1	1.07637		EcF11_1472	8	1	0.20182
EcF11_1473	26	0.118294	-1.0759		EcF11_1473	19	0.778177	-0.396353
EcF11_1474	8	0.888638	0.137181		EcF11_1474	7	0.61209	-0.249353
EcF11_1475	39	0.14488	-0.127015		EcF11_1475	30	0.221817	-0.174765
EcF11_1476	4	0.715001	-0.142259		EcF11_1476	2	0.179712	-4.30003
EcF11_1477	9	0.173071	-0.889573		EcF11_1477	8	0.48384	-0.142856
EcF11_1478	18	0.421301	-0.0852643		EcF11_1478	11	0.858863	0.0669742
EcF11_1479	16	0.876722	-0.0520299		EcF11_1479	14	0.753152	-0.800703
EcF11_1480	18	0.156955	0.548259		EcF11_1480	12	0.0163685	0.875417
EcF11_1481	10	0.646462	-0.369856		EcF11_1481	8	0.888638	-0.611139
EcF11_1482	53	0.174114	0.244834		EcF11_1482	42	0.0121608	-0.605155
EcF11_1483	7	0.236724	0.851033		EcF11_1483	5	0.892738	1.22311
EcF11_1484	24	0.0718606	-0.166816		EcF11_1484	20	0.390533	-0.219656
EcF11_1485	2	0.179712	2.08419		EcF11_1485	1	0.317311	1.66611
EcF11_1486	3	0.108809	-2.14117		EcF11_1486	1	0.317311	-1.33962
EcF11_1487	47	0.000172192	-1.16013		EcF11_1487	35	0.00210217	-1.47699
EcF11_1488	19	0.778177	0.404848		EcF11_1488	10	0.593955	0.0165072
EcF11_1489	19	0.600871	-0.0432148		EcF11_1489	15	0.909561	-0.327678
EcF11_1490	25	0.427339	0.693693		EcF11_1490	19	0.982627	0.712317
EcF11_1491	30	0.117698	-0.0872061		EcF11_1491	24	0.681322	0.0691789
EcF11_1492	29	0.737505	0.17853		EcF11_1492	21	0.139622	-0.514647
EcF11_1493	3	1	-1.12407		EcF11_1493	2	0.179712	-1.3268
EcF11_1494	52	0.00990464	-0.400616		EcF11_1494	39	0.328643	-1.1641
EcF11_1495	28	0.264806	0.477848		EcF11_1495	18	0.251889	-1.22755
EcF11_1496	2	0.654721	-0.189788		EcF11_1496	1	0.317311	-1.78513
EcF11_1497	30	0.0206711	-0.0388083		EcF11_1497	17	0.0147723	-1.33591
EcF11_1498	20	0.232226	-0.273269		EcF11_1498	13	0.421579	-0.250473
EcF11_1499	18	0.777118	0.312173		EcF11_1499	12	0.937473	-0.220489
EcF11_1500	16	0.756369	0.141837		EcF11_1500	10	0.721277	-1.76656
EcF11_1501	24	0.797068	-0.278465		EcF11_1501	16	0.301054	-0.360409
EcF11_1502	14	0.396726	0.688895		EcF11_1502	8	0.48384	0.0554594
EcF11_1503	10	0.00691043	-1.13969		EcF11_1503	7	0.310494	0.597493
EcF11_1504	17	0.794586	0.489829		EcF11_1504	15	0.582537	-0.561582
EcF11_1505	15	0.864705	0.134168		EcF11_1505	12	0.373945	0.693326
EcF11_1506	15	0.609235	-0.104652		EcF11_1506	10	0.202622	-0.923044
EcF11_1507	22	0.987049	0.607679		EcF11_1507	17	0.379375	-0.494668
EcF11_1508	17	0.00988213	-0.78046		EcF11_1508	14	0.0413269	-0.790866
EcF11_1509	21	0.903175	0.561249		EcF11_1509	12	0.432768	-0.931808
EcF11_1510	38	0.490913	-0.104391		EcF11_1510	27	0.194511	-0.279177
EcF11_1511	23	0.879128	0.232803		EcF11_1511	19	0.71125	-0.165098
EcF11_1512	18	0.0278571	-0.891338		EcF11_1512	20	0.15899	0.39529
EcF11_1513	4	0.273322	-0.719928		EcF11_1513	2	0.179712	1.28903
EcF11_1514	8	0.48384	0.66821		EcF11_1514	8	0.61209	0.489214
EcF11_1515	20	0.655791	0.220029		EcF11_1515	14	0.220899	0.700526
EcF11_1516	7	0.735317	0.499609		EcF11_1516	3	1	0.237781
EcF11_1517	11	0.15486	1.54779		EcF11_1517	3	0.59298	-1.84327
EcF11_1518	0	0	0		EcF11_1518	0	0	0
EcF11_1519	4	0.465209	-0.591051		EcF11_1519	2	0.654721	-0.388978
EcF11_1520	21	0.230474	-0.180001		EcF11_1520	20	0.903908	-0.35495
EcF11_1521	72	0.0429267	-0.124643		EcF11_1521	53	0.139434	-0.327212
EcF11_1522	13	0.115851	-0.300354		EcF11_1522	9	0.313938	-0.708141
EcF11_1523	1	0.317311	3.27082		EcF11_1523	1	0.317311	2.38786
EcF11_1524	3	0.59298	-0.103813		EcF11_1524	6	0.68583	0.183076
EcF11_1525	3	0.108809	0.120256		EcF11_1525	3	0.285049	0.0927156
EcF11_1526	68	0.0114304	0.643846		EcF11_1526	43	0.0216778	-0.60676
EcF11_1527	31	0.329835	0.0319493		EcF11_1527	26	0.562928	0.202001
EcF11_1528	11	0.476907	0.119974		EcF11_1528	8	0.207578	-0.344473
EcF11_1529	41	0.074786	-0.313698		EcF11_1529	26	0.367385	-0.539292
EcF11_1530	33	0.000101803	-0.835653		EcF11_1530	19	0.007013	-1.85538
EcF11_1531	1	0.317311	-0.737102		EcF11_1531	2	0.654721	0.167549
EcF11_1532	24	0.423711	0.303915		EcF11_1532	14	0.0640301	-2.45251
EcF11_1533	2	0.179712	2.35609		EcF11_1533	1	0.317311	-1.58496
EcF11_1534	24	0.647568	0.470982		EcF11_1534	24	0.819202	0.208993
EcF11_1535	20	0.0929631	0.264767		EcF11_1535	14	0.157939	0.247003
EcF11_1536	37	0.0790272	0.0237134		EcF11_1536	29	0.0116483	-1.6966
EcF11_1537	18	0.71125	0.189972		EcF11_1537	10	0.646462	-0.266335
EcF11_1538	9	0.678402	0.132172		EcF11_1538	9	0.04995	-0.993828
EcF11_1539	50	0.225709	-0.0776239		EcF11_1539	36	0.687855	-0.221585
EcF11_1540	31	0.231935	0.400017		EcF11_1540	21	0.493901	-0.288253
EcF11_1541	13	0.345448	0.89457		EcF11_1541	16	0.460302	-0.413049
EcF11_1542	9	0.952765	0.487944		EcF11_1542	7	0.463071	0.651304
EcF11_1543	63	0.352647	0.27726		EcF11_1543	49	0.00331689	-0.697083
EcF11_1544	21	0.972124	0.300267		EcF11_1544	17	0.876722	-0.540892
EcF11_1545	21	0.585964	0.609421		EcF11_1545	16	0.301054	-0.607336
EcF11_1546	25	0.082653	0.0405367		EcF11_1546	20	0.444509	-0.244263
EcF11_1547	24	0.123008	-0.0256727		EcF11_1547	17	0.189669	-0.000597117
EcF11_1548	15	0.53213	0.354783		EcF11_1548	6	0.463071	-1.37748
EcF11_1549	2	0.654721	-0.349451		EcF11_1549	0	0	0
EcF11_1550	27	0.0324985	0.995019		EcF11_1550	23	0.0683573	0.590505
EcF11_1551	8	0.48384	-0.769146		EcF11_1551	6	0.753152	-0.247623
EcF11_1552	40	0.7971	0.840014		EcF11_1552	25	0.101106	-0.657637
EcF11_1553	47	0.12193	0.417241		EcF11_1553	28	0.442012	-0.37172
EcF11_1554	16	0.191446	-0.647062		EcF11_1554	15	0.733271	-0.285554
EcF11_1555	44	0.962768	0.228965		EcF11_1555	30	0.0936756	-1.2417
EcF11_1556	93	0.370771	0.209768		EcF11_1556	63	0.742601	-0.257719
EcF11_1557	18	0.411926	0.479482		EcF11_1557	11	0.0926007	0.276988
EcF11_1558	39	0.349796	0.184863		EcF11_1558	32	0.688359	0.0764896
EcF11_1559	35	0.663287	0.343806		EcF11_1559	20	0.778177	-0.133378
EcF11_1560	11	0.182314	0.35889		EcF11_1560	6	0.0747355	0.718882
EcF11_1561	34	0.578459	0.0783009		EcF11_1561	31	0.135908	0.182925
EcF11_1562	39	0.0459813	-0.294456		EcF11_1562	29	0.0403454	0.677421
EcF11_1563	3	1	0.266744		EcF11_1563	2	0.654721	0.0733347
EcF11_1564	32	0.16079	0.710515		EcF11_1564	20	0.214537	-0.60169
EcF11_1565	47	0.575072	0.482173		EcF11_1565	35	0.313059	0.250205
EcF11_1566	91	0.695165	0.0530451		EcF11_1566	75	0.000978729	-0.810012
EcF11_1567	8	0.326989	0.731476		EcF11_1567	5	0.68583	-0.693868
EcF11_1568	2	0.654721	-0.886562		EcF11_1568	5	0.224916	0.429886
EcF11_1569	2	0.654721	-0.886562		EcF11_1569	4	0.144127	1.10649
EcF11_1570	13	0.182338	-0.348862		EcF11_1570	4	0.59298	-1.87617
EcF11_1571	11	0.0163685	0.602468		EcF11_1571	6	0.753152	-0.0527118
EcF11_1572	19	0.433151	0.517515		EcF11_1572	9	0.109745	1.08789
EcF11_1573	5	0.500184	0.305399		EcF11_1573	5	0.138011	-0.576119
EcF11_1574	10	0.241121	-0.114316		EcF11_1574	10	0.168807	0.655394
EcF11_1575	7	0.398025	-0.22356		EcF11_1575	4	0.285049	-2.803
EcF11_1576	16	0.0437329	-0.261864		EcF11_1576	11	0.878482	-0.0273037
EcF11_1577	4	0.465209	0.230647		EcF11_1577	2	0.179712	0.663001
EcF11_1578	13	0.755545	0.197065		EcF11_1578	9	0.593955	0.137668
EcF11_1579	31	0.771436	0.240095		EcF11_1579	22	0.0641854	-0.76693
EcF11_1580	31	0.451296	0.548821		EcF11_1580	24	0.951495	-0.181587
EcF11_1581	6	0.892738	0.457796		EcF11_1581	8	0.111817	1.11761
EcF11_1582	14	0.330536	-0.109495		EcF11_1582	10	0.374259	-1.08182
EcF11_1583	5	0.892738	0.310767		EcF11_1583	3	0.285049	1.04415
EcF11_1584	3	0.59298	0.330811		EcF11_1584	2	0.179712	1.53459
EcF11_1585	4	0.0678892	-1.42854		EcF11_1585	4	0.465209	-0.701399
EcF11_1586	48	0.121692	0.479305		EcF11_1586	41	0.07755	0.619519
EcF11_1587	87	0.332377	0.024775		EcF11_1587	63	0.167562	-0.14245
EcF11_1588	21	0.263663	0.147915		EcF11_1588	25	0.54403	0.218632
EcF11_1589	39	0.789894	0.154053		EcF11_1589	24	0.689368	0.32463
EcF11_1590	11	0.328065	-0.175048		EcF11_1590	11	0.575062	-0.608238
EcF11_1591	26	0.809338	0.384164		EcF11_1591	17	0.227385	-0.00696129
EcF11_1592	20	0.0673546	-0.679576		EcF11_1592	14	0.0456141	-1.18879
EcF11_1593	57	0.792416	0.171331		EcF11_1593	45	0.257631	-0.793203
EcF11_1594	18	0.556579	0.400887		EcF11_1594	9	0.085831	-1.20011
EcF11_1595	21	0.11377	-0.270763		EcF11_1595	19	0.265947	0.306034
EcF11_1596	22	0.389602	-0.262115		EcF11_1596	14	0.58292	-1.10152
EcF11_1597	20	0.313463	0.264344		EcF11_1597	14	0.278707	-0.486494
EcF11_1598	12	0.0150223	1.34151		EcF11_1598	6	0.0747355	0.793457
EcF11_1599	8	0.262618	1.12828		EcF11_1599	7	0.310494	1.11403
EcF11_1600	29	0.0720835	0.53895		EcF11_1600	17	0.049422	0.807489
EcF11_1601	22	0.661179	0.0310169		EcF11_1601	14	0.382352	-0.392514
EcF11_1602	1	0.317311	-4.15381		EcF11_1602	2	0.654721	-0.472028
EcF11_1603	39	0.0020542	-0.0116894		EcF11_1603	35	0.0180234	-1.36469
EcF11_1604	21	0.394457	-0.135234		EcF11_1604	18	0.954708	0.174991
EcF11_1605	50	0.303915	0.507718		EcF11_1605	32	0.103778	-0.653378
EcF11_1606	24	0.151511	0.842581		EcF11_1606	15	0.232979	0.307155
EcF11_1607	3	0.108809	-3.16405		EcF11_1607	3	0.285049	-0.595712
EcF11_1608	23	0.243754	0.167443		EcF11_1608	13	0.600179	-0.583005
EcF11_1609	18	0.947915	0.588823		EcF11_1609	7	0.0909689	-2.20997
EcF11_1610	19	0.687374	-0.597772		EcF11_1610	17	0.795987	-0.511358
EcF11_1611	33	0.0286107	-0.659283		EcF11_1611	35	0.24632	-0.0750243
EcF11_1612	42	0.778455	0.179467		EcF11_1612	30	0.991374	-0.0681244
EcF11_1613	10	0.721277	0.0738619		EcF11_1613	6	0.345231	-0.044809
EcF11_1614	28	0.698672	0.0263115		EcF11_1614	20	0.910825	-0.633944
EcF11_1615	16	0.350724	1.12657		EcF11_1615	12	0.109511	0.00736268
EcF11_1616	5	0.892738	0.050158		EcF11_1616	3	0.59298	0.10567
EcF11_1617	17	0.619154	0.384796		EcF11_1617	12	0.182338	0.604421
EcF11_1618	7	0.236724	-0.303604		EcF11_1618	6	0.0747355	-2.32343
EcF11_1619	10	0.214216	1.40533		EcF11_1619	8	0.0368859	-0.596375
EcF11_1620	14	0.362686	0.226343		EcF11_1620	15	0.00221772	1.75314
EcF11_1621	14	0.637767	0.314273		EcF11_1621	6	0.115851	0.566793
EcF11_1622	57	0.132166	0.116184		EcF11_1622	40	0.0929258	-1.10872
EcF11_1623	29	0.0183503	-0.66058		EcF11_1623	22	0.82126	0.0131014
EcF11_1624	31	0.410477	0.0560604		EcF11_1624	24	0.223757	-0.724623
EcF11_1625	12	0.0843794	1.40066		EcF11_1625	6	0.600179	-0.080411
EcF11_1626	23	0.332498	-0.0766149		EcF11_1626	15	0.136097	-1.68295
EcF11_1627	19	0.778177	0.627424		EcF11_1627	12	0.63787	0.108899
EcF11_1628	3	0.285049	1.03662		EcF11_1628	0	0	0
EcF11_1629	24	0.647568	0.640133		EcF11_1629	18	0.192985	-0.710044
EcF11_1630	10	0.798859	0.143311		EcF11_1630	8	0.888638	-0.861348
EcF11_1631	29	0.00827241	-0.182994		EcF11_1631	21	0.715145	-0.0464248
EcF11_1632	17	0.586174	0.171016		EcF11_1632	7	0.498962	-1.43558
EcF11_1633	7	1	0.254943		EcF11_1633	7	0.892738	-0.927711
EcF11_1634	7	0.0329748	1.1145		EcF11_1634	3	0.285049	-0.114675
EcF11_1635	18	0.395752	-0.502887		EcF11_1635	15	0.733271	0.0484815
EcF11_1636	3	0.59298	0.153051		EcF11_1636	3	0.285049	-0.974928
EcF11_1637	13	0.506746	0.160347		EcF11_1637	8	0.398025	-1.50087
EcF11_1638	26	0.231303	0.23284		EcF11_1638	17	0.905794	-0.0818222
EcF11_1639	20	0.150065	0.236916		EcF11_1639	11	0.109511	-1.44342
EcF11_1640	1	0.317311	-0.632645		EcF11_1640	1	0.317311	-0.0243766
EcF11_1641	14	0.177114	0.583981		EcF11_1641	10	0.858955	0.185675
EcF11_1642	41	0.0906007	-0.323851		EcF11_1642	26	0.303659	0.192681
EcF11_1643	21	0.11039	1.42735		EcF11_1643	11	0.173071	0.759129
EcF11_1644	8	0.326989	0.274783		EcF11_1644	8	0.207578	-1.21887
EcF11_1645	44	0.448114	0.591882		EcF11_1645	28	0.682962	-0.259257
EcF11_1646	34	0.457059	-0.079643		EcF11_1646	30	0.503833	0.148577
EcF11_1647	25	0.798248	0.517107		EcF11_1647	23	0.909531	0.138247
EcF11_1648	16	0.679116	0.505779		EcF11_1648	10	0.959354	0.195378
EcF11_1649	15	0.864705	0.478061		EcF11_1649	10	0.386271	-0.615164
EcF11_1650	21	0.848395	0.269031		EcF11_1650	15	0.255989	-0.424924
EcF11_1651	8	0.779435	-0.493332		EcF11_1651	5	0.224916	1.80325
EcF11_1652	49	0.09078	0.457099		EcF11_1652	39	0.321499	-0.26532
EcF11_1653	23	0.0358494	-0.394888		EcF11_1653	15	0.426528	0.460415
EcF11_1654	53	0.0319515	-0.290128		EcF11_1654	36	0.573546	-0.121297
EcF11_1655	35	0.461085	0.0744455		EcF11_1655	33	0.517835	-0.213665
EcF11_1656	25	0.353258	-0.182089		EcF11_1656	17	0.00193099	-1.92628
EcF11_1657	80	0.266599	0.157144		EcF11_1657	59	0.592023	-0.306493
EcF11_1658	5	0.0796158	-1.54828		EcF11_1658	4	0.465209	-0.499513
EcF11_1659	90	0.0178697	0.547521		EcF11_1659	57	0.200904	-0.276112
EcF11_1660	68	0.02504	-0.0242046		EcF11_1660	55	0.0355524	-0.338978
EcF11_1661	18	0.395752	-0.216568		EcF11_1661	17	0.868406	-0.340796
EcF11_1662	34	0.121807	-0.0656141		EcF11_1662	21	0.741251	-0.506802
EcF11_1663	7	1	0.18762		EcF11_1663	8	1	0.325391
EcF11_1664	26	0.208681	-0.478915		EcF11_1664	21	0.411465	-0.163558
EcF11_1665	19	0.0701566	0.105344		EcF11_1665	20	0.680685	0.326532
EcF11_1666	14	0.362686	-0.459302		EcF11_1666	6	0.0277078	-2.16144
EcF11_1667	15	0.495521	0.39113		EcF11_1667	10	0.575062	0.0853254
EcF11_1668	21	0.0249699	-0.726567		EcF11_1668	17	0.586174	-0.0242688
EcF11_1669	64	0.615975	0.353991		EcF11_1669	44	0.350502	-0.434445
EcF11_1670	13	0.916512	0.36031		EcF11_1670	11	0.182314	-0.146135
EcF11_1671	13	0.806766	0.136361		EcF11_1671	7	0.176296	-0.665984
EcF11_1672	8	0.161429	-0.33595		EcF11_1672	10	0.646462	-0.313124
EcF11_1673	32	0.807939	-0.205092		EcF11_1673	21	0.986134	-0.370601
EcF11_1674	19	0.0442084	1.30121		EcF11_1674	12	0.0753682	-0.970283
EcF11_1675	20	0.232226	0.762892		EcF11_1675	16	0.495521	0.206736
EcF11_1676	4	0.465209	1.13662		EcF11_1676	1	0.317311	0.806211
EcF11_1677	23	0.273544	-0.258304		EcF11_1677	15	0.280531	-0.50962
EcF11_1678	10	0.284503	-0.329131		EcF11_1678	6	0.753152	-0.940127
EcF11_1679	33	0.475528	0.12936		EcF11_1679	25	0.317311	-0.169584
EcF11_1680	14	0.0185667	-0.965592		EcF11_1680	11	1	0.346346
EcF11_1681	33	0.00282452	-0.293745		EcF11_1681	26	0.303659	-0.347025
EcF11_1682	39	0.539202	0.551076		EcF11_1682	29	0.429968	0.267633
EcF11_1683	9	0.313938	0.431791		EcF11_1683	8	0.48384	-0.735176
EcF11_1684	21	0.614271	0.473117		EcF11_1684	16	0.53213	0.021959
EcF11_1685	77	1	0.131541		EcF11_1685	57	0.070332	-0.538389
EcF11_1686	53	0.329742	0.0497192		EcF11_1686	46	0.0909801	0.125113
EcF11_1687	5	0.500184	-0.0184382		EcF11_1687	2	0.654721	0.244237
EcF11_1688	37	0.0167945	-0.61702		EcF11_1688	31	0.444709	-0.426796
EcF11_1689	32	0.7648	0.290473		EcF11_1689	39	0.217077	0.439018
EcF11_1690	6	0.248864	0.725339		EcF11_1690	2	0.654721	0.221857
EcF11_1691	35	0.718592	0.25269		EcF11_1691	25	0.924971	0.188686
EcF11_1692	11	0.858863	0.0133533		EcF11_1692	6	0.600179	0.0649956
EcF11_1693	54	0.26484	0.295048		EcF11_1693	34	0.992872	0.15397
EcF11_1694	17	0.586174	-0.44263		EcF11_1694	15	0.155635	-0.41389
EcF11_1695	2	0.654721	-0.435236		EcF11_1695	4	0.465209	1.18837
EcF11_1696	22	0.574641	0.0638154		EcF11_1696	16	0.363488	-1.12873
EcF11_1697	17	0.148792	0.747202		EcF11_1697	9	0.400814	-0.070037
EcF11_1698	30	0.325186	-0.283571		EcF11_1698	22	0.935311	-0.869497
EcF11_1699	22	0.291364	-0.330309		EcF11_1699	25	0.548506	-0.152929
EcF11_1700	11	0.247746	0.410503		EcF11_1700	5	1	0.504398
EcF11_1701	94	0.490164	0.126031		EcF11_1701	81	0.490078	-0.0810754
EcF11_1702	20	0.765198	0.00945405		EcF11_1702	11	0.202622	0.559155
EcF11_1703	52	0.0183395	-0.223735		EcF11_1703	43	0.11841	-0.306041
EcF11_1704	46	0.350242	0.124024		EcF11_1704	38	0.887558	0.047278
EcF11_1705	25	0.198914	0.0578754		EcF11_1705	16	0.0408881	0.590052
EcF11_1706	11	0.182314	0.945024		EcF11_1706	10	0.00934411	1.17519
EcF11_1707	10	0.959354	0.274953		EcF11_1707	5	0.345231	0.888814
EcF11_1708	29	0.147046	-0.00919122		EcF11_1708	16	0.795987	-0.354401
EcF11_1709	0	0	0		EcF11_1709	0	0	0
EcF11_1710	4	0.465209	-0.0532658		EcF11_1710	3	1	-1.9771
EcF11_1711	35	0.0742084	-0.517766		EcF11_1711	27	0.693826	-0.584432
EcF11_1712	10	0.386271	0.131061		EcF11_1712	6	0.892738	0.759171
EcF11_1713	37	0.645422	-0.420687		EcF11_1713	24	0.511089	-0.336462
EcF11_1714	20	0.433048	0.612714		EcF11_1714	18	0.864705	0.180528
EcF11_1715	13	0.552493	0.0602647		EcF11_1715	12	0.307821	0.689158
EcF11_1716	9	0.952765	0.421732		EcF11_1716	5	0.892738	-0.641347
EcF11_1717	11	0.286003	0.563588		EcF11_1717	6	0.600179	-0.560632
EcF11_1718	17	0.308788	-0.013054		EcF11_1718	11	0.328065	-0.600588
EcF11_1719	17	0.148792	0.94392		EcF11_1719	10	0.441268	0.379438
EcF11_1720	2	0.654721	0.988581		EcF11_1720	0	0	0
EcF11_1721	5	0.0796158	-0.643258		EcF11_1721	5	0.0796158	1.7702
EcF11_1722	22	0.807624	0.183348		EcF11_1722	12	0.878482	-1.69556
EcF11_1723	15	0.155635	-0.302696		EcF11_1723	8	0.310494	-1.00151
EcF11_1724	29	0.0416084	-0.219708		EcF11_1724	21	0.0680347	-0.960002
EcF11_1725	87	0.494829	0.132743		EcF11_1725	58	0.904869	-0.222477
EcF11_1726	39	0.121381	-0.283393		EcF11_1726	29	0.784656	-0.194699
EcF11_1727	7	0.865772	-0.104618		EcF11_1727	9	0.400814	-0.0368432
EcF11_1728	57	0.0701606	-0.148416		EcF11_1728	42	0.605452	0.0825154
EcF11_1729	45	0.26584	0.376365		EcF11_1729	30	0.84508	-0.183873
EcF11_1730	41	0.0452776	0.531332		EcF11_1730	24	0.201451	0.619164
EcF11_1731	68	0.407347	-0.107717		EcF11_1731	52	0.572266	-0.575553
EcF11_1732	12	0.220423	0.144899		EcF11_1732	11	0.0506124	1.20301
EcF11_1733	24	0.179318	-0.27077		EcF11_1733	20	0.0089676	0.81188
EcF11_1734	25	0.300241	-0.188577		EcF11_1734	12	0.346522	-0.709381
EcF11_1735	10	0.646462	0.482154		EcF11_1735	10	1	-0.501458
EcF11_1736	41	0.119566	-0.145558		EcF11_1736	25	0.798248	-0.3659
EcF11_1737	16	0.034001	-0.711602		EcF11_1737	16	0.301054	-1.04318
EcF11_1738	4	0.144127	-1.08395		EcF11_1738	8	0.400814	0.867623
EcF11_1739	21	0.82126	0.342628		EcF11_1739	12	0.388186	-0.558395
EcF11_1740	24	0.290446	-0.111868		EcF11_1740	10	0.173071	-0.504081
EcF11_1741	6	0.463071	0.867914		EcF11_1741	5	0.892738	1.48116
EcF11_1742	22	0.115352	-0.504461		EcF11_1742	9	0.48384	-1.1425
EcF11_1743	4	0.0678892	1.67385		EcF11_1743	2	0.317311	0.656555
EcF11_1744	6	0.115851	-0.918887		EcF11_1744	2	0.317311	-3.78841
EcF11_1745	16	0.756369	0.175016		EcF11_1745	18	0.0782923	0.669872
EcF11_1746	18	0.0249069	-0.745189		EcF11_1746	14	0.345448	0.321448
EcF11_1747	25	0.647568	0.340444		EcF11_1747	15	0.246536	-0.0436282
EcF11_1748	39	0.0381065	0.326441		EcF11_1748	24	0.315526	-0.311337
EcF11_1749	12	0.722108	0.0926728		EcF11_1749	9	0.952765	0.204368
EcF11_1750	1	0.317311	-0.918527		EcF11_1750	3	0.59298	0.68106
EcF11_1751	33	0.635858	0.155131		EcF11_1751	24	0.96116	-0.295694
EcF11_1752	21	0.543016	-0.106765		EcF11_1752	24	0.637818	0.00801954
EcF11_1753	17	0.227385	0.76882		EcF11_1753	10	0.674424	-0.627106
EcF11_1754	16	0.351979	0.107794		EcF11_1754	13	0.700703	-0.883841
EcF11_1755	51	0.97016	0.265517		EcF11_1755	28	0.665264	0.0723498
EcF11_1756	29	0.552085	-0.210693		EcF11_1756	23	0.0829798	-0.559294
EcF11_1757	19	0.314389	-0.585549		EcF11_1757	7	0.0277078	-2.98472
EcF11_1758	11	0.286003	-0.287868		EcF11_1758	8	0.0928919	-0.381844
EcF11_1759	7	0.498962	0.323		EcF11_1759	3	0.179712	0.38438
EcF11_1760	32	0.349816	0.0635467		EcF11_1760	22	0.95842	0.0817974
EcF11_1761	23	0.343876	0.316079		EcF11_1761	15	0.18519	-1.68689
EcF11_1762	7	0.236724	0.236568		EcF11_1762	8	1	0.348045
EcF11_1763	8	0.123485	-1.34143		EcF11_1763	7	0.236724	-1.54576
EcF11_1764	11	1	0.390766		EcF11_1764	9	0.0506124	-0.569452
EcF11_1765	59	0.92783	0.117861		EcF11_1765	47	1	-0.00306995
EcF11_1766	5	0.68583	0.278874		EcF11_1766	3	0.59298	0.946166
EcF11_1767	31	0.399423	0.444675		EcF11_1767	24	0.109599	0.965832
EcF11_1768	21	0.516177	0.664739		EcF11_1768	14	0.432626	-0.359123
EcF11_1769	40	0.150372	0.0135654		EcF11_1769	24	0.306465	-0.0156611
EcF11_1770	36	0.9249	-0.0732776		EcF11_1770	24	0.0129292	-0.861568
EcF11_1771	31	0.0366792	0.0750641		EcF11_1771	25	0.212393	-0.137061
EcF11_1772	13	0.0330469	-0.711791		EcF11_1772	9	0.0506124	-1.52476
EcF11_1773	15	0.0534744	-0.368467		EcF11_1773	5	0.0431144	-3.04612
EcF11_1774	37	0.362183	0.315245		EcF11_1774	23	0.0185846	-1.39454
EcF11_1775	9	0.51467	-0.788226		EcF11_1775	7	0.398025	-1.73138
EcF11_1776	52	0.132051	0.279662		EcF11_1776	44	0.770474	-0.0473567
EcF11_1777	48	0.902045	0.198321		EcF11_1777	33	0.447624	-0.731779
EcF11_1778	4	0.715001	0.797885		EcF11_1778	1	0.317311	-0.527222
EcF11_1779	25	0.082653	0.53359		EcF11_1779	27	0.501138	0.352012
EcF11_1780	41	0.308925	0.457054		EcF11_1780	19	0.0936034	-1.42893
EcF11_1781	43	0.762748	0.31108		EcF11_1781	33	0.437011	0.140182
EcF11_1782	33	0.396036	0.33195		EcF11_1782	20	0.478125	-0.236886
EcF11_1783	4	0.0678892	-1.12443		EcF11_1783	5	0.0796158	-0.779855
EcF11_1784	40	0.0929258	-0.287845		EcF11_1784	27	0.178496	-0.455182
EcF11_1785	0	0	0		EcF11_1785	0	0	0
EcF11_1786	0	0	0		EcF11_1786	0	0	0
EcF11_1787	0	0	0		EcF11_1787	0	0	0
EcF11_1788	0	0	0		EcF11_1788	0	0	0
EcF11_1789	0	0	0		EcF11_1789	0	0	0
EcF11_1790	0	0	0		EcF11_1790	0	0	0
EcF11_1791	0	0	0		EcF11_1791	0	0	0
EcF11_1792	20	0.409267	0.453904		EcF11_1792	11	0.798859	-0.109725
EcF11_1793	41	0.00270104	-0.344233		EcF11_1793	29	0.566635	-0.732731
EcF11_1794	3	0.59298	-1.02627		EcF11_1794	1	0.317311	-4.09411
EcF11_1795	19	0.935852	0.225327		EcF11_1795	12	0.432768	0.538562
EcF11_1796	3	0.285049	0.342876		EcF11_1796	3	1	-0.356863
EcF11_1797	17	0.339758	0.242838		EcF11_1797	17	0.777565	-1.07557
EcF11_1798	26	0.521672	0.236758		EcF11_1798	15	0.0608927	0.0528772
EcF11_1799	68	0.946411	0.197195		EcF11_1799	50	0.139629	-0.972085
EcF11_1800	2	0.654721	-0.580931		EcF11_1800	0	0	0
EcF11_1801	19	0.147416	-0.43055		EcF11_1801	13	0.382352	-0.971598
EcF11_1802	10	0.0468533	0.79009		EcF11_1802	2	0.179712	-5.09836
EcF11_1803	15	0.760497	0.399653		EcF11_1803	11	0.373945	0.169696
EcF11_1804	21	0.619809	-0.0963947		EcF11_1804	19	0.170114	1.36441
EcF11_1805	11	0.858863	-0.0918364		EcF11_1805	11	0.109511	0.616469
EcF11_1806	35	0.0357819	-0.122495		EcF11_1806	23	1	0.193513
EcF11_1807	11	0.929153	-0.212386		EcF11_1807	8	0.262618	-0.728177
EcF11_1808	51	0.0277033	0.650205		EcF11_1808	31	0.873354	0.16266
EcF11_1809	10	0.444587	0.565864		EcF11_1809	8	0.400814	-1.47077
EcF11_1810	17	0.0442109	-0.135026		EcF11_1810	12	0.130665	0.0682511
EcF11_1811	6	0.600179	0.0895998		EcF11_1811	7	0.310494	0.133606
EcF11_1812	13	0.972125	0.0374538		EcF11_1812	7	0.0219468	-1.95753
EcF11_1813	1	0.317311	0.804091		EcF11_1813	1	0.317311	-0.253576
EcF11_1814	2	0.179712	-0.698311		EcF11_1814	3	0.179712	0.213953
EcF11_1815	6	0.916512	0.746621		EcF11_1815	4	0.144127	-2.39331
EcF11_1816	3	1	0.154425		EcF11_1816	1	0.317311	-0.318141
EcF11_1817	47	0.119502	-0.0985175		EcF11_1817	41	0.308338	-0.0792708
EcF11_1818	13	0.0192234	1.199		EcF11_1818	10	0.173071	0.528867
EcF11_1819	28	0.131106	0.338024		EcF11_1819	19	0.868406	-0.293206
EcF11_1820	5	0.500184	-0.765741		EcF11_1820	3	0.59298	-0.372645
EcF11_1821	11	0.328065	-1.56654		EcF11_1821	14	0.777565	-0.869213
EcF11_1822	14	0.330536	0.461558		EcF11_1822	12	0.423596	0.523255
EcF11_1823	15	0.649563	-0.0360412		EcF11_1823	9	0.51467	-2.26426
EcF11_1824	6	0.0463995	-1.873		EcF11_1824	3	0.108809	-3.6753
EcF11_1825	32	0.0923936	-0.0822043		EcF11_1825	23	0.0635517	-0.937652
EcF11_1826	16	0.0343355	0.0625176		EcF11_1826	13	0.115851	-1.16998
EcF11_1827	16	0.469113	-0.268393		EcF11_1827	9	0.952765	-0.607525
EcF11_1828	7	0.0279918	-1.06641		EcF11_1828	7	0.0629791	-2.91748
EcF11_1829	12	0.119829	0.447375		EcF11_1829	9	0.674424	-0.501271
EcF11_1830	11	0.476907	0.0954083		EcF11_1830	6	0.916512	0.254774
EcF11_1831	48	0.345373	0.430105		EcF11_1831	21	0.434187	-0.556406
EcF11_1832	3	0.285049	-0.928644		EcF11_1832	2	0.179712	-1.39657
EcF11_1833	3	0.285049	-0.149929		EcF11_1833	1	0.317311	-0.848035
EcF11_1834	21	0.553948	0.219858		EcF11_1834	22	0.191846	-0.849437
EcF11_1835	0	0	0		EcF11_1835	0	0	0
EcF11_1836	16	0.214602	-0.761393		EcF11_1836	16	0.255291	-1.1917
EcF11_1837	44	0.320662	0.681599		EcF11_1837	29	0.438553	0.210211
EcF11_1838	21	0.794337	0.29057		EcF11_1838	14	0.753152	-0.699254
EcF11_1839	23	0.605118	0.00509725		EcF11_1839	16	0.0124533	-1.2172
EcF11_1840	39	0.977637	0.491216		EcF11_1840	25	0.607052	0.220684
EcF11_1841	37	0.134551	0.626754		EcF11_1841	30	0.424473	-0.0828652
EcF11_1842	33	0.171191	-0.153949		EcF11_1842	23	0.637818	0.0555096
EcF11_1843	6	0.753152	0.24523		EcF11_1843	6	0.115851	-0.840295
EcF11_1844	26	0.023019	-0.202367		EcF11_1844	24	0.0386196	-1.01646
EcF11_1845	2	0.179712	-0.113365		EcF11_1845	1	0.317311	-7.40088
EcF11_1846	2	0.179712	1.3808		EcF11_1846	1	0.317311	-2.59659
EcF11_1847	4	0.715001	0.742234		EcF11_1847	6	0.0463995	1.48297
EcF11_1848	31	0.583209	0.158331		EcF11_1848	25	0.731706	-0.143094
EcF11_1849	69	0.02877	0.0389033		EcF11_1849	56	0.821478	-0.319537
EcF11_1850	12	0.307821	-0.308083		EcF11_1850	13	0.0868601	-0.751864
EcF11_1851	20	0.0137413	0.463416		EcF11_1851	16	0.469113	-0.696822
EcF11_1852	29	0.025221	-0.181526		EcF11_1852	19	0.493901	-0.723858
EcF11_1853	71	0.242581	0.206718		EcF11_1853	64	0.663883	-0.151975
EcF11_1854	10	0.507624	-0.192875		EcF11_1854	8	0.0909689	-1.70501
EcF11_1855	8	0.400814	-0.0699532		EcF11_1855	8	0.236724	-0.823044
EcF11_1856	21	0.364995	0.325187		EcF11_1856	15	0.0727098	-0.371862
EcF11_1857	39	0.737685	0.239861		EcF11_1857	31	0.648801	-0.0570155
EcF11_1858	0	0	0		EcF11_1858	0	0	0
EcF11_1859	3	1	0.305742		EcF11_1859	4	0.108809	2.29527
EcF11_1860	7	0.0629791	0.553428		EcF11_1860	2	0.179712	0.645967
EcF11_1861	45	0.00811915	-0.377159		EcF11_1861	34	0.0768429	-0.507958
EcF11_1862	16	0.569494	0.217185		EcF11_1862	11	0.476907	-0.0536637
EcF11_1863	14	0.875291	0.475821		EcF11_1863	7	0.500184	-0.255847
EcF11_1864	28	0.945535	-0.00304455		EcF11_1864	23	0.855198	-0.342156
EcF11_1865	17	0.0840168	-0.212637		EcF11_1865	13	0.382352	-0.518868
EcF11_1866	24	0.179318	0.0820997		EcF11_1866	21	0.178956	-0.260045
EcF11_1867	37	0.29441	0.237323		EcF11_1867	27	0.353913	-0.133785
EcF11_1868	21	0.128693	0.120602		EcF11_1868	16	0.0468265	-0.720806
EcF11_1869	134	0.761017	0.211047		EcF11_1869	91	0.400632	-0.541571
EcF11_1870	0	0	0		EcF11_1870	1	0	0
EcF11_1871	2	0.654721	-0.624704		EcF11_1871	2	0.179712	2.14228
EcF11_1872	48	0.975453	0.183899		EcF11_1872	39	0.126019	0.354801
EcF11_1873	18	0.111928	-0.377398		EcF11_1873	21	0.37598	-0.125606
EcF11_1874	39	0.364367	-0.111398		EcF11_1874	28	0.072578	0.546455
EcF11_1875	22	0.114102	0.769342		EcF11_1875	18	0.266769	0.00629215
EcF11_1876	23	0.831401	0.276949		EcF11_1876	12	0.139414	-0.0271647
EcF11_1877	7	0.12819	0.714427		EcF11_1877	5	0.500184	0.227484
EcF11_1878	29	0.770353	-0.096891		EcF11_1878	26	0.637733	-0.118446
EcF11_1879	25	0.567709	-0.0124494		EcF11_1879	19	0.259835	-0.0506689
EcF11_1880	20	0.833846	0.455492		EcF11_1880	11	0.247746	-0.931456
EcF11_1881	47	0.330276	0.224157		EcF11_1881	41	0.230089	0.0330034
EcF11_1882	18	0.319768	0.202799		EcF11_1882	12	0.929153	-0.463335
EcF11_1883	0	0	0		EcF11_1883	1	0.317311	3.96671
EcF11_1884	6	0.916512	0.306779		EcF11_1884	2	0.654721	-0.132818
EcF11_1885	18	0.58618	0.319863		EcF11_1885	15	0.495521	-0.78003
EcF11_1886	22	0.0712938	-0.162689		EcF11_1886	17	0.905794	-0.653048
EcF11_1887	13	0.497541	0.242044		EcF11_1887	11	0.476907	-0.0050737
EcF11_1888	13	0.0131036	-1.28352		EcF11_1888	12	0.0711892	0.603208
EcF11_1889	16	0.469113	0.328933		EcF11_1889	14	0.388186	0.041786
EcF11_1890	15	0.733271	0.452047		EcF11_1890	10	0.51467	-0.6476
EcF11_1891	19	0.293948	0.15892		EcF11_1891	18	0.198885	0.251535
EcF11_1892	13	0.0231298	-0.139857		EcF11_1892	10	0.241121	-1.59248
EcF11_1893	3	0.108809	-1.2518		EcF11_1893	2	0.654721	-3.67427
EcF11_1894	1	0.317311	-2.90161		EcF11_1894	2	0.179712	1.4078
EcF11_1895	5	0.224916	-0.141495		EcF11_1895	1	0.317311	-1.20725
EcF11_1896	13	0.600179	0.0878651		EcF11_1896	17	0.155635	0.947793
EcF11_1897	10	0.507624	-0.364643		EcF11_1897	12	0.937473	-0.348563
EcF11_1898	7	0.398025	-0.510818		EcF11_1898	4	0.715001	-1.00987
EcF11_1899	20	0.295878	-0.631011		EcF11_1899	18	0.844628	-0.321676
EcF11_1900	46	0.501641	0.0918243		EcF11_1900	28	0.290466	-0.343983
EcF11_1901	22	0.733187	0.379216		EcF11_1901	12	0.286003	0.745053
EcF11_1902	6	0.0277078	-0.571619		EcF11_1902	5	0.138011	0.445158
EcF11_1903	2	0.179712	2.06978		EcF11_1903	0	0	0
EcF11_1904	47	0.235938	-0.0405718		EcF11_1904	37	0.308524	-0.151722
EcF11_1905	56	0.121134	-0.173122		EcF11_1905	41	0.500085	-0.382898
EcF11_1906	17	0.687409	0.470565		EcF11_1906	15	0.019878	-0.800015
EcF11_1907	8	0.400814	-0.38684		EcF11_1907	6	0.916512	-0.266662
EcF11_1908	35	0.165692	-0.0197101		EcF11_1908	21	0.0363855	-1.47605
EcF11_1909	19	0.116544	-0.295965		EcF11_1909	14	0.362686	-0.624129
EcF11_1910	27	0.00835105	-0.289924		EcF11_1910	19	0.0216817	-0.623777
EcF11_1911	25	0.15777	-0.209824		EcF11_1911	21	0.331723	0.55415
EcF11_1912	18	0.225118	0.929328		EcF11_1912	8	1	-0.357022
EcF11_1913	0	0	0		EcF11_1913	0	0	0
EcF11_1914	1	0.317311	0.401259		EcF11_1914	1	0.317311	-0.449367
EcF11_1915	27	0.124146	-0.429779		EcF11_1915	22	0.0181003	0.641496
EcF11_1916	10	0.575062	-0.294291		EcF11_1916	6	0.463071	-0.246742
EcF11_1917	8	0.529045	1.25406		EcF11_1917	4	0.715001	-1.67492
EcF11_1918	25	0.00684805	-0.767589		EcF11_1918	15	0.22133	-1.00177
EcF11_1919	17	0.522781	-0.0138021		EcF11_1919	10	0.51467	0.291296
EcF11_1920	13	0.916512	0.1229		EcF11_1920	8	0.888638	-0.681485
EcF11_1921	33	0.0561281	-0.309335		EcF11_1921	25	0.62717	0.111601
EcF11_1922	11	0.328065	-0.0887312		EcF11_1922	10	0.593955	-0.29896
EcF11_1923	19	0.147416	0.588961		EcF11_1923	18	0.246137	-0.0224069
EcF11_1924	22	0.637818	-0.0381876		EcF11_1924	17	0.434756	-0.683539
EcF11_1925	26	0.909007	0.452995		EcF11_1925	18	0.144582	-0.608347
EcF11_1926	12	0.116664	0.529134		EcF11_1926	11	0.0911608	0.0808315
EcF11_1927	12	0.937473	-0.263424		EcF11_1927	11	0.656642	-1.19639
EcF11_1928	25	0.128451	0.559751		EcF11_1928	12	0.875329	-0.510774
EcF11_1929	7	0.735317	-0.101249		EcF11_1929	5	0.224916	-2.19247
EcF11_1930	7	0.498962	0.7593		EcF11_1930	6	0.753152	-0.15821
EcF11_1931	14	0.330536	-0.369402		EcF11_1931	10	0.952765	0.165542
EcF11_1932	26	0.280403	0.603807		EcF11_1932	17	0.14766	0.633423
EcF11_1933	18	0.913301	0.0548912		EcF11_1933	13	0.916512	0.431603
EcF11_1934	23	0.605118	0.284079		EcF11_1934	16	0.836139	-0.249689
EcF11_1935	27	0.549603	0.457453		EcF11_1935	19	0.878851	-0.317158
EcF11_1936	25	0.0101813	1.34702		EcF11_1936	7	0.0179605	0.815813
EcF11_1937	35	0.00231507	1.13242		EcF11_1937	20	0.97022	0.111082
EcF11_1938	37	0.808678	0.24249		EcF11_1938	31	0.468834	-0.968783
EcF11_1939	27	0.0609373	1.05108		EcF11_1939	15	0.470338	-0.519096
EcF11_1940	50	0.753374	0.59903		EcF11_1940	42	0.0478009	0.521062
EcF11_1941	2	0.179712	1.40599		EcF11_1941	2	0.654721	-0.819725
EcF11_1942	17	0.61252	0.220836		EcF11_1942	11	0.241121	0.551502
EcF11_1943	8	0.139135	0.918431		EcF11_1943	6	0.753152	-0.072364
EcF11_1944	12	0.58292	0.474635		EcF11_1944	8	1	-0.355987
EcF11_1945	5	0.68583	1.06198		EcF11_1945	4	0.285049	1.38542
EcF11_1946	10	0.0468533	-0.409204		EcF11_1946	9	0.0506124	0.599505
EcF11_1947	0	0	0		EcF11_1947	2	0.317311	0.858267
EcF11_1948	24	0.548506	-0.440229		EcF11_1948	16	0.679116	-0.564662
EcF11_1949	30	0.0179073	0.893477		EcF11_1949	23	0.947915	0.111065
EcF11_1950	5	0.0431144	1.95229		EcF11_1950	3	0.59298	0.410891
EcF11_1951	0	0	0		EcF11_1951	0	0	0
EcF11_1952	28	0.138835	0.918302		EcF11_1952	18	0.958761	-0.493911
EcF11_1953	17	0.463107	0.422217		EcF11_1953	13	0.0640301	-1.0585
EcF11_1954	19	0.268461	0.124381		EcF11_1954	13	0.694887	-0.517107
EcF11_1955	29	0.27909	-0.10586		EcF11_1955	17	0.108941	-1.73696
EcF11_1956	48	0.805561	0.0474497		EcF11_1956	37	0.521445	0.287618
EcF11_1957	9	0.085831	-0.57575		EcF11_1957	9	0.015156	-1.83066
EcF11_1958	32	0.166444	-0.104656		EcF11_1958	25	0.443172	-0.33886
EcF11_1959	9	0.51467	0.0389595		EcF11_1959	8	0.865772	-0.636529
EcF11_1960	7	0.735317	0.704969		EcF11_1960	3	0.285049	-0.761789
EcF11_1961	19	0.778177	0.101844		EcF11_1961	11	0.789675	-0.852252
EcF11_1962	7	0.236724	-0.438457		EcF11_1962	6	0.345448	-1.32305
EcF11_1963	20	0.525653	0.303557		EcF11_1963	13	0.382352	0.286276
EcF11_1964	34	0.662865	0.601915		EcF11_1964	26	0.145077	0.500157
EcF11_1965	22	0.108043	-0.428263		EcF11_1965	13	0.530285	-0.376284
EcF11_1966	21	0.149178	-0.836794		EcF11_1966	18	0.463107	-0.659439
EcF11_1967	19	0.243201	0.163282		EcF11_1967	13	0.421579	-0.558134
EcF11_1968	21	0.321884	0.112632		EcF11_1968	17	0.286827	0.206035
EcF11_1969	52	0.108148	0.511111		EcF11_1969	45	0.164908	0.274871
EcF11_1970	51	0.7221	0.559383		EcF11_1970	35	0.376449	-0.430943
EcF11_1971	15	0.0424013	1.07394		EcF11_1971	10	0.51467	0.142221
EcF11_1972	14	0.396726	0.405058		EcF11_1972	8	0.262618	-0.0592143
EcF11_1973	6	0.753152	0.585304		EcF11_1973	3	1	1.17117
EcF11_1974	60	0.722586	0.0629636		EcF11_1974	33	0.0151	-0.879732
EcF11_1975	52	0.0919664	0.433518		EcF11_1975	46	0.483795	0.485424
EcF11_1976	22	0.426376	0.234602		EcF11_1976	12	0.753684	-0.00400097
EcF11_1977	62	0.0346688	0.0364722		EcF11_1977	41	0.141026	-0.47196
EcF11_1978	14	0.0185667	-0.326493		EcF11_1978	8	0.400814	-0.0894809
EcF11_1979	1	0.317311	-2.21673		EcF11_1979	0	0	0
EcF11_1980	3	0.285049	-0.407432		EcF11_1980	3	0.59298	0.755003
EcF11_1981	68	0.0594618	-0.0430093		EcF11_1981	58	0.0254146	0.700539
EcF11_1982	50	0.946729	-0.0106884		EcF11_1982	35	0.0280274	-0.783972
EcF11_1983	48	0.204018	0.51279		EcF11_1983	41	0.296939	-0.0857748
EcF11_1984	3	0.285049	-0.829771		EcF11_1984	1	0.317311	-3.19053
EcF11_1985	5	0.68583	0.169148		EcF11_1985	3	0.59298	-0.0140585
EcF11_1986	19	0.9679	0.135087		EcF11_1986	12	0.753684	0.023219
EcF11_1987	26	0.848929	0.431976		EcF11_1987	15	0.310897	0.144207
EcF11_1988	23	0.128323	-0.111993		EcF11_1988	16	0.637767	-0.189267
EcF11_1989	18	0.0671342	0.767716		EcF11_1989	10	0.878482	0.351117
EcF11_1990	36	0.218742	0.0979276		EcF11_1990	28	0.14768	-0.923042
EcF11_1991	49	0.125745	0.433048		EcF11_1991	35	0.119788	-0.845695
EcF11_1992	57	0.358791	0.328041		EcF11_1992	41	0.242245	0.575555
EcF11_1993	37	0.482983	-0.412883		EcF11_1993	36	0.251435	0.395863
EcF11_1994	21	0.82126	0.343109		EcF11_1994	12	0.209427	-0.89316
EcF11_1995	80	0.574406	0.321479		EcF11_1995	62	0.701537	-0.495766
EcF11_1996	3	1	1.5253		EcF11_1996	2	0.317311	0.0278341
EcF11_1997	11	0.0753682	1.00143		EcF11_1997	9	0.0172903	2.06684
EcF11_1998	16	0.234321	-0.356303		EcF11_1998	13	0.649644	0.156607
EcF11_1999	20	0.550292	0.481244		EcF11_1999	12	0.789675	0.115758
EcF11_2000	3	0.59298	0.211716		EcF11_2000	1	0.317311	-1.31438
EcF11_2001	43	0.00206876	1.17721		EcF11_2001	24	0.128323	-0.518913
EcF11_2002	14	0.0131504	-0.87002		EcF11_2002	17	0.437967	-1.15586
[truncated: 3,314 more rows]
